# Supplementary material for: Using established biorepositories for emerging research questions: a feasibility study
Source: Clin Proteomics. 2024 Aug 17;21:54. doi: 10.1186/s12014-024-09504-6 (PMC11330044; doi:10.1186/s12014-024-09504-6)
Supplement: Supplementary file 4 — Additional file 4. [file 12014_2024_9504_MOESM4_ESM.xlsx]

## Sheet: Plasma- Serum Metabolites
Sr. no	Sample Type	HMDB IDs	Name	KEGG IDs	ChEBI IDs	ChemSpider IDs	ChEMBL IDs	Formula	Annotation MW	Calc. MW	Annot. DeltaMass [Da]	Annot. DeltaMass [ppm]	m/z	RT [min]	Reference Ion	Total number of observations	Area (Median)
1	Plasma	HMDB0094684	Monooleoylglycerol		CHEBI:75342	4446588	CHEMBL428593	C21 H40 O4	356.293	356.293	0.00011	0.32	357.3	18.601	[M+H]+1	29	1.0406e+09
2	Plasma	HMDB0002107	Phthalic acid	C01606	CHEBI:29069	15211648	CHEMBL1045	C8 H6 O4	166.027	166.026	-0.00013	-0.76	149.023	19.694	[M+H-H2O]+1	29	7.25705e+08
3	Plasma	HMDB0000635	Succinylacetone				CHEMBL222824	C7 H10 O4	158.058	158.058	-7e-05	-0.41	159.065	19.102	[M+H]+1	29	5.94156e+08
4	Plasma	HMDB0041103	Persin			4446387		C23 H40 O4	380.293	380.293	5e-05	0.14	381.3	19.103	[M+H]+1	29	4.18458e+08
5	Plasma	HMDB0007880	PC(14:0/20:2(11Z,14Z))	C00157				C42 H80 N O8 P	757.562	757.562	2e-05	0.03	758.569	20.33	[M+H]+1	13	2.52546e+08
6	Plasma	HMDB0002925	8,11,14-Eicosatrienoic acid	C03242	CHEBI:53486	4444199	CHEMBL465183	C20 H34 O2	306.256	306.256	0.00012	0.4	339.289	18.823	[M+H+MeOH]+1	29	2.2694e+08
7	Plasma	HMDB0007889	PC(14:0/22:4(7Z,10Z,13Z,16Z))	C00157				C44 H80 N O8 P	781.562	781.562	-0.00031	-0.39	782.569	19.682	[M+H]+1	22	1.36831e+08
8	Plasma	HMDB0001505	Benzene	C01407	CHEBI:16716	10606848	CHEMBL277500	C6 H6	78.0469	78.0468	-0.00012	-1.48	120.081	0.975	[M+ACN+H]+1	29	1.00222e+08
9	Plasma	HMDB0034830	Amidosulfonic acid		CHEBI:9330	11185286	CHEMBL68253	H3 N O3 S	96.9834	96.9839	0.00048	4.98	70.0125	22.275	[M+ACN+2H]+2	13	9.34683e+07
10	Plasma	HMDB0002117	Oleamide	C19670	CHEBI:116314	4446508	CHEMBL15927	C18 H35 N O	281.272	281.272	6e-05	0.22	282.279	18.99	[M+H]+1	29	8.67662e+07
11	Plasma	HMDB0000159	L-Phenylalanine	C00079	CHEBI:17295		CHEMBL301523	C9 H11 N O2	165.079	165.079	-0.00012	-0.7	166.086	0.974	[M+H]+1	29	7.52302e+07
12	Plasma	HMDB0000172	L-Isoleucine	C00407	CHEBI:17191		CHEMBL1233584	C6 H13 N O2	131.095	131.095	-0.00011	-0.86	132.102	0.835	[M+H]+1	29	6.33497e+07
13	Plasma	HMDB0060038	10Z-Heptadecenoic acid		CHEBI:75094	4471860		C17 H32 O2	268.24	268.241	0.00116	4.32	269.249	18.965	[M+H]+1	26	5.73128e+07
14	Plasma	HMDB0032549	N-Undecylbenzenesulfonic acid			35040		C17 H28 O3 S	312.176	312.174	-0.00147	-4.7	311.167	18.849	[M-H]-1	30	5.39461e+07
15	Plasma	HMDB0000883	L-Valine	C00183	CHEBI:16414		CHEMBL43068	C5 H11 N O2	117.079	117.079	-0.00013	-1.07	118.086	0.78	[M+H]+1	29	5.1681e+07
16	Plasma	HMDB0030396	(Â±)-Tryptophan	C00806	CHEBI:27897	1116	CHEMBL484901	C11 H12 N2 O2	204.09	204.09	-0.00013	-0.64	188.07	1.252	[M+H-NH3]+1	29	4.48373e+07
17	Plasma	HMDB0000734	Indoleacrylic acid			10607876		C11 H9 N O2	187.063	187.063	-0.00011	-0.57	188.07	1.262	[M+H]+1	29	4.48373e+07
18	Plasma	HMDB0015109	Edetic Acid	C00284			CHEMBL858	C10 H16 N2 O8	292.091	292.089	-0.00119	-4.06	291.082	0.884	[M-H]-1	30	4.44824e+07
19	Plasma	HMDB0002329	Oxalic acid	C00209	CHEBI:16995	946	CHEMBL146755	C2 H2 O4	89.9953	89.9949	-0.00042	-4.69	88.9876	1.071	[M-H]-1	1	3.86818e+07
20	Plasma	HMDB0014691	Acetohydroxamic Acid	C06808	CHEBI:27777	11439982	CHEMBL734	C2 H5 N O2	75.032	75.032	-3e-05	-0.38	76.0393	16.96	[M+H]+1	13	3.4189e+07
21	Plasma	HMDB0012273	Palmitic amide		CHEBI:74475	11270001	CHEMBL32605	C16 H33 N O	255.256	255.256	-1e-05	-0.04	256.263	18.958	[M+H]+1	29	3.20344e+07
22	Plasma	HMDB0033724	Undecylenic acid	C13910		14262336	CHEMBL1276010	C11 H20 O2	184.146	184.146	0	0.01	185.154	18.719	[M+H]+1	29	3.12885e+07
23	Plasma	HMDB0000097	Choline	C00114	CHEBI:15354	11600792	CHEMBL920	C5 H13 N O	103.1	103.1	-9e-05	-0.87	104.107	0.732	[M+H]+1	29	3.02349e+07
24	Plasma	HMDB0038897	(E)-2-(2-Octenyl)cyclopentanone			4519311		C13 H22 O	194.167	194.167	-4e-05	-0.23	195.174	18.727	[M+H]+1	29	2.93045e+07
25	Plasma	HMDB0039590	(2E,4E)-2,4-Dodecadienal			4519024		C12 H20 O	180.151	180.151	-5e-05	-0.27	181.159	18.727	[M+H]+1	29	2.86371e+07
26	Plasma	HMDB04980	Obtusilic acid					C10 H18 O2	170.131	170.131	-0.00013	-0.77	171.138	18.731	[M+H]+1	29	2.65665e+07
27	Plasma	HMDB0031359	2,4-Undecadienal			4519025		C11 H18 O	166.136	166.136	-3e-05	-0.21	167.143	18.728	[M+H]+1	29	2.57483e+07
28	Plasma	HMDB0032215	2-Decylfuran					C14 H24 O	208.183	208.183	-4e-05	-0.18	209.19	18.727	[M+H]+1	29	2.54129e+07
29	Plasma	HMDB0010386	LysoPC(18:2(9Z,12Z))	C04230	CHEBI:73869			C26 H50 N O7 P	519.332	519.333	8e-05	0.16	520.34	19.685	[M+H]+1	29	2.48616e+07
30	Plasma	HMDB0061815	Hexylbenzene			10627677		C12 H18	162.141	162.141	-0.00016	-0.98	163.148	18.732	[M+H]+1	29	2.46569e+07
31	Plasma	HMDB0062769	Epsilon-caprolactam	C06593	CHEBI:28579	10697011	CHEMBL276218	C6 H11 N O	113.084	113.084	-0.00015	-1.31	114.091	1.703	[M+H]+1	27	2.35133e+07
32	Plasma	HMDB0034146	Octadecanamide	C13846	CHEBI:34900	13561317	CHEMBL88311	C18 H37 N O	283.288	283.288	0	0.01	284.295	19.553	[M+H]+1	29	2.34801e+07
33	Plasma	HMDB0059834	Pentylbenzene			10627634		C11 H16	148.125	148.125	-0.00012	-0.8	149.132	18.707	[M+H]+1	29	2.30995e+07
34	Plasma	HMDB0007881	PC(14:0/20:3(5Z,8Z,11Z))	C00157				C42 H78 N O8 P	755.547	755.546	-0.00031	-0.41	756.553	19.667	[M+H]+1	23	2.21165e+07
35	Plasma	HMDB0061825	1-Phenylheptane			11609790		C13 H20	176.156	176.156	-1e-05	-0.08	177.164	18.709	[M+H]+1	29	2.20733e+07
36	Plasma	HMDB0004362	4-Hydroxynonenal		CHEBI:32585	4446465	CHEMBL454280	C9 H16 O2	156.115	156.115	-4e-05	-0.24	157.122	18.72	[M+H]+1	29	2.10529e+07
37	Plasma	HMDB0000201	L-Acetylcarnitine	C02571	CHEBI:73024			C9 H17 N O4	203.116	203.116	-9e-05	-0.46	204.123	0.79	[M+H]+1	29	1.97523e+07
38	Plasma	HMDB0002712	1,5-Anhydrosorbitol	C07326	CHEBI:16070	18497858	CHEMBL344637	C6 H12 O5	164.068	164.069	0.00036	2.19	163.062	17.801	[M-H]-1	24	1.95246e+07
39	Plasma	HMDB0007872	PC(14:0/18:1(11Z))	C00157	CHEBI:73793			C40 H78 N O8 P	731.547	731.547	3e-05	0.04	732.554	20.34	[M+H]+1	12	1.87751e+07
40	Plasma	HMDB0059915	4-Dodecylbenzenesulfonic acid				CHEMBL2219674	C18 H30 O3 S	326.192	326.19	-0.00163	-4.99	325.183	19.361	[M-H]-1	29	1.86488e+07
41	Plasma	HMDB0003411	D-Proline	C00763	CHEBI:16313		CHEMBL80257	C5 H9 N O2	115.063	115.063	-0.0001	-0.84	116.071	0.746	[M+H]+1	29	1.86221e+07
42	Plasma	HMDB0094670	1,4-Bis-(1,1-dimethylethyl)-benzene			11316452	CHEMBL1795573	C14 H22	190.172	190.172	-4e-05	-0.23	191.179	18.727	[M+H]+1	29	1.7141e+07
43	Plasma	HMDB0010382	LysoPC(16:0)	C04230	CHEBI:72998		CHEMBL3093100	C24 H50 N O7 P	495.332	495.333	9e-05	0.17	496.34	20.284	[M+H]+1	29	1.68003e+07
44	Plasma	HMDB0062690	PC(18:1/18:1)		CHEBI:74669	8525772		C44 H84 N O8 P	785.593	785.593	-0.00021	-0.26	786.601	18.806	[M+H]+1	3	1.62528e+07
45	Plasma	HMDB0000562	Creatinine	C00791	CHEBI:16737	13325157	CHEMBL65567	C4 H7 N3 O	113.059	113.059	-8e-05	-0.73	114.066	0.701	[M+H]+1	29	1.61874e+07
46	Plasma	HMDB0002074	2,2-Dimethylsuccinic acid				CHEMBL3186607	C6 H10 O4	146.058	146.058	0.0004	2.76	145.051	17.83	[M-H]-1	12	1.57227e+07
47	Plasma	HMDB0000738	Indole	C00463	CHEBI:16881	10609794	CHEMBL15844	C8 H7 N	117.058	117.058	-5e-05	-0.4	118.065	18.725	[M+H]+1	29	1.53679e+07
48	Plasma	HMDB0014755	Paramethadione	C07411	CHEBI:7921		CHEMBL1100	C7 H11 N O3	157.074	157.074	-0.00031	-1.97	199.107	1.257	[M+ACN+H]+1	29	1.50558e+07
49	Plasma	HMDB0013897	4-ene-Valproic acid	C16648	CHEBI:80634		CHEMBL1367	C8 H14 O2	142.099	142.099	0	0.03	143.107	18.726	[M+H]+1	29	1.50261e+07
50	Plasma	HMDB0014606	Metharbital				CHEMBL450	C9 H14 N2 O3	198.1	198.1	-0.00031	-1.59	199.107	1.259	[M+H]+1	29	1.46753e+07
51	Plasma	HMDB0014405	Cycloserine	C08057	CHEBI:74159		CHEMBL771	C3 H6 N2 O2	102.043	102.043	-4e-05	-0.44	85.0396	21.963	[M+H-H2O]+1	26	1.46551e+07
52	Plasma	HMDB0005015	Gabapentin		CHEBI:42797		CHEMBL940	C9 H17 N O2	171.126	171.126	-9e-05	-0.53	172.133	18.514	[M+H]+1	29	1.43006e+07
53	Plasma	HMDB0015106	Selenium Sulfide					S Se	111.889	111.888	-0.00021	-1.91	112.896	0.692	[M+H]+1	29	1.36046e+07
54	Plasma	HMDB0007879	PC(14:0/20:1(11Z))	C00157				C42 H82 N O8 P	759.578	759.578	0.00066	0.87	760.585	19.705	[M+H]+1	15	1.35721e+07
55	Plasma	HMDB0034259	Bovinocidin	C05669	CHEBI:16348		CHEMBL451226	C3 H5 N O4	119.022	119.021	-0.00055	-4.62	100.003	17.346	[M-H-H2O]-1	9	1.35263e+07
56	Plasma	HMDB0000661	Glutaric acid	C00489	CHEBI:17859	11220387	CHEMBL1162495	C5 H8 O4	132.042	132.043	0.00048	3.66	131.036	17.783	[M-H]-1	11	1.326e+07
57	Plasma	HMDB0000957	Pyrocatechol	C15571	CHEBI:18135	11181185	CHEMBL280998	C6 H6 O2	110.037	110.037	-7e-05	-0.62	111.044	1.443	[M+H]+1	1	1.31436e+07
58	Plasma	HMDB0000413	3-Hydroxydodecanedioic acid			13628081		C12 H22 O5	246.147	246.147	-2e-05	-0.09	229.143	9.319	[M+H-H2O]+1	4	1.28483e+07
59	Plasma	HMDB0004305	Farnesol	C06081	CHEBI:16619	392816	CHEMBL25308	C15 H26 O	222.198	222.198	-2e-05	-0.1	223.206	18.727	[M+H]+1	29	1.20414e+07
60	Plasma	HMDB0000535	Caproic acid	C01585	CHEBI:30776	10715221	CHEMBL14184	C6 H12 O2	116.084	116.084	-6e-05	-0.48	117.091	22.03	[M+H]+1	14	1.17856e+07
61	Plasma	HMDB0035078	Geranial	C01499	CHEBI:16980	553578	CHEMBL1080997	C10 H16 O	152.12	152.12	-7e-05	-0.49	185.154	18.255	[M+H+MeOH]+1	29	1.14354e+07
62	Plasma	HMDB0000357	D(-)-beta-hydroxy butyric acid	C01089	CHEBI:20067	11398472	CHEMBL1162496	C4 H8 O3	104.047	104.047	-0.00051	-4.89	103.04	1.021	[M-H]-1	30	1.08823e+07
63	Plasma	HMDB0002994	Erythritol	C00503	CHEBI:17113		CHEMBL349605	C4 H10 O4	122.058	122.059	0.00061	4.97	121.051	17.801	[M-H]-1	19	1.07804e+07
64	Plasma	HMDB0000019	Alpha-ketoisovaleric acid	C00141	CHEBI:16530	48	CHEMBL146554	C5 H8 O3	116.047	116.047	-5e-05	-0.4	117.055	19.104	[M+H]+1	29	1.06967e+07
65	Plasma	HMDB0000056	beta-Alanine	C00099	CHEBI:16958	16382018	CHEMBL297569	C3 H7 N O2	89.0477	89.0476	-8e-05	-0.95	90.0549	1.793	[M+H]+1	4	9.97321e+06
66	Plasma	HMDB0001470	Tiglic acid	C08279	CHEBI:36432	15059562	CHEMBL52416	C5 H8 O2	100.052	100.052	-6e-05	-0.57	101.06	1.452	[M+H]+1	1	9.96466e+06
67	Plasma	HMDB0030928	Tridecanal			13610866	CHEMBL2228568	C13 H26 O	198.198	198.198	-1e-05	-0.05	199.206	18.726	[M+H]+1	29	9.16141e+06
68	Plasma	HMDB0033244	Dibutyl phthalate	C14214	CHEBI:34687	13837319	CHEMBL272485	C16 H22 O4	278.152	278.152	6e-05	0.22	279.159	18.088	[M+H]+1	29	9.07644e+06
69	Plasma	HMDB0000064	Creatine	C00300	CHEBI:16919	566	CHEMBL283800	C4 H9 N3 O2	131.069	131.069	-0.0001	-0.8	132.077	0.707	[M+H]+1	29	8.93357e+06
70	Plasma	HMDB0060848	N-Oxide abiraterone sulfate					C4 H8 N2 O2	116.059	116.058	-0.00055	-4.75	97.0402	17.692	[M-H-H2O]-1	21	8.78352e+06
71	Plasma	HMDB0000098	D-Xylose	C00181	CHEBI:53455		CHEMBL502135	C5 H10 O5	150.053	150.053	0.00041	2.75	149.046	17.789	[M-H]-1	28	8.75429e+06
72	Plasma	HMDB0000228	Phenol	C15584	CHEBI:15882	10612971	CHEMBL14060	C6 H6 O	94.0419	94.0418	-0.00011	-1.16	95.049	2.769	[M+H]+1	24	8.70028e+06
73	Plasma	HMDB0094660	Diethyl phthalic acid	C14175	CHEBI:34698	13837303	CHEMBL388558	C12 H14 O4	222.089	222.089	-9e-05	-0.39	223.096	13.198	[M+H]+1	28	8.65017e+06
74	Plasma	HMDB0240643	3,5-Di-tert-butyl-4-hydroxybenzaldehyde					C15 H22 O2	234.162	234.162	-8e-05	-0.33	235.169	17.807	[M+H]+1	29	8.63185e+06
75	Plasma	HMDB0061889	(3E,5Z)-1,3,5-Heptatriene			4518902		C7 H10	94.0782	94.0781	-0.00012	-1.27	95.0854	2.787	[M+H]+1	25	8.61213e+06
76	Plasma	HMDB0040270	Diethylhexyl adipate	C14240	CHEBI:34675		CHEMBL1414950	C22 H42 O4	370.308	370.308	0.00011	0.29	371.316	16.827	[M+H]+1	23	8.28609e+06
77	Plasma	HMDB0007890	PC(14:0/22:5(4Z,7Z,10Z,13Z,16Z))	C00157				C44 H78 N O8 P	779.547	779.546	-0.00068	-0.87	780.553	18.568	[M+H]+1	9	7.85914e+06
78	Plasma	HMDB0000321	2-Hydroxyadipic acid	C02360	CHEBI:17023			C6 H10 O5	162.053	162.053	0.00035	2.16	161.046	17.786	[M-H]-1	26	7.69176e+06
79	Plasma	HMDB0007874	PC(14:0/18:2(9Z,12Z))	C00157	CHEBI:86094			C40 H76 N O8 P	729.531	729.531	-8e-05	-0.11	730.538	19.685	[M+H]+1	21	7.5252e+06
80	Plasma	HMDB0002815	LysoPC(18:1(9Z))	C04230	CHEBI:28610	17240641	CHEMBL3093102	C26 H52 N O7 P	521.348	521.348	0.00034	0.64	522.356	20.494	[M+H]+1	29	7.50159e+06
81	Plasma	HMDB0010395	LysoPC(20:4(5Z,8Z,11Z,14Z))	C04230	CHEBI:74344			C28 H50 N O7 P	543.332	543.333	0.00028	0.51	544.34	19.353	[M+H]+1	29	7.49605e+06
82	Plasma	HMDB0031328	1-Isothiocyanatobutane		CHEBI:50534		CHEMBL1814588	C5 H9 N S	115.046	115.045	-0.0003	-2.57	116.053	17.458	[M+H]+1	29	7.44073e+06
83	Plasma	HMDB0031513	(Â±)-3-Hydroxynonanoic acid			33630		C9 H18 O3	174.126	174.125	-0.00015	-0.86	175.133	15.767	[M+H]+1	1	7.38666e+06
84	Plasma	HMDB0000158	L-Tyrosine	C00082	CHEBI:17895		CHEMBL925	C9 H11 N O3	181.074	181.074	-0.00011	-0.62	182.081	0.788	[M+H]+1	29	7.15248e+06
85	Plasma	HMDB0000122	D-Glucose	C00221		17341254	CHEMBL1222250	C6 H12 O6	180.063	180.064	0.00028	1.54	179.056	17.75	[M-H]-1	30	7.11856e+06
86	Plasma	HMDB0000325	3-Hydroxysuberic acid		CHEBI:70766	13498677		C8 H14 O5	190.084	190.084	0.00027	1.43	189.077	17.846	[M-H]-1	26	6.97767e+06
87	Plasma	HMDB0033182	2,5-Dimethylfuran			14602516	CHEMBL1416448	C6 H8 O	96.0575	96.0575	-5e-05	-0.5	97.0648	18.726	[M+H]+1	29	6.90947e+06
88	Plasma	HMDB0000549	Gamma-Butyrolactone	C01770		10611874	CHEMBL95681	C4 H6 O2	86.0368	86.0367	-0.0001	-1.19	87.0439	1.418	[M+H]+1	4	6.83992e+06
89	Plasma	HMDB0003072	Quinic acid	C00296		16498843		C7 H12 O6	192.063	192.064	0.00027	1.42	191.056	17.792	[M-H]-1	30	6.77341e+06
90	Plasma	HMDB0013622	Nonadeca-10(Z)-enoic acid	C00174	CHEBI:83051	4471938		C19 H36 O2	296.272	296.272	0.00011	0.36	297.279	19.776	[M+H]+1	19	6.70263e+06
91	Plasma	HMDB0000873	4-Methylcatechol	C06730	CHEBI:17254	13200746	CHEMBL158766	C7 H8 O2	124.052	124.052	-0.00017	-1.4	125.06	2.225	[M+H]+1	19	6.48201e+06
92	Plasma	HMDB0003070	Shikimic acid	C00493	CHEBI:16119		CHEMBL290345	C7 H10 O5	174.053	174.053	0.0003	1.72	173.046	17.78	[M-H]-1	30	6.40444e+06
93	Plasma	HMDB0038289	5-Butyloxazole					C7 H11 N O	125.084	125.084	-0.0001	-0.82	126.091	1.493	[M+H]+1	29	6.35709e+06
94	Plasma	HMDB0031496	2-Hexenal	C08497				C6 H10 O	98.0732	98.0731	-9e-05	-0.88	81.0698	1.428	[M+H-H2O]+1	5	6.09513e+06
95	Plasma	HMDB0003192	5-Aminoimidazole-4-carboxamide	C04051	CHEBI:2030	15823332	CHEMBL1610	C4 H6 N4 O	126.054	126.054	-0.00059	-4.66	107.036	22.123	[M-H-H2O]-1	28	5.92548e+06
96	Plasma	HMDB0000870	Histamine	C00388	CHEBI:18295	11304387	CHEMBL90	C5 H9 N3	111.08	111.08	-9e-05	-0.78	112.087	17.396	[M+H]+1	21	5.89547e+06
97	Plasma	HMDB0011733	Glycyl-glycine	C02037	CHEBI:17201		CHEMBL292467	C4 H8 N2 O3	132.053	132.053	-0.00066	-4.98	113.035	22.18	[M-H-H2O]-1	30	5.86792e+06
98	Plasma	HMDB0029680	2,6-Dimethoxy-4-methylphenol			14815402	CHEMBL205268	C9 H12 O3	168.079	168.079	-1e-05	-0.08	169.086	3.66	[M+H]+1	13	5.79994e+06
99	Plasma	HMDB0001847	Caffeine	C07481	CHEBI:27732		CHEMBL113	C8 H10 N4 O2	194.08	194.08	-7e-05	-0.38	195.088	2.608	[M+H]+1	4	5.74367e+06
100	Plasma	HMDB0011544	MG(0:0/20:2(11Z,14Z)/0:0)					C23 H42 O4	382.308	382.308	1e-05	0.02	383.316	19.705	[M+H]+1	29	5.67533e+06
101	Plasma	HMDB0004982	cis-4-Octenedioic acid			9979870		C8 H12 O4	172.074	172.074	0.00028	1.62	171.067	17.836	[M-H]-1	18	5.64356e+06
102	Plasma	HMDB0240731	Adipoylglycine					C8 H13 N O5	203.079	203.08	0.00024	1.18	202.072	17.826	[M-H]-1	30	5.44682e+06
103	Plasma	HMDB0001518	alpha-CEHC				CHEMBL527285	C16 H22 O4	278.152	278.152	7e-05	0.25	279.159	21.985	[M+H]+1	26	5.25834e+06
104	Plasma	HMDB0033827	2-heptenal		CHEBI:61724	4446437	CHEMBL454759	C7 H12 O	112.089	112.089	-1e-05	-0.11	95.0855	18.256	[M+H-H2O]+1	29	5.18684e+06
105	Plasma	HMDB0032575	Butylparaben				CHEMBL459008	C11 H14 O3	194.094	194.094	-6e-05	-0.31	195.102	16.652	[M+H]+1	26	5.16685e+06
106	Plasma	HMDB0094708	Tetraethylene glycol			15868474	CHEMBL1235254	C8 H18 O5	194.115	194.115	-3e-05	-0.18	195.123	17.03	[M+H]+1	24	5.1364e+06
107	Plasma	HMDB0014607	Sodium Tetradecyl Sulfate				CHEMBL1208306	C14 H30 O4 S	294.186	294.185	-0.0013	-4.43	293.178	19.171	[M-H]-1	30	5.06987e+06
108	Plasma	HMDB0011536	MG(0:0/18:1(11Z)/0:0)					C21 H40 O4	356.293	356.293	0.00013	0.36	357.3	18.377	[M+H]+1	22	5.03533e+06
109	Plasma	HMDB0000682	Indoxyl sulfate		CHEBI:43355		CHEMBL1233636	C8 H7 N O4 S	213.01	213.009	-0.00106	-4.95	212.001	1.881	[M-H]-1	30	4.90423e+06
110	Plasma	HMDB0029306	4-Ethylphenol	C13637	CHEBI:49584	11601795	CHEMBL108475	C8 H10 O	122.073	122.073	-2e-05	-0.19	155.107	18.496	[M+H+MeOH]+1	29	4.86519e+06
111	Plasma	HMDB0060496	N,N'-Diacetylhydrazine	C16622	CHEBI:80616	16282621	CHEMBL3091852	C4 H8 N2 O2	116.059	116.058	-8e-05	-0.68	100.039	22.056	[M+H-NH3]+1	27	4.86317e+06
112	Plasma	HMDB0000092	Dimethylglycine	C01026	CHEBI:17724	13992787		C4 H9 N O2	103.063	103.063	-6e-05	-0.62	86.06	16.957	[M+H-H2O]+1	26	4.81789e+06
113	Plasma	HMDB0038140	Santene					C9 H14	122.11	122.109	-7e-05	-0.58	123.117	18.726	[M+H]+1	29	4.7694e+06
114	Plasma	HMDB0002039	2-Pyrrolidinone	C11118	CHEBI:36592	10609180	CHEMBL276849	C4 H7 N O	85.0528	85.0527	-8e-05	-0.97	86.06	16.883	[M+H]+1	25	4.64431e+06
115	Plasma	HMDB0000034	Adenine	C00147	CHEBI:16708	11629139	CHEMBL226345	C5 H5 N5	135.054	135.054	-8e-05	-0.6	136.062	16.922	[M+H]+1	25	4.54444e+06
116	Plasma	HMDB0000162	L-Proline	C00148	CHEBI:17203	128566	CHEMBL54922	C5 H9 N O2	115.063	115.063	-0.00016	-1.35	116.07	16.955	[M+H]+1	27	4.49675e+06
117	Plasma	HMDB0014730	Piperazine	C07973	CHEBI:28568	10610260	CHEMBL1412	C4 H10 N2	86.0844	86.0845	6e-05	0.7	87.0916	1.436	[M+H]+1	5	4.28606e+06
118	Plasma	HMDB0014018	4-Hydroxypropofol			2282600		C12 H18 O2	194.131	194.131	-9e-05	-0.48	195.138	16.81	[M+H]+1	12	4.19502e+06
119	Plasma	HMDB0030002	(-)-Nopol			29138	CHEMBL257332	C11 H18 O	166.136	166.136	-0.00012	-0.72	199.169	18.864	[M+H+MeOH]+1	13	3.99885e+06
120	Plasma	HMDB0000375	3-(3-Hydroxyphenyl)propanoic acid	C11457	CHEBI:1427	89	CHEMBL134401	C9 H10 O3	166.063	166.063	-8e-05	-0.46	167.07	16.721	[M+H]+1	27	3.91958e+06
121	Plasma	HMDB0060768	4-Hydroxymethylpyrazole				CHEMBL3276272	C4 H6 N2 O	98.048	98.048	-3e-05	-0.34	99.0553	18.901	[M+H]+1	1	3.62506e+06
122	Plasma	HMDB0000926	Pyridine	C00747	CHEBI:16227	1020	CHEMBL266158	C5 H5 N	79.0422	79.0421	-8e-05	-1.02	80.0494	21.958	[M+H]+1	25	3.58425e+06
123	Plasma	HMDB0000730	Isobutyrylglycine		CHEBI:70979	9030891	CHEMBL2158191	C6 H11 N O3	145.074	145.074	-0.00014	-0.97	146.081	16.81	[M+H]+1	13	3.55749e+06
124	Plasma	HMDB0000933	Traumatic acid	C16308	CHEBI:545687	4446155	CHEMBL470062	C12 H20 O4	228.136	228.136	-9e-05	-0.41	229.143	1.413	[M+H]+1	8	3.54586e+06
125	Plasma	HMDB0000318	3,4-Dihydroxyphenylglycol	C05576	CHEBI:1387	82648		C8 H10 O4	170.058	170.058	0.00032	1.86	169.051	17.692	[M-H]-1	30	3.53839e+06
126	Plasma	HMDB0001167	Pyruvaldehyde	C00546	CHEBI:17158	10607691	CHEMBL170721	C3 H4 O2	72.0211	72.0211	-3e-05	-0.46	145.049	1.456	[2M+H]+1	1	3.51446e+06
127	Plasma	HMDB0032306	Diethyl oxalpropionate	C04067	CHEBI:16879	88226		C9 H14 O5	202.084	202.084	0.0002	1.01	201.077	17.869	[M-H]-1	27	3.51396e+06
128	Plasma	HMDB0000641	L-Glutamine	C00064	CHEBI:18050		CHEMBL930	C5 H10 N2 O3	146.069	146.069	-0.00013	-0.88	130.05	0.792	[M+H-NH3]+1	29	3.48274e+06
129	Plasma	HMDB0000148	L-Glutamic acid	C00025	CHEBI:16015	30572	CHEMBL575060	C5 H9 N O4	147.053	147.053	-6e-05	-0.43	130.05	0.795	[M+H-H2O]+1	29	3.48274e+06
130	Plasma	HMDB0060285	4-oxo-nonenal		CHEBI:58972	4949233	CHEMBL1086447	C9 H14 O2	154.099	154.099	-0.00013	-0.87	155.107	1.463	[M+H]+1	2	3.46835e+06
131	Plasma	HMDB0004284	Tyrosol	C06044	CHEBI:1879		CHEMBL53566	C8 H10 O2	138.068	138.068	1e-05	0.06	139.075	1.431	[M+H]+1	5	3.45996e+06
132	Plasma	HMDB0000076	Dihydrouracil	C00429	CHEBI:15901	14083702		C4 H6 N2 O2	114.043	114.043	-0.00013	-1.16	115.05	1.434	[M+H]+1	4	3.4199e+06
133	Plasma	HMDB0000613	Erythronic acid		CHEBI:37655	2061231		C4 H8 O5	136.037	136.038	0.00053	3.9	135.03	17.771	[M-H]-1	27	3.39495e+06
134	Plasma	HMDB0000824	Propionylcarnitine	C03017	CHEBI:28867		CHEMBL2074916	C10 H19 N O4	217.131	217.131	-7e-05	-0.31	218.139	0.892	[M+H]+1	29	3.32043e+06
135	Plasma	HMDB0000622	Ethylmalonic acid		CHEBI:741548	11308417	CHEMBL1160009	C5 H8 O4	132.042	132.043	0.00055	4.17	131.036	21.14	[M-H]-1	11	3.29617e+06
136	Plasma	HMDB0000428	3-Hydroxyglutaric acid			14307501	CHEMBL556937	C5 H8 O5	148.037	148.038	0.00044	2.97	147.03	17.762	[M-H]-1	26	3.25847e+06
137	Plasma	HMDB0039522	Linalyl acetate	C09863	CHEBI:78333	13850082	CHEMBL502773	C12 H20 O2	196.146	196.146	-3e-05	-0.14	197.154	17.285	[M+H]+1	21	3.23903e+06
138	Plasma	HMDB0040940	Capsiamide	C17515	CHEBI:81149	43094		C17 H35 N O	269.272	269.272	-3e-05	-0.09	270.279	19.136	[M+H]+1	21	3.16502e+06
139	Plasma	HMDB0001859	Acetaminophen	C06804			CHEMBL112	C8 H9 N O2	151.063	151.063	0	-0.02	152.071	16.831	[M+H]+1	23	3.12937e+06
140	Plasma	HMDB0032147	Geranylcitronellol			4517812		C20 H36 O	292.277	292.277	0	0	293.284	19.066	[M+H]+1	29	3.11048e+06
141	Plasma	HMDB0000590	Glutarylglycine					C7 H11 N O5	189.064	189.064	0.00025	1.3	188.057	17.815	[M-H]-1	30	3.08584e+06
142	Plasma	HMDB0004989	m-Tyramine				CHEMBL145584	C8 H11 N O	137.084	137.084	-0.00012	-0.88	138.091	3.065	[M+H]+1	25	3.03509e+06
143	Plasma	HMDB0011559	MG(0:0/24:1(15Z)/0:0)					C27 H52 O4	440.387	440.387	5e-05	0.12	441.394	21.892	[M+H]+1	22	3.03476e+06
144	Plasma	HMDB0000289	Uric acid	C00366	CHEBI:17775	1142	CHEMBL792	C5 H4 N4 O3	168.028	168.028	-0.0007	-4.15	169.036	0.751	[M+H]+1	29	3.03062e+06
145	Plasma	HMDB0240732	Aminovaleric acid betaine					C8 H17 N O2	159.126	159.126	-0.00011	-0.67	160.133	0.786	[M+H]+1	29	2.97987e+06
146	Plasma	HMDB0000225	Oxoadipic acid	C00322	CHEBI:15753	70		C6 H8 O5	160.037	160.038	0.00035	2.16	159.03	17.506	[M-H]-1	18	2.97387e+06
147	Plasma	HMDB0013247	Monobutylphthalate				CHEMBL2447930	C12 H14 O4	222.089	222.089	-4e-05	-0.18	205.086	18.092	[M+H-H2O]+1	29	2.9695e+06
148	Plasma	HMDB0060682	2-Propyl-2,4-pentadienoic acid	C16656	CHEBI:80642	4945939		C8 H12 O2	140.084	140.084	-0.00011	-0.78	141.091	9.954	[M+H]+1	2	2.9678e+06
149	Plasma	HMDB0000539	Arabinonic acid	C00878	CHEBI:20912			C5 H10 O6	166.048	166.048	0.00035	2.14	165.041	17.73	[M-H]-1	30	2.86926e+06
150	Plasma	HMDB0040272	2-Butylfuran					C8 H12 O	124.089	124.089	-9e-05	-0.76	157.122	1.466	[M+H+MeOH]+1	2	2.8642e+06
151	Plasma	HMDB0031075	Glycerol 1-octadecanoate					C25 H46 O6	442.329	442.329	-0.00011	-0.24	465.319	20.353	[M+Na]+1	25	2.82941e+06
152	Plasma	HMDB0010325	Ethyl glucuronide			19355701		C8 H14 O7	222.074	222.074	0.00019	0.86	221.067	17.747	[M-H]-1	30	2.81209e+06
153	Plasma	HMDB0029592	Triacetin		CHEBI:9661	13835706	CHEMBL1489254	C9 H14 O6	218.079	218.079	0.00023	1.08	217.072	17.81	[M-H]-1	30	2.80755e+06
154	Plasma	HMDB0000254	Succinic acid	C00042	CHEBI:15741	1078	CHEMBL576	C4 H6 O4	118.027	118.027	0.00047	3.95	117.02	17.729	[M-H]-1	27	2.79144e+06
155	Plasma	HMDB0015086	Isoniazid	C07054	CHEBI:6030	15172404	CHEMBL64	C6 H7 N3 O	137.059	137.059	-5e-05	-0.39	179.093	22.249	[M+ACN+H]+1	4	2.78875e+06
156	Plasma	HMDB0000207	Oleic acid	C00712	CHEBI:16196		CHEMBL8659	C18 H34 O2	282.256	282.256	6e-05	0.2	283.263	16.857	[M+H]+1	3	2.77135e+06
157	Plasma	HMDB0062193	2,2-dichloro-1,1-ethanediol	C14860	CHEBI:34213			C2 H4 Cl2 O2	129.959	129.959	0.00022	1.69	130.966	21.837	[M+H]+1	29	2.77074e+06
158	Plasma	HMDB0000150	Gluconolactone	C00198	CHEBI:16217		CHEMBL1200829	C6 H10 O6	178.048	178.048	0.00029	1.64	177.041	17.741	[M-H]-1	30	2.75526e+06
159	Plasma	HMDB0125077	2-methoxybenzene-1,3,5-triol			3509032	CHEMBL1606248	C7 H8 O4	156.042	156.043	0.00039	2.47	155.035	17.768	[M-H]-1	23	2.70436e+06
160	Plasma	HMDB0036461	Geosmin	C16286		1176		C12 H22 O	182.167	182.167	2e-05	0.11	183.174	17.37	[M+H]+1	24	2.57001e+06
161	Plasma	HMDB0013286	N-Undecanoylglycine		CHEBI:74438			C13 H25 N O3	243.183	243.183	-8e-05	-0.33	226.18	13.706	[M+H-H2O]+1	26	2.56114e+06
162	Plasma	HMDB0002917	Xylitol	C00379			CHEMBL1865120	C5 H12 O5	152.068	152.069	0.00041	2.68	151.062	17.846	[M-H]-1	28	2.54306e+06
163	Plasma	HMDB0032233	2,5-Dimethyl-3(2H)-furanone			14649728		C6 H8 O2	112.052	112.052	-9e-05	-0.84	113.06	1.284	[M+H]+1	29	2.53852e+06
164	Plasma	HMDB0031341	Cyclododecanone				CHEMBL1883853	C12 H22 O	182.167	182.167	-4e-05	-0.22	183.174	16.978	[M+H]+1	1	2.45228e+06
165	Plasma	HMDB0000244	Riboflavin	C00255	CHEBI:17015	431981	CHEMBL1534	C17 H20 N4 O6	376.138	376.139	0.00115	3.05	359.136	19.71	[M+H-H2O]+1	29	2.38909e+06
166	Plasma	HMDB0010383	LysoPC(16:1(9Z))	C04230	CHEBI:73851			C24 H48 N O7 P	493.317	493.317	3e-05	0.06	494.324	18.983	[M+H]+1	29	2.3077e+06
167	Plasma	HMDB0012559	13'-Hydroxy-alpha-tocopherol		CHEBI:84962			C29 H50 O3	446.376	446.376	-0.00013	-0.28	447.383	20.877	[M+H]+1	29	2.29189e+06
168	Plasma	HMDB0003033	Canrenone				CHEMBL1463345	C22 H28 O3	340.204	340.205	0.00149	4.37	339.198	20.529	[M-H]-1	10	2.28974e+06
169	Plasma	HMDB0002349	trans-trans-Muconic acid	C02480	CHEBI:27036	4512358	CHEMBL1922185	C6 H6 O4	142.027	142.027	-0.0001	-0.71	143.034	16.757	[M+H]+1	23	2.27891e+06
170	Plasma	HMDB0002759	Androsterone sulfate		CHEBI:83037	140383	CHEMBL2074598	C19 H30 O5 S	370.181	370.18	-0.00183	-4.94	369.172	16.17	[M-H]-1	29	2.25926e+06
171	Plasma	HMDB0059911	Paracetamol sulfate		CHEBI:32635	75741		C8 H9 N O5 S	231.02	231.019	-0.00114	-4.94	230.012	1.254	[M-H]-1	27	2.19394e+06
172	Plasma	HMDB0060741	3-Hydroxy-4-aminopyridine			2043136		C5 H6 N2 O	110.048	110.048	-7e-05	-0.62	111.055	21.974	[M+H]+1	27	2.1881e+06
173	Plasma	HMDB0059667	3-Methyl sulfolene			64103		C5 H8 O2 S	132.024	132.024	-0.00011	-0.83	150.058	0.774	[M+NH4]+1	29	2.15585e+06
174	Plasma	HMDB0000696	L-Methionine	C00073	CHEBI:16643		CHEMBL42336	C5 H11 N O2 S	149.051	149.051	-0.0001	-0.67	150.058	0.776	[M+H]+1	29	2.15585e+06
175	Plasma	HMDB0034168	Toluene	C01455	CHEBI:17578	10606220	CHEMBL9113	C7 H8	92.0626	92.0625	-0.00011	-1.2	125.096	18.512	[M+H+MeOH]+1	29	2.15422e+06
176	Plasma	HMDB0000073	Dopamine	C03758	CHEBI:18243	15712658	CHEMBL59	C8 H11 N O2	153.079	153.079	-0.00013	-0.88	154.086	1.492	[M+H]+1	20	2.13324e+06
177	Plasma	HMDB0000215	N-Acetyl-D-glucosamine	C00140		10035566		C8 H15 N O6	221.09	221.09	0.00021	0.96	220.083	17.889	[M-H]-1	27	2.1153e+06
178	Plasma	HMDB0000499	5-Tetradecenoic acid			4445867		C14 H26 O2	226.193	226.193	-4e-05	-0.18	227.201	22.307	[M+H]+1	3	2.11307e+06
179	Plasma	HMDB0033564	2,3-Dihydro-2-methylthiophene			10804048		C5 H8 S	100.035	100.034	-0.00019	-1.9	199.061	17.717	[2M-H]-1	26	2.10486e+06
180	Plasma	HMDB0028896	Histidinyl-Tryptophan			5021683		C17 H19 N5 O3	341.149	341.148	-0.00104	-3.04	342.155	19.714	[M+H]+1	28	2.056e+06
181	Plasma	HMDB0011538	MG(0:0/18:2(9Z,12Z)/0:0)		CHEBI:75457	4517636		C21 H38 O4	354.277	354.277	0.00016	0.46	355.284	18.428	[M+H]+1	29	1.92008e+06
182	Plasma	HMDB0000070	Pipecolic acid	C00408	CHEBI:17964	14228669	CHEMBL308408	C6 H11 N O2	129.079	129.079	-9e-05	-0.73	130.086	0.807	[M+H]+1	29	1.88934e+06
183	Plasma	HMDB0029916	4-O-Methyl-myo-inositol	C06353	CHEBI:28762	19101527		C7 H14 O6	194.079	194.079	0.00027	1.38	193.072	22.153	[M-H]-1	30	1.88743e+06
184	Plasma	HMDB0036823	Theaspirane			55810	CHEMBL3185445	C13 H22 O	194.167	194.167	-3e-05	-0.14	177.164	18.843	[M+H-H2O]+1	11	1.87603e+06
185	Plasma	HMDB0004704	9,10-DHOME	C14828	CHEBI:72663	8142232		C18 H34 O4	314.246	314.246	-2e-05	-0.06	297.242	17.968	[M+H-H2O]+1	29	1.85303e+06
186	Plasma	HMDB0062384	4Î±-carboxy-4Î²-methyl-5Î±-cholesta-8-en-3Î²-ol					C29 H48 O3	444.36	444.36	-0.00013	-0.28	445.368	20.866	[M+H]+1	29	1.83438e+06
187	Plasma	HMDB0001514	Glucosamine	C00329				C6 H13 N O5	179.079	179.08	0.00032	1.76	160.062	17.864	[M-H-H2O]-1	29	1.77501e+06
188	Plasma	HMDB0000510	Aminoadipic acid	C00956	CHEBI:37024	456	CHEMBL433238	C6 H11 N O4	161.069	161.069	0.00024	1.47	160.062	17.802	[M-H]-1	29	1.77501e+06
189	Plasma	HMDB0041922	Triethylenemelamine	C08737	CHEBI:27915		CHEMBL1231106	C3 H6 N6	126.065	126.065	-5e-05	-0.43	127.073	22.234	[M+H]+1	5	1.76451e+06
190	Plasma	HMDB0014789	Dyphylline	C07819	CHEBI:4728		CHEMBL1752	C10 H14 N4 O4	254.101	254.1	-0.00121	-4.74	235.083	17.555	[M-H-H2O]-1	13	1.71581e+06
191	Plasma	HMDB0010316	Acetaminophen glucuronide		CHEBI:32636	75744	CHEMBL1647	C14 H17 N O8	327.095	327.094	-0.00156	-4.77	326.087	1.07	[M-H]-1	23	1.71356e+06
192	Plasma	HMDB0061157	N-(2-Hydroxyethyl)-morpholine N-oxide					C6 H13 N O3	147.09	147.089	-0.00015	-1.02	130.086	0.884	[M+H-H2O]+1	26	1.68637e+06
193	Plasma	HMDB0014372	Lovastatin	C07074		48085	CHEMBL503	C24 H36 O5	404.256	404.256	-0.00011	-0.27	427.245	18.882	[M+Na]+1	26	1.65292e+06
194	Plasma	HMDB0000673	Linoleic acid	C01595	CHEBI:17351	4444105	CHEMBL267476	C18 H32 O2	280.24	280.24	-1e-05	-0.03	281.248	18.503	[M+H]+1	25	1.64608e+06
195	Plasma	HMDB0004321	(+)-Limonene	C00521	CHEBI:15382	389747	CHEMBL449062	C10 H16	136.125	136.125	-0.0001	-0.73	137.132	18.256	[M+H]+1	29	1.62525e+06
196	Plasma	HMDB0000653	Cholesterol sulfate	C18043		58586	CHEMBL1231592	C27 H46 O4 S	466.312	466.31	-0.00203	-4.35	465.302	19.352	[M-H]-1	30	1.61082e+06
197	Plasma	HMDB0031698	S-(3-Methyl-2-butenyl) ethanethioate			2341612		C7 H12 O S	144.061	144.061	-0.00026	-1.79	145.068	16.815	[M+H]+1	24	1.58915e+06
198	Plasma	HMDB0001858	p-Cresol	C01468	CHEBI:17847	13285340	CHEMBL16645	C7 H8 O	108.058	108.057	-5e-05	-0.46	91.0542	18.517	[M+H-H2O]+1	24	1.57862e+06
199	Plasma	HMDB0036190	2-Heptylfuran					C11 H18 O	166.136	166.136	5e-05	0.32	167.143	19.16	[M+H]+1	28	1.57426e+06
200	Plasma	HMDB0010730	3-Oxotetradecanoic acid		CHEBI:37270			C14 H26 O3	242.188	242.188	-0.00048	-1.98	243.195	17.374	[M+H]+1	27	1.56043e+06
201	Plasma	HMDB0002362	2,4-Diaminobutyric acid		CHEBI:64307	457	CHEMBL307931	C4 H10 N2 O2	118.074	118.074	-8e-05	-0.7	119.081	16.904	[M+H]+1	11	1.55845e+06
202	Plasma	HMDB0037802	2-[4,6-Bis(2,4-dimethylphenyl)-1,3,5-triazin-2-yl]-5-(octyloxy)phenol			10632726		C33 H39 N3 O2	509.304	509.305	0.00045	0.88	510.312	19.298	[M+H]+1	28	1.55758e+06
203	Plasma	HMDB0000005	3-methyl pyruvic acid	C00109	CHEBI:30831	57	CHEMBL171246	C4 H6 O3	102.032	102.031	-0.00032	-3.15	101.024	18.588	[M-H]-1	6	1.54671e+06
204	Plasma	HMDB0031885	6-Hydroxypentadecanedioic acid					C15 H28 O5	288.194	288.192	-0.00129	-4.47	287.185	16.13	[M-H]-1	30	1.53181e+06
205	Plasma	HMDB0000565	Galactonic acid	C00880	CHEBI:16534			C6 H12 O7	196.058	196.059	0.00022	1.14	195.051	17.701	[M-H]-1	29	1.52711e+06
206	Plasma	HMDB0000422	2-Methylglutaric acid		CHEBI:68567		CHEMBL1971317	C6 H10 O4	146.058	146.058	0.00047	3.22	145.051	20.815	[M-H]-1	3	1.51929e+06
207	Plasma	HMDB0007921	PC(14:1(9Z)/22:2(13Z,16Z))	C00157				C44 H82 N O8 P	783.578	783.577	-0.00056	-0.72	784.585	19.669	[M+H]+1	13	1.51221e+06
208	Plasma	HMDB00337	3S,4-dihydroxy-butyric acid					C4 H8 O4	120.042	120.043	0.00037	3.09	119.036	17.8	[M-H]-1	30	1.49499e+06
209	Plasma	HMDB0014752	Furazolidone	C07999	CHEBI:5195	4481255	CHEMBL1103	C8 H7 N3 O5	225.039	225.038	-0.00089	-3.95	226.045	0.786	[M+H]+1	29	1.49377e+06
210	Plasma	HMDB0001870	Benzoic acid	C00539	CHEBI:30746	10658338	CHEMBL541	C7 H6 O2	122.037	122.037	-0.00012	-0.94	123.044	0.791	[M+H]+1	29	1.4823e+06
211	Plasma	HMDB0002231	Eicosenoic acid	C16526	CHEBI:32425	4445895		C20 H38 O2	310.287	310.287	-0.00017	-0.54	311.294	18.583	[M+H]+1	29	1.48085e+06
212	Plasma	HMDB0034295	Floionolic acid	C19621		4446065		C18 H36 O5	332.256	332.255	-0.00163	-4.92	331.247	18.59	[M-H]-1	30	1.47457e+06
213	Plasma	HMDB0033053	Ethyl propyl disulfide			11481653		C5 H12 S2	136.038	136.038	-0.00035	-2.55	135.03	22.151	[M-H]-1	30	1.43867e+06
214	Plasma	HMDB0000107	Galactitol	C01697	CHEBI:16813		CHEMBL1773904	C6 H14 O6	182.079	182.079	0.00037	2.03	163.062	19.078	[M-H-H2O]-1	23	1.43611e+06
215	Plasma	HMDB0000893	Suberic acid	C08278	CHEBI:9300		CHEMBL1162491	C8 H14 O4	174.089	174.089	0.00022	1.28	173.082	17.871	[M-H]-1	24	1.43401e+06
216	Plasma	HMDB0038276	cis-3-Hexenyl pyruvate			4515658		C9 H14 O3	170.094	170.094	-0.00011	-0.66	171.101	2.709	[M+H]+1	12	1.42502e+06
217	Plasma	HMDB0008927	PE(16:0/18:1(9Z))	C00350	CHEBI:73007	4446615		C39 H76 N O8 P	717.531	717.53	-0.00052	-0.73	718.538	21.188	[M+H]+1	29	1.41971e+06
218	Plasma	HMDB0033119	3-Methylthiophene			10708981		C5 H6 S	98.019	98.0189	-0.0001	-0.99	99.0262	0.881	[M+H]+1	29	1.41195e+06
219	Plasma	HMDB0045878	TG(20:0/18:2(9Z,12Z)/18:2(9Z,12Z))			7823445		C59 H106 O6	910.799	910.797	-0.00176	-1.93	974.813	0.638	[M+ACN+Na]+1	29	1.38062e+06
220	Plasma	HMDB0037816	Dihydro-3-(1-octenyl)-2,5-furandione			4515201		C12 H18 O3	210.126	210.126	-3e-05	-0.13	443.24	18.263	[2M+Na]+1	29	1.37942e+06
221	Plasma	HMDB0010720	But-2-enoic acid	C01771	CHEBI:17217	13518526	CHEMBL1213528	C4 H6 O2	86.0368	86.0367	-7e-05	-0.79	87.044	0.824	[M+H]+1	12	1.37332e+06
222	Plasma	HMDB0001888	N,N-Dimethylformamide	C03134	CHEBI:17741	10668348	CHEMBL268291	C3 H7 N O	73.0528	73.0527	-4e-05	-0.6	74.06	0.694	[M+H]+1	27	1.36229e+06
223	Plasma	HMDB0000181	L-Dopa	C00355	CHEBI:15765		CHEMBL1009	C9 H11 N O4	197.069	197.069	0.00022	1.14	196.062	17.847	[M-H]-1	24	1.35898e+06
224	Plasma	HMDB0002055	o-Cresol	C01542	CHEBI:28054	10757134	CHEMBL46931	C7 H8 O	108.058	108.057	-0.00012	-1.09	109.065	1.488	[M+H]+1	25	1.35786e+06
225	Plasma	HMDB0125538	3-methoxybenzene-1,2-diol				CHEMBL1518159	C7 H8 O3	140.047	140.047	-0.00011	-0.8	141.054	1.453	[M+H]+1	5	1.35105e+06
226	Plasma	HMDB0000101	Deoxyadenosine	C00559	CHEBI:17256		CHEMBL449329	C10 H13 N5 O3	251.102	251.101	-0.00107	-4.24	252.108	6.534	[M+H]+1	19	1.31428e+06
227	Plasma	HMDB0062656	Linoleamide		CHEBI:82984	4940587	CHEMBL64122	C18 H33 N O	279.256	279.256	1e-05	0.04	280.264	18.669	[M+H]+1	17	1.30284e+06
228	Plasma	HMDB0013813	13-Heptadecyn-1-ol			484591		C17 H32 O	252.245	252.245	3e-05	0.13	253.253	22.097	[M+H]+1	25	1.3027e+06
229	Plasma	HMDB0032740	N-Hexadecanoylpyrrolidine			216397	CHEMBL1223443	C20 H39 N O	309.303	309.303	1e-05	0.02	310.31	19.551	[M+H]+1	29	1.29719e+06
230	Plasma	HMDB0033452	Koenoline				CHEMBL503498	C14 H13 N O2	227.095	227.094	-0.00081	-3.59	228.101	17.182	[M+H]+1	28	1.29621e+06
231	Plasma	HMDB0000532	Acetylglycine		CHEBI:21501	15959417	CHEMBL289004	C4 H7 N O3	117.043	117.042	-0.00055	-4.69	116.035	22.202	[M-H]-1	26	1.29505e+06
232	Plasma	HMDB0060278	Fructoseglycine		CHEBI:24108	2339006		C8 H15 N O7	237.085	237.085	0.00015	0.62	236.078	17.849	[M-H]-1	27	1.29416e+06
233	Plasma	HMDB0006478	Iso-Valeraldehyde	C07329	CHEBI:16638	11211063	CHEMBL18360	C5 H10 O	86.0732	86.0731	-7e-05	-0.76	87.0804	1.032	[M+H]+1	29	1.22974e+06
234	Plasma	HMDB0059595	(S)-2-amino-6-oxohexanoate	C04076	CHEBI:17917	141126		C6 H11 N O3	145.074	145.074	-9e-05	-0.64	128.071	1.356	[M+H-H2O]+1	29	1.19553e+06
235	Plasma	HMDB0040179	2,6-Di-tert-butyl-4-ethylphenol				CHEMBL225620	C16 H26 O	234.198	234.198	-9e-05	-0.39	235.206	16.798	[M+H]+1	8	1.18826e+06
236	Plasma	HMDB0032544	2,4,6-Trimethylphenol			13832593	CHEMBL108930	C9 H12 O	136.089	136.089	-0.00011	-0.8	119.085	5.191	[M+H-H2O]+1	17	1.16942e+06
237	Plasma	HMDB0038576	Avenanthramide C					C16 H13 N O6	315.074	315.075	0.00025	0.79	314.067	1.05	[M-H]-1	28	1.14784e+06
238	Plasma	HMDB0059810	m-Xylene	C07208	CHEBI:28488	10627450	CHEMBL286727	C8 H10	106.078	106.078	-8e-05	-0.71	139.112	18.885	[M+H+MeOH]+1	14	1.12527e+06
239	Plasma	HMDB0000079	Dihydrothymine	C00906	CHEBI:27468	14083692		C5 H8 N2 O2	128.059	128.058	-0.00011	-0.88	129.066	0.758	[M+H]+1	27	1.12092e+06
240	Plasma	HMDB0000684	L-Kynurenine	C00328	CHEBI:16946		CHEMBL498416	C10 H12 N2 O3	208.085	208.085	-6e-05	-0.3	209.092	0.962	[M+H]+1	29	1.10445e+06
241	Plasma	HMDB0032358	Lauroyl diethanolamide				CHEMBL1996872	C16 H33 N O3	287.246	287.246	-2e-05	-0.08	288.253	17.666	[M+H]+1	29	1.07391e+06
242	Plasma	HMDB0014879	Hydrocortisone	C00735				C21 H30 O5	362.209	362.209	0.00014	0.39	363.217	10.533	[M+H]+1	22	1.0667e+06
243	Plasma	HMDB0015554	Alverine		CHEBI:518413		CHEMBL253371	C20 H27 N	281.214	281.214	8e-05	0.3	282.222	18.206	[M+H]+1	14	1.06586e+06
244	Plasma	HMDB0033115	6-Methylquinoline			15730699	CHEMBL1412508	C10 H9 N	143.073	143.073	-0.00011	-0.8	144.081	1.256	[M+H]+1	29	1.06385e+06
245	Plasma	HMDB0031635	2-Propene-1-thiol			13836713	CHEMBL3222024	C3 H6 S	74.019	74.0187	-0.00027	-3.69	75.026	18.832	[M+H]+1	1	1.0511e+06
246	Plasma	HMDB0034240	Styrene	C19506	CHEBI:27452	10614289	CHEMBL285235	C8 H8	104.063	104.063	-5e-05	-0.5	105.07	18.274	[M+H]+1	29	1.05082e+06
247	Plasma	HMDB0034158	2,6-Dimethoxyphenol	C10787	CHEBI:955		CHEMBL109652	C8 H10 O3	154.063	154.063	-0.00014	-0.92	155.07	1.525	[M+H]+1	25	1.04279e+06
248	Plasma	HMDB0001388	Alpha-Linolenic acid	C06427	CHEBI:27432	4444437	CHEMBL8739	C18 H30 O2	278.225	278.225	7e-05	0.26	279.232	17.449	[M+H]+1	11	1.03885e+06
249	Plasma	HMDB0000177	L-Histidine	C00135	CHEBI:15971		CHEMBL17962	C6 H9 N3 O2	155.069	155.069	-9e-05	-0.57	156.077	0.714	[M+H]+1	28	1.02235e+06
250	Plasma	HMDB0000301	Urocanic acid	C00785	CHEBI:27248	643824	CHEMBL1236602	C6 H6 N2 O2	138.043	138.043	-4e-05	-0.28	156.077	0.708	[M+NH4]+1	29	1.01799e+06
251	Plasma	HMDB0003269	Nicotinuric acid	C05380	CHEBI:7563	61774	CHEMBL458725	C8 H8 N2 O3	180.053	180.053	-0.00089	-4.92	179.045	17.512	[M-H]-1	15	983789
252	Plasma	HMDB0002271	Imidazolepropionic acid	C20522	CHEBI:73087	13954998	CHEMBL84253	C6 H8 N2 O2	140.059	140.059	-6e-05	-0.46	123.055	21.999	[M+H-H2O]+1	27	962028
253	Plasma	HMDB0112083	3-(3,4-dimethyl-5-pentylfuran-2-yl)-propanoic acid			10470779		C14 H22 O3	238.157	238.157	-0.0001	-0.4	239.164	13.174	[M+H]+1	27	945440
254	Plasma	HMDB0031810	Tridemorph	C11285		30142	CHEMBL2286765	C19 H39 N O	297.303	297.303	9e-05	0.29	298.311	20.094	[M+H]+1	28	945203
255	Plasma	HMDB0000214	Ornithine	C00077	CHEBI:15729		CHEMBL446143	C5 H12 N2 O2	132.09	132.09	-0.00011	-0.84	116.07	0.619	[M+H-NH3]+1	22	937786
256	Plasma	HMDB0008258	PC(18:4(6Z,9Z,12Z,15Z)/P-16:0)	C00157				C42 H76 N O7 P	737.536	737.537	0.00094	1.27	738.544	18.357	[M+H]+1	27	934364
257	Plasma	HMDB0012710	3-Dehydroquinate	C00944	CHEBI:17947	388474		C7 H10 O6	190.048	190.048	0.00028	1.46	189.041	22.148	[M-H]-1	30	923449
258	Plasma	HMDB0011717	Nonate			13183696		C9 H16 O4	188.105	188.105	-5e-05	-0.27	171.101	6.548	[M+H-H2O]+1	20	908483
259	Plasma	HMDB0028725	Asparaginyl-Arginine			8011314		C10 H20 N6 O4	288.155	288.156	0.00133	4.63	287.149	14.013	[M-H]-1	30	881571
260	Plasma	HMDB0000564	PC(16:0/16:0)	C00157	CHEBI:72999		CHEMBL1200737	C40 H80 N O8 P	733.562	733.562	1e-05	0.01	734.569	18.532	[M+H]+1	10	874147
261	Plasma	HMDB0000209	Phenylacetic acid	C07086	CHEBI:30745	10764604	CHEMBL1044	C8 H8 O2	136.052	136.052	-0.00012	-0.89	137.06	1.512	[M+H]+1	29	868052
262	Plasma	HMDB0040549	xi-2,3-Octadiene-5,7-diyn-1-ol					C8 H6 O	118.042	118.042	-0.00012	-1.03	119.049	0.793	[M+H]+1	29	867849
263	Plasma	HMDB0030932	Avocadenofuran			5257116	CHEMBL1608830	C17 H28 O	248.214	248.214	3e-05	0.11	281.248	18.42	[M+H+MeOH]+1	7	858426
264	Plasma	HMDB0003634	Perillyl alcohol	C02452	CHEBI:15420		CHEMBL444711	C10 H16 O	152.12	152.12	-0.0001	-0.65	153.127	19.725	[M+H]+1	23	852844
265	Plasma	HMDB00555	3-methyl-adipic acid					C7 H12 O4	160.074	160.073	-0.00014	-0.88	143.07	8.902	[M+H-H2O]+1	19	812538
266	Plasma	HMDB0033548	4-Hydroxy-5-methyl-3(2H)-thiophenone			15354200		C5 H6 O2 S	130.009	130.009	-0.00012	-0.89	148.043	0.784	[M+NH4]+1	29	806219
267	Plasma	HMDB0001490	Vanylglycol	C05594	CHEBI:1576		CHEMBL1322392	C9 H12 O4	184.074	184.073	-8e-05	-0.42	185.081	1.399	[M+H]+1	29	800318
268	Plasma	HMDB0007788	DG(22:6(4Z,7Z,10Z,13Z,16Z,19Z)/22:6(4Z,7Z,10Z,13Z,16Z,19Z)/0:0)		CHEBI:82925	7822921		C47 H68 O5	712.507	712.509	0.00245	3.44	357.262	18.108	[M+2H]+2	28	799333
269	Plasma	HMDB0031242	Dihydro-3(2H)-thiophenone			55193		C4 H6 O S	102.014	102.013	-0.00049	-4.84	203.019	0.83	[2M-H]-1	29	786127
270	Plasma	HMDB0000764	Hydrocinnamic acid	C05629		10765591	CHEMBL851	C9 H10 O2	150.068	150.068	-0.0001	-0.66	151.075	1.52	[M+H]+1	28	785954
271	Plasma	HMDB0062663	2-glyceryl-PGH2		CHEBI:85166			C23 H38 O7	426.262	426.263	0.0013	3.06	427.27	18.41	[M+H]+1	29	782685
272	Plasma	HMDB0014747	Ethionamide	C07665	CHEBI:4885	2041901	CHEMBL1441	C8 H10 N2 S	166.056	166.056	-0.00026	-1.55	165.049	17.588	[M-H]-1	24	775763
273	Plasma	HMDB0000020	p-Hydroxyphenylacetic acid	C00642	CHEBI:18101	124	CHEMBL1772	C8 H8 O3	152.047	152.047	-0.00019	-1.27	153.054	7.168	[M+H]+1	3	767698
274	Plasma	HMDB0000630	Cytosine	C00380	CHEBI:16040	11629301	CHEMBL15913	C4 H5 N3 O	111.043	111.043	-6e-05	-0.57	112.05	16.887	[M+H]+1	27	751708
275	Plasma	HMDB0003045	Ergothioneine	C05570	CHEBI:4828	4508619		C9 H15 N3 O2 S	229.089	229.088	-0.00014	-0.62	230.096	0.791	[M+H]+1	28	745033
276	Plasma	HMDB0062559	stearoyl sphingomyelin		CHEBI:83358	4956085	CHEMBL1609656	C41 H83 N2 O6 P	730.599	730.598	-0.00066	-0.91	731.605	19.675	[M+H]+1	16	744779
277	Plasma	HMDB0000378	2-Methylbutyroylcarnitine		CHEBI:73026	4932320		C12 H23 N O4	245.163	245.163	-7e-05	-0.28	246.17	1.951	[M+H]+1	28	729842
278	Plasma	HMDB0006115	Benzaldehyde	C00261	CHEBI:17169	10614336	CHEMBL15972	C7 H6 O	106.042	106.042	-0.0001	-0.94	107.049	0.973	[M+H]+1	29	718105
279	Plasma	HMDB0000267	Pyroglutamic acid	C01879	CHEBI:18183		CHEMBL397976	C5 H7 N O3	129.043	129.043	-3e-05	-0.26	130.05	1.951	[M+H]+1	28	664111
280	Plasma	HMDB0037786	S-(4,5-Dihydro-2-methyl-3-furanyl) ethanethioate					C7 H10 O2 S	158.04	158.04	-0.00012	-0.77	176.074	1.16	[M+NH4]+1	29	654195
281	Plasma	HMDB0033051	Butyl propyl disulfide			455741		C7 H16 S2	164.069	164.07	0.00043	2.63	197.103	21.866	[M+H+MeOH]+1	18	643613
282	Plasma	HMDB0000574	L-Cysteine	C00097	CHEBI:17561		CHEMBL863	C3 H7 N O2 S	121.02	121.019	-0.00025	-2.09	200.041	0.68	[M+DMSO+H]+1	29	642987
283	Plasma	HMDB0002068	Erucic acid	C08316	CHEBI:28792	4444561	CHEMBL1173380	C22 H42 O2	338.318	338.319	0.00013	0.39	339.326	18.959	[M+H]+1	28	632020
284	Plasma	HMDB0029415	S-Carboxymethyl-L-cysteine			1050	CHEMBL1447969	C5 H9 N O4 S	179.025	179.026	0.00057	3.18	180.033	6.757	[M+H]+1	17	630617
285	Plasma	HMDB0030254	3-(3,4,5-Trimethoxyphenyl)propanoic acid		CHEBI:583580	58390	CHEMBL484645	C12 H16 O5	240.1	240.1	-0.00013	-0.56	223.096	12.952	[M+H-H2O]+1	5	628351
286	Plasma	HMDB0012252	Linoleoyl ethanolamide		CHEBI:64032	4446566	CHEMBL149859	C20 H37 N O2	323.282	323.283	0.00012	0.36	324.29	18.26	[M+H]+1	28	621934
287	Plasma	HMDB0013126	Butenylcarnitine					C11 H19 N O4	229.131	229.131	-0.0001	-0.43	230.139	1.365	[M+H]+1	28	605317
288	Plasma	HMDB0014910	Malathion	C07497	CHEBI:6651		CHEMBL1200468	C10 H19 O6 P S2	330.036	330.038	0.0016	4.84	331.045	0.922	[M+H]+1	27	598373
289	Plasma	HMDB0001180	N2-Succinyl-L-glutamic acid 5-semialdehyde	C05932	CHEBI:27657	389690		C9 H13 N O6	231.074	231.074	0.00012	0.52	230.067	18.077	[M-H]-1	5	594512
290	Plasma	HMDB0011131	MG(18:0/0:0/0:0)		CHEBI:75550	10381543		C21 H42 O4	358.308	358.308	0.00019	0.53	359.316	19.405	[M+H]+1	29	591710
291	Plasma	HMDB0029718	Thiophene	C02595	CHEBI:30856	10609757	CHEMBL278958	C4 H4 S	84.0034	84.0034	-1e-05	-0.16	102.037	0.809	[M+NH4]+1	26	590398
292	Plasma	HMDB0013648	Palmitoleoyl-EA		CHEBI:71465	8011589		C18 H35 N O2	297.267	297.267	6e-05	0.21	298.274	17.555	[M+H]+1	29	589857
293	Plasma	HMDB0001169	4-Aminophenol	C02372	CHEBI:17602	11356781	CHEMBL1142	C6 H7 N O	109.053	109.053	-0.00013	-1.19	110.06	0.9	[M+H]+1	24	582496
294	Plasma	HMDB0001123	2-Aminobenzoic acid	C00108	CHEBI:30754	13670294	CHEMBL14173	C7 H7 N O2	137.048	137.048	-0.00011	-0.84	138.055	1.384	[M+H]+1	21	580759
295	Plasma	HMDB0011749	2-Piperidinone		CHEBI:77761	10628391	CHEMBL12193	C5 H9 N O	99.0684	99.0683	-0.00011	-1.06	100.076	1.052	[M+H]+1	12	580091
296	Plasma	HMDB0031642	N-Nitroso-pyrrolidine	C19285	CHEBI:82362		CHEMBL351175	C4 H8 N2 O	100.064	100.064	-6e-05	-0.62	83.0603	22.341	[M+H-H2O]+1	1	570531
297	Plasma	HMDB0033155	Trimethylthiazole		CHEBI:78738			C6 H9 N S	127.046	127.046	4e-05	0.34	108.028	22.191	[M-H-H2O]-1	28	562053
298	Plasma	HMDB0002017	1-Phenylethylamine	C02455	CHEBI:670	10678535	CHEMBL278059	C8 H11 N	121.089	121.089	-0.00011	-0.9	122.096	1.069	[M+H]+1	28	556596
299	Plasma	HMDB0000210	Pantothenic acid	C00864	CHEBI:7916	963	CHEMBL2110806	C9 H17 N O5	219.111	219.111	0.00017	0.8	200.093	22.11	[M-H-H2O]-1	22	555109
300	Plasma	HMDB0030416	Avenic acid A		CHEBI:22678	17229519		C12 H22 N2 O8	322.138	322.138	-5e-05	-0.16	321.13	14.457	[M-H]-1	30	551628
301	Plasma	HMDB0036831	Ambronide			96437		C16 H28 O	236.214	236.214	0.00036	1.51	237.221	18.418	[M+H]+1	29	543050
302	Plasma	HMDB0034498	(3E,7E)-4,8,12-Trimethyl-1,3,7,11-tridecatetraene	C20700				C16 H26	218.203	218.203	1e-05	0.05	251.237	18.37	[M+H+MeOH]+1	29	537696
303	Plasma	HMDB0011477	LysoPE(0:0/18:2(9Z,12Z))		CHEBI:76090			C23 H44 N O7 P	477.286	477.284	-0.002	-4.19	476.276	18.793	[M-H]-1	30	513660
304	Plasma	HMDB0028827	Glutamylproline		CHEBI:73508	9393822	CHEMBL2372590	C10 H16 N2 O5	244.106	244.106	0.00014	0.59	243.099	22.089	[M-H]-1	29	506751
305	Plasma	HMDB0000651	Decanoylcarnitine		CHEBI:68830	8420677		C17 H33 N O4	315.241	315.241	0.00011	0.36	316.248	16.019	[M+H]+1	28	504560
306	Plasma	HMDB0001406	Niacinamide	C00153	CHEBI:17154	11463156	CHEMBL1140	C6 H6 N2 O	122.048	122.048	-0.00016	-1.32	123.055	0.856	[M+H]+1	25	501221
307	Plasma	HMDB0000517	L-Arginine	C00062	CHEBI:16467		CHEMBL1485	C6 H14 N4 O2	174.112	174.112	-6e-05	-0.35	175.119	0.692	[M+H]+1	29	498059
308	Plasma	HMDB0035792	(E)-4,8-Dimethyl-1,3,7-nonatriene		CHEBI:60158	4932528		C11 H18	150.141	150.141	-9e-05	-0.63	151.148	1.484	[M+H]+1	11	489610
309	Plasma	HMDB0031208	1-Phenyl-1-pentanone		CHEBI:36812	59482	CHEMBL372105	C11 H14 O	162.104	162.104	-0.0001	-0.63	163.112	11.984	[M+H]+1	14	484270
310	Plasma	HMDB0007988	PC(16:0/22:4(7Z,10Z,13Z,16Z))	C00157	CHEBI:84573			C46 H84 N O8 P	809.593	809.594	0.00022	0.27	810.601	18.853	[M+H]+1	5	482921
311	Plasma	HMDB0030965	9-Octadecenal			10756997	CHEMBL190707	C18 H34 O	266.261	266.261	-0.0001	-0.37	267.268	20.337	[M+H]+1	29	479985
312	Plasma	HMDB0015586	Cyclandelate		CHEBI:3988		CHEMBL1480987	C17 H24 O3	276.173	276.173	8e-05	0.3	277.18	16.091	[M+H]+1	27	477324
313	Plasma	HMDB0029551	1-Undecene		CHEBI:77444	10701716		C11 H22	154.172	154.172	-2e-05	-0.16	155.179	18.251	[M+H]+1	27	470809
314	Plasma	HMDB0011533	MG(0:0/16:0/0:0)		CHEBI:75455		CHEMBL1317070	C19 H38 O4	330.277	330.277	-4e-05	-0.12	313.274	18.899	[M+H-H2O]+1	23	468461
315	Plasma	HMDB0015280	Nefazodone	C07256	CHEBI:7494		CHEMBL623	C25 H32 Cl N5 O2	469.224	469.225	0.00082	1.76	470.233	18.365	[M+H]+1	23	465142
316	Plasma	HMDB0240730	Malonylglycine					C7 H10 N2 O6	218.054	218.055	0.00077	3.54	217.047	0.836	[M-H]-1	26	452387
317	Plasma	HMDB0059835	Pelargonaldehyde		CHEBI:84268	15613696	CHEMBL2228376	C9 H18 O	142.136	142.136	-3e-05	-0.2	125.132	18.254	[M+H-H2O]+1	28	447373
318	Plasma	HMDB0062678	N-hexacosanoylglycine					C28 H55 N O3	453.418	453.418	-5e-05	-0.1	454.425	19.894	[M+H]+1	29	425846
319	Plasma	HMDB0032304	Heptane-1-thiol			10677157		C7 H16 S	132.097	132.098	0.00056	4.26	133.105	0.947	[M+H]+1	19	425393
320	Plasma	HMDB0000739	Isodesmosine		CHEBI:64366			C24 H40 N5 O8	526.288	526.289	0.0013	2.47	527.296	18.365	[M+H]+1	18	422706
321	Plasma	HMDB0038057	Dehydrophytosphingosine					C18 H37 N O3	315.277	315.277	0.00012	0.38	316.285	17.549	[M+H]+1	29	420291
322	Plasma	HMDB0034455	Exaltolide			205386		C15 H28 O2	240.209	240.209	0	0.01	241.216	18.967	[M+H]+1	15	410931
323	Plasma	HMDB0011174	Isoleucylproline			303813		C11 H20 N2 O3	228.147	228.147	-0.00077	-3.37	229.154	18.368	[M+H]+1	27	406434
324	Plasma	HMDB0041194	Methoxyeugenol				CHEMBL2059292	C11 H14 O3	194.094	194.094	-0.00012	-0.64	195.101	2.282	[M+H]+1	22	392277
325	Plasma	HMDB0006050	o-Tyrosine			82607	CHEMBL107813	C9 H11 N O3	181.074	181.074	-0.00013	-0.69	182.081	1.09	[M+H]+1	25	391248
326	Plasma	HMDB0000875	Trigonelline	C01004	CHEBI:18123		CHEMBL350675	C7 H7 N O2	137.048	137.048	-0.00014	-1.04	138.055	0.799	[M+H]+1	29	388962
327	Plasma	HMDB0034491	(Â±)-Camphoric acid				CHEMBL1205405	C10 H16 O4	200.105	200.105	-6e-05	-0.3	201.112	4.339	[M+H]+1	18	385013
328	Plasma	HMDB0059744	3,4-Methyleneazelaic acid					C11 H16 O4	212.105	212.105	1e-05	0.03	213.112	2.233	[M+H]+1	28	380394
329	Plasma	HMDB0062745	Geranyl Phosphate	C01048	CHEBI:16460	4444079		C10 H19 O4 P	234.102	234.102	-0.00034	-1.46	235.109	17.389	[M+H]+1	22	374345
330	Plasma	HMDB0060680	2-Amino-3-methylbenzoate	C16571		70478		C8 H9 N O2	151.063	151.063	-0.00013	-0.84	152.07	0.799	[M+H]+1	26	370465
331	Plasma	HMDB0142079	3-hydroxy-3-(2,3,4-trimethoxyphenyl)propanoic acid					C12 H16 O6	256.095	256.094	-0.00116	-4.54	255.086	6.877	[M-H]-1	29	369084
332	Plasma	HMDB0060418	6-Thioxanthine 5'-monophosphate	C16618	CHEBI:80612	2339000		C10 H13 N4 O8 P S	380.019	380.019	-0.00067	-1.76	381.026	0.754	[M+H]+1	28	365006
333	Plasma	HMDB0013623	12(13)Ep-9-KODE			4446134		C18 H30 O4	310.214	310.214	-0.00013	-0.41	311.222	17.474	[M+H]+1	28	358714
334	Plasma	HMDB0033731	Quinoline	C06413	CHEBI:17362	10631011	CHEMBL14474	C9 H7 N	129.058	129.058	-0.00012	-0.95	130.065	4.697	[M+H]+1	26	356490
335	Plasma	HMDB0061810	2,4-Dimethyl-1-(1-methylethyl)-benzene					C11 H16	148.125	148.125	-8e-05	-0.52	181.159	19.797	[M+H+MeOH]+1	19	355869
336	Plasma	HMDB0010402	LysoPC(22:5(4Z,7Z,10Z,13Z,16Z))	C04230	CHEBI:74348			C30 H52 N O7 P	569.348	569.348	1e-05	0.02	570.355	19.372	[M+H]+1	18	353425
337	Plasma	HMDB0240212	DMGV					C8 H15 N3 O3	201.111	201.111	-3e-05	-0.13	202.119	0.829	[M+H]+1	24	348554
338	Plasma	HMDB0092959	DG(10:0/8:0/0:0)					C21 H40 O5	372.288	372.288	2e-05	0.06	373.295	17.646	[M+H]+1	29	341244
339	Plasma	HMDB0061835	Heptaethylene glycol			72017		C14 H30 O8	326.194	326.194	0.0003	0.92	327.202	21.903	[M+H]+1	22	339677
340	Plasma	HMDB0033609	2-Pentadecylfuran				CHEMBL508291	C19 H34 O	278.261	278.261	-0.00015	-0.53	279.268	18.934	[M+H]+1	29	337291
341	Plasma	HMDB0015560	Thiothixene			819430	CHEMBL1201	C23 H29 N3 O2 S2	443.17	443.171	0.00113	2.56	442.164	18.658	[M-H]-1	30	335662
342	Plasma	HMDB0000054	Bilirubin	C00486	CHEBI:16990	4444055	CHEMBL501680	C33 H36 N4 O6	584.263	584.261	-0.00282	-4.83	583.253	19.445	[M-H]-1	30	333522
343	Plasma	HMDB0033910	Acetophenone	C07113	CHEBI:27632	11557452	CHEMBL274467	C8 H8 O	120.058	120.057	-0.0001	-0.85	121.065	0.972	[M+H]+1	29	328646
344	Plasma	HMDB0129296	5,8-dihydroxy-2-(1-hydroxy-3-methoxy-4-oxocyclohexyl)-3,7-dimethoxy-4H-chromen-4-one					C18 H20 O9	380.111	380.112	0.0017	4.48	381.12	13.176	[M+H]+1	26	324618
345	Plasma	HMDB0061063	6-beta-hydroxymedroxyprogesterone					C22 H32 O4	360.23	360.23	0.0002	0.55	181.122	19.018	[M+2H]+2	24	320830
346	Plasma	HMDB0010381	LysoPC(15:0)	C04230			CHEMBL467728	C23 H48 N O7 P	481.317	481.315	-0.00217	-4.5	480.307	21.646	[M-H]-1	30	319898
347	Plasma	HMDB0000197	Indoleacetic acid	C00954	CHEBI:16411	780	CHEMBL82411	C10 H9 N O2	175.063	175.063	-0.00011	-0.64	176.07	4.688	[M+H]+1	27	301651
348	Plasma	HMDB0240493	Cyclo(L-prolyl-L-valyl)					C10 H16 N2 O2	196.121	196.121	-9e-05	-0.46	197.128	2.053	[M+H]+1	27	296092
349	Plasma	HMDB0014731	Ethosuximide	C07505	CHEBI:4887		CHEMBL696	C7 H11 N O2	141.079	141.079	-0.0001	-0.7	142.086	0.867	[M+H]+1	26	290614
350	Plasma	HMDB0062236	5S,6S-epoxy-15R-hydroxy-ETE			13535935	CHEMBL1232586	C9 H20 O5	208.131	208.131	-0.0001	-0.5	231.12	1.579	[M+Na]+1	29	289223
351	Plasma	HMDB0015163	Irbesartan	C07469	CHEBI:5959		CHEMBL1513	C25 H28 N6 O	428.232	428.233	0.00041	0.95	429.24	0.661	[M+H]+1	29	286464
352	Plasma	HMDB0062789	1,1,3,3-tetramethylurea		CHEBI:84278	15791788	CHEMBL11949	C5 H12 N2 O	116.095	116.095	-0.00011	-0.98	99.0916	21.317	[M+H-H2O]+1	12	284455
353	Plasma	HMDB0037263	HMBOA-Glc					C15 H19 N O9	357.106	357.104	-0.00172	-4.83	356.097	1.302	[M-H]-1	20	276124
354	Plasma	HMDB0014362	Bethanidine		CHEBI:37937		CHEMBL1201260	C10 H15 N3	177.127	177.126	-0.00011	-0.62	178.134	1.83	[M+H]+1	25	270466
355	Plasma	HMDB0001276	N1-Acetylspermidine	C00612	CHEBI:17927	482	CHEMBL176800	C9 H21 N3 O	187.168	187.169	4e-05	0.23	188.176	0.684	[M+H]+1	27	269730
356	Plasma	HMDB0094711	9-Oxo-nonanoic acid	C16322	CHEBI:78700	68222		C9 H16 O3	172.11	172.11	-0.00013	-0.77	173.117	4.085	[M+H]+1	21	267864
357	Plasma	HMDB0000123	Glycine	C00037	CHEBI:15428	10688650	CHEMBL773	C2 H5 N O2	75.032	75.032	-4e-05	-0.58	76.0393	16.711	[M+H]+1	8	264667
358	Plasma	HMDB0000631	Deoxycholic acid glycine conjugate	C05464		17215983		C26 H43 N O5	449.314	449.314	-0.00011	-0.24	450.321	17.351	[M+H]+1	19	262283
359	Plasma	HMDB0000182	L-Lysine	C00047	CHEBI:18019		CHEMBL8085	C6 H14 N2 O2	146.106	146.105	-0.0001	-0.67	147.113	0.625	[M+H]+1	28	261077
360	Plasma	HMDB0014745	Nafcillin	C07250	CHEBI:7447		CHEMBL1443	C21 H22 N2 O5 S	414.125	414.124	-0.00076	-1.83	415.131	19.744	[M+H]+1	20	258290
361	Plasma	HMDB0001325	N6,N6,N6-Trimethyl-L-lysine	C03793		389120		C9 H20 N2 O2	188.152	188.152	-8e-05	-0.42	189.16	0.743	[M+H]+1	27	255812
362	Plasma	HMDB0001925	Ibuprofen	C01588	CHEBI:5855		CHEMBL521	C13 H18 O2	206.131	206.13	-0.00063	-3.05	413.266	18.434	[2M+H]+1	29	252466
363	Plasma	HMDB0000756	L-Hexanoylcarnitine		CHEBI:84834	2497478		C13 H25 N O4	259.178	259.178	-3e-05	-0.1	260.186	4.541	[M+H]+1	21	249239
364	Plasma	HMDB0011394	PE(P-18:0/22:6(4Z,7Z,10Z,13Z,16Z,19Z))		CHEBI:78263			C45 H78 N O7 P	775.552	775.55	-0.00155	-2	776.557	19.365	[M+H]+1	21	248957
365	Plasma	HMDB0013631	Oleoyl glycine		CHEBI:73723	4941514	CHEMBL226118	C20 H37 N O3	339.277	339.277	-0.0003	-0.89	340.285	18.455	[M+H]+1	20	245423
366	Plasma	HMDB0012190	Arsenate	C01478	CHEBI:18231	229	CHEMBL2374288	H3 As O4	141.925	141.924	-0.00046	-3.24	322.811	0.755	[2M+K]+1	26	241244
367	Plasma	HMDB0032472	Polyethylene, oxidized					C12 H20 O5	244.131	244.13	-0.0012	-4.91	243.123	8.951	[M-H]-1	30	237085
368	Plasma	HMDB0014943	Minaprine		CHEBI:51038		CHEMBL278819	C17 H22 N4 O	298.179	298.178	-0.00133	-4.46	299.185	17.493	[M+H]+1	26	235584
369	Plasma	HMDB0000812	N-Acetyl-L-aspartic acid	C01042	CHEBI:21547	58576	CHEMBL1162494	C6 H9 N O5	175.048	175.048	0.00028	1.57	234.062	22.132	[M-H+HAc]-1	30	234983
370	Plasma	HMDB0007858	PA(16:0/18:1(11Z))	C00416		7826101		C37 H71 O8 P	674.489	674.491	0.00227	3.36	673.484	0.811	[M-H]-1	26	234567
371	Plasma	HMDB0035765	p-Menthan-3-ol		CHEBI:25187	1216	CHEMBL256087	C10 H20 O	156.151	156.151	3e-05	0.22	157.159	18.253	[M+H]+1	13	230594
372	Plasma	HMDB0029991	Dulciol C					C28 H34 O7	482.23	482.232	0.00156	3.24	481.225	18.581	[M-H]-1	30	230070
373	Plasma	HMDB0000202	Methylmalonic acid	C02170	CHEBI:15849	13292831	CHEMBL1232416	C4 H6 O4	118.027	118.026	-0.00055	-4.68	117.019	21.784	[M-H]-1	12	229720
374	Plasma	HMDB0029034	Serylasparagine					C7 H13 N3 O5	219.086	219.086	0.00017	0.77	218.078	7.401	[M-H]-1	29	227486
375	Plasma	HMDB0000434	Homoveratric acid					C10 H12 O4	196.074	196.074	0.00023	1.18	195.067	18.604	[M-H]-1	13	226711
376	Plasma	HMDB0013205	9-Decenoylcarnitine					C17 H31 N O4	313.225	313.225	2e-05	0.08	314.233	13.734	[M+H]+1	26	226213
377	Plasma	HMDB0011170	L-gamma-glutamyl-L-isoleucine					C11 H20 N2 O5	260.137	260.137	-5e-05	-0.2	261.144	1.445	[M+H]+1	28	226145
378	Plasma	HMDB0000888	Undecanedioic acid		CHEBI:73713		CHEMBL3183300	C11 H20 O4	216.136	216.136	-7e-05	-0.32	217.143	11.62	[M+H]+1	22	221506
379	Plasma	HMDB0001431	Pyridoxamine	C00534	CHEBI:16410	1023	CHEMBL593019	C8 H12 N2 O2	168.09	168.09	-0.00016	-0.94	169.097	0.84	[M+H]+1	28	219161
380	Plasma	HMDB0000296	Uridine	C00299	CHEBI:16704		CHEMBL100259	C9 H12 N2 O6	244.07	244.068	-0.00112	-4.6	243.061	0.925	[M-H]-1	24	217507
381	Plasma	HMDB0001894	Aspartame	C11045	CHEBI:2877		CHEMBL171679	C14 H18 N2 O5	294.122	294.122	7e-05	0.25	295.129	1.675	[M+H]+1	28	214109
382	Plasma	HMDB0000719	L-Homoserine	C00263	CHEBI:15699		CHEMBL11722	C4 H9 N O3	119.058	119.058	-0.00024	-2.04	120.065	0.812	[M+H]+1	17	211394
383	Plasma	HMDB0000672	Hexadecanedioic acid	C19615	CHEBI:73722			C16 H30 O4	286.214	286.213	-0.00131	-4.58	285.206	18.06	[M-H]-1	30	210098
384	Plasma	HMDB0013122	LysoPC(P-18:0)	C04230				C26 H54 N O6 P	507.369	507.369	0.00021	0.41	508.376	18.103	[M+H]+1	25	208174
385	Plasma	HMDB0060244	Phosphodimethylethanolamine	C13482	CHEBI:31997	133469	CHEMBL3109286	C4 H12 N O4 P	169.05	169.05	-4e-05	-0.23	170.058	0.801	[M+H]+1	29	205278
386	Plasma	HMDB0040168	Glycerol-1-(5-hydroxydodecanoate)					C15 H30 O5	290.209	290.209	4e-05	0.15	291.217	22.054	[M+H]+1	18	199973
387	Plasma	HMDB0032974	2,4-Dimethylthiazole			11261339		C5 H7 N S	113.03	113.03	5e-05	0.41	112.023	22.238	[M-H]-1	30	198422
388	Plasma	HMDB0008946	PE(16:0/22:6(4Z,7Z,10Z,13Z,16Z,19Z))	C00350	CHEBI:78261	7825749		C43 H74 N O8 P	763.515	763.515	0.0001	0.13	764.523	18.961	[M+H]+1	14	196965
389	Plasma	HMDB0000222	L-Palmitoylcarnitine	C02990	CHEBI:17490	10128117		C23 H45 N O4	399.335	399.335	-1e-05	-0.04	400.342	18.232	[M+H]+1	10	196198
390	Plasma	HMDB0012535	12S-HHT	C20388	CHEBI:63977	4446265		C17 H28 O3	280.204	280.204	-3e-05	-0.1	313.237	17.611	[M+H+MeOH]+1	29	194192
391	Plasma	HMDB0240217	3-(Cystein-S-yl)acetaminophen			149727		C11 H14 N2 O4 S	270.067	270.067	-3e-05	-0.11	271.075	0.957	[M+H]+1	17	189370
392	Plasma	HMDB0002497	Glycochenodeoxycholate-3-sulfate		CHEBI:72733	19991236		C26 H43 N O8 S	529.271	529.269	-0.00222	-4.2	528.261	14.599	[M-H]-1	25	187620
393	Plasma	HMDB0002012	Ubiquinone-1	C00399	CHEBI:16389		CHEMBL1236594	C14 H18 O4	250.121	250.12	-3e-05	-0.11	251.128	17.011	[M+H]+1	24	187306
394	Plasma	HMDB0000721	Glycylproline			71432		C7 H12 N2 O3	172.085	172.085	-1e-05	-0.03	205.118	0.752	[M+H+MeOH]+1	20	184870
395	Plasma	HMDB0029613	9-Azabicyclo[3.3.1]nonan-3-one			128569		C8 H13 N O	139.1	139.1	-0.00011	-0.8	122.096	1.288	[M+H-H2O]+1	12	184172
396	Plasma	HMDB0028882	Histidinyl-Cysteine					C9 H14 N4 O3 S	258.079	258.078	-0.00085	-3.31	150.559	9.057	[M+ACN+2H]+2	20	181086
397	Plasma	HMDB0030353	Arecoline	C10129	CHEBI:2814	13872064	CHEMBL7303	C8 H13 N O2	155.095	155.094	-0.00014	-0.89	156.102	2.639	[M+H]+1	25	180424
398	Plasma	HMDB0094696	N-Methyl-proline			558617		C6 H11 N O2	129.079	129.079	-0.00011	-0.82	130.086	0.715	[M+H]+1	14	180212
399	Plasma	HMDB0029569	Dibutyl disulfide			16160138		C8 H18 S2	178.085	178.084	-0.0006	-3.38	177.077	21.073	[M-H]-1	6	175537
400	Plasma	HMDB0015687	Salicylamide		CHEBI:32114	15123241	CHEMBL27577	C7 H7 N O2	137.048	137.048	-8e-05	-0.59	138.055	1.056	[M+H]+1	15	172250
401	Plasma	HMDB0037385	8-Mercapto-p-menthan-3-one			55833	CHEMBL3183829	C10 H18 O S	186.108	186.108	3e-05	0.17	390.249	17.752	[2M+NH4]+1	24	170946
402	Plasma	HMDB0005886	19-Noretiocholanolone			19347817		C18 H28 O2	276.209	276.209	8e-05	0.28	294.243	18.468	[M+NH4]+1	21	170472
403	Plasma	HMDB0006248	gamma-Glutamylalanine	C03740	CHEBI:50619	389104		C8 H14 N2 O5	218.09	218.09	0.00019	0.86	217.083	21.948	[M-H]-1	21	165357
404	Plasma	HMDB0003152	N-Methylnicotinamide		CHEBI:64399	58476	CHEMBL11978	C7 H8 N2 O	136.064	136.064	-0.0001	-0.73	169.097	1.092	[M+H+MeOH]+1	28	163629
405	Plasma	HMDB0015334	Nadolol			35815	CHEMBL649	C17 H27 N O4	309.194	309.194	0	0.01	310.201	10.38	[M+H]+1	21	159748
406	Plasma	HMDB0014546	Eszopiclone		CHEBI:53760	839530	CHEMBL1522	C17 H17 Cl N6 O3	388.105	388.106	0.0008	2.05	389.113	19.686	[M+H]+1	3	157354
407	Plasma	HMDB0015438	Spirapril			4470933	CHEMBL431	C22 H30 N2 O5 S2	466.16	466.16	0.00055	1.18	467.167	13.159	[M+H]+1	22	156868
408	Plasma	HMDB0000583	Docosanamide			15056080		C22 H45 N O	339.35	339.35	9e-05	0.27	340.357	20.385	[M+H]+1	23	154535
409	Plasma	HMDB0014991	Temozolomide		CHEBI:72564		CHEMBL810	C6 H6 N6 O2	194.055	194.055	0.00019	0.99	195.063	1.846	[M+H]+1	26	153224
410	Plasma	HMDB0000714	Hippuric acid	C01586	CHEBI:18089	10658403	CHEMBL461	C9 H9 N O3	179.058	179.058	-9e-05	-0.5	180.065	1.686	[M+H]+1	27	153008
411	Plasma	HMDB0000001	1-Methylhistidine	C01152	CHEBI:50599	83153	CHEMBL1233327	C7 H11 N3 O2	169.085	169.085	-6e-05	-0.34	170.092	0.817	[M+H]+1	28	150912
412	Plasma	HMDB0000626	Deoxycholic acid	C04483	CHEBI:28834		CHEMBL406393	C24 H40 O4	392.293	392.291	-0.00193	-4.91	391.284	18.056	[M-H]-1	30	150614
413	Plasma	HMDB0002038	N(6)-Methyllysine	C02728	CHEBI:17604	144469		C7 H16 N2 O2	160.121	160.121	-3e-05	-0.21	161.128	0.706	[M+H]+1	21	149925
414	Plasma	HMDB0000904	Citrulline	C00327	CHEBI:16349		CHEMBL444814	C6 H13 N3 O3	175.096	175.096	-6e-05	-0.32	176.103	0.706	[M+H]+1	22	147393
415	Plasma	HMDB0009060	PE(18:1(9Z)/18:2(9Z,12Z))	C00350	CHEBI:74977	7825703		C41 H76 N O8 P	741.531	741.528	-0.00282	-3.81	740.521	19.133	[M-H]-1	17	144125
416	Plasma	HMDB0002685	Prostaglandin F1a	C06475	CHEBI:28852	4444441	CHEMBL1325783	C20 H36 O5	356.256	356.256	7e-05	0.19	357.263	18.068	[M+H]+1	18	143799
417	Plasma	HMDB0000239	Pyridoxine	C00314	CHEBI:16709	1025	CHEMBL1364	C8 H11 N O3	169.074	169.074	-9e-05	-0.54	170.081	0.94	[M+H]+1	26	142322
418	Plasma	HMDB0031802	(Â±)-Metalaxyl	C10947	CHEBI:82790	38839	CHEMBL105809	C15 H21 N O4	279.147	279.147	2e-05	0.07	280.154	2.408	[M+H]+1	20	141525
419	Plasma	HMDB0010582	PG(16:0/22:5(4Z,7Z,10Z,13Z,16Z))					C44 H77 O10 P	796.525	796.529	0.00396	4.97	399.272	18.433	[M+2H]+2	13	138921
420	Plasma	HMDB0013326	trans-2-Dodecenoylcarnitine					C19 H35 N O4	341.257	341.257	-2e-05	-0.07	374.29	18.025	[M+H+MeOH]+1	28	137578
421	Plasma	HMDB0059826	alpha-Ionene			61372		C13 H18	174.141	174.141	-3e-05	-0.19	175.148	21.996	[M+H]+1	24	133438
422	Plasma	HMDB0061935	3,5-Bis(1,1-dimethylethyl)-4-hydroxy-benzoic acid ethyl ester			68160		C16 H24 O3	264.173	264.173	-3e-05	-0.11	265.18	17.181	[M+H]+1	26	133265
423	Plasma	HMDB0037212	Menthyl lactate			55982		C13 H24 O3	228.173	228.171	-0.00107	-4.71	227.164	18.593	[M-H]-1	30	133016
424	Plasma	HMDB0015323	Oxymorphone	C08019	CHEBI:7865	4447650	CHEMBL963	C17 H19 N O4	301.131	301.131	-0.00056	-1.87	603.269	6.546	[2M+H]+1	16	127427
425	Plasma	HMDB0061639	3-hydroxytridecanoyl carnitine					C20 H39 N O5	373.283	373.284	0.00124	3.33	374.29	18.012	[M+H]+1	28	126901
426	Plasma	HMDB0011740	Turanose	C19636	CHEBI:32528	4574343		C12 H22 O11	342.116	342.115	-0.00164	-4.79	377.084	0.824	[M+Cl]-1	27	125965
427	Plasma	HMDB0010351	11-beta-Hydroxyandrosterone-3-glucuronide	C05643				C25 H38 O9	482.252	482.249	-0.00213	-4.42	481.242	12.434	[M-H]-1	29	121624
428	Plasma	HMDB0002265	14,15-DiHETrE	C14775	CHEBI:63966	4446271	CHEMBL7514	C20 H34 O4	338.246	338.246	-0.00012	-0.34	371.279	17.897	[M+H+MeOH]+1	28	120444
429	Plasma	HMDB0028819	Glutamylglycine		CHEBI:73505	4932470	CHEMBL421361	C7 H12 N2 O5	204.075	204.075	6e-05	0.28	205.082	6.754	[M+H]+1	17	120189
430	Plasma	HMDB0000701	Hexanoylglycine		CHEBI:64390	89859		C8 H15 N O3	173.105	173.105	-0.0001	-0.58	215.139	0.844	[M+ACN+H]+1	23	119018
431	Plasma	HMDB0000269	Sphinganine	C00836	CHEBI:16566	82609	CHEMBL448741	C18 H39 N O2	301.298	301.298	0.00014	0.45	302.305	17.874	[M+H]+1	22	117187
432	Plasma	HMDB0009003	PE(18:0/20:4(5Z,8Z,11Z,14Z))	C00350	CHEBI:78268	4451158		C43 H78 N O8 P	767.547	767.546	-0.00025	-0.33	768.554	21.361	[M+H]+1	21	113874
433	Plasma	HMDB0060669	p-Hydroxyfelbamate	C16584	CHEBI:80584	8096945		C11 H14 N2 O5	254.09	254.089	-0.00114	-4.47	235.071	1.511	[M-H-H2O]-1	30	113253
434	Plasma	HMDB0037798	(S)-10,16-Dihydroxyhexadecanoic acid	C08285	CHEBI:692	390182		C16 H32 O4	288.23	288.229	-0.00124	-4.3	287.221	19.487	[M-H]-1	30	111433
435	Plasma	HMDB0014812	Galantamine	C08526			CHEMBL659	C17 H21 N O3	287.152	287.153	0.00068	2.37	288.16	20.809	[M+H]+1	19	110564
436	Plasma	HMDB0000639	Galactaric acid	C00879	CHEBI:30852	2301286	CHEMBL1232958	C6 H10 O8	210.038	210.037	-0.00104	-4.95	245.006	0.836	[M+Cl]-1	28	109792
437	Plasma	HMDB0006831	3-Dehydroxycarnitine	C05543	CHEBI:16244	705	CHEMBL2074645	C7 H15 N O2	145.11	145.11	-2e-05	-0.13	146.118	0.864	[M+H]+1	18	109435
438	Plasma	HMDB0112194	Coriolic acid		CHEBI:72639	4446074		C18 H32 O3	296.235	296.235	-5e-05	-0.16	297.242	17.431	[M+H]+1	25	107574
439	Plasma	HMDB0014821	Midazolam	C07524	CHEBI:6931		CHEMBL655	C18 H13 Cl F N3	325.078	325.078	2e-05	0.06	326.086	10.564	[M+H]+1	8	105776
440	Plasma	HMDB0037328	12,14-Nonacosanedione			493819		C29 H56 O2	436.428	436.428	-0.00016	-0.36	437.435	22.07	[M+H]+1	6	103337
441	Plasma	HMDB0001930	Ranitidine	D00673	CHEBI:8776	2272523	CHEMBL512	C13 H22 N4 O3 S	314.141	314.141	0	-0.01	315.149	1.269	[M+H]+1	15	103143
442	Plasma	HMDB0015371	Gemfibrozil	C07020			CHEMBL457	C15 H22 O3	250.157	250.157	0.00026	1.03	251.164	18.213	[M+H]+1	1	102935
443	Plasma	HMDB0007870	PC(14:0/16:1(9Z))	C00157	CHEBI:84578			C38 H74 N O8 P	703.515	703.515	-0.00048	-0.69	702.507	0.799	[M-H]-1	22	102314
444	Plasma	HMDB0037493	S-2-Propenyl propanethioate			55843		C6 H10 O S	130.045	130.045	-0.00033	-2.52	131.052	16.891	[M+H]+1	23	101651
445	Plasma	HMDB0037944	(-)-Epicatechin 3-O-gallate		CHEBI:70255		CHEMBL36327	C22 H18 O10	442.09	442.088	-0.00178	-4.03	441.081	14.008	[M-H]-1	24	101341
446	Plasma	HMDB0002689	13,14-Dihydro PGE1			141668	CHEMBL1476810	C20 H36 O5	356.256	356.257	0.00033	0.93	357.265	18.251	[M+H]+1	10	101294
447	Plasma	HMDB0000872	Tetradecanedioic acid	C11002	CHEBI:76308			C14 H26 O4	258.183	258.182	-0.00077	-2.98	517.371	18.038	[2M+H]+1	25	101192
448	Plasma	HMDB0029737	1H-Indole-3-carboxaldehyde	C08493		11220466	CHEMBL147741	C9 H7 N O	145.053	145.053	-3e-05	-0.19	146.06	2.19	[M+H]+1	13	97319.4
449	Plasma	HMDB0005994	Hexanal	C02373		11218949	CHEMBL280331	C6 H12 O	100.089	100.089	-0.00014	-1.42	142.123	3.846	[M+ACN+H]+1	21	96213.8
450	Plasma	HMDB0002261	2-Hydroxymyristic acid		CHEBI:59270	1508	CHEMBL2004471	C14 H28 O3	244.204	244.203	-0.00119	-4.89	243.195	18.387	[M-H]-1	30	93906.8
451	Plasma	HMDB0013161	2-Hexenoylcarnitine					C13 H23 N O4	257.163	257.163	7e-05	0.28	258.17	3.326	[M+H]+1	21	92813.6
452	Plasma	HMDB0011172	L-gamma-glutamyl-L-valine			4476497		C10 H18 N2 O5	246.122	246.121	-0.0001	-0.4	247.129	0.894	[M+H]+1	21	92378.1
453	Plasma	HMDB0060383	4-(Methylnitrosamino)-1-(3-pyridyl)-1-butanol glucuronide	C19605	CHEBI:82591			C16 H23 N3 O8	385.149	385.148	-0.00049	-1.27	384.141	13.957	[M-H]-1	22	92151
454	Plasma	HMDB0000251	Taurine	C00245	CHEBI:15891	10675782	CHEMBL239243	C2 H7 N O3 S	125.015	125.015	-8e-05	-0.68	148.004	0.711	[M+Na]+1	19	90626
455	Plasma	HMDB0094658	1-[2-Methyl-3-(methylthio) allyl]cyclohex-2-enol			4520232		C11 H18 O S	198.108	198.108	-0.00011	-0.54	199.115	17.319	[M+H]+1	12	88131.7
456	Plasma	HMDB0028695	Alanyl-Proline			370068		C8 H14 N2 O3	186.1	186.1	-8e-05	-0.42	187.108	1.026	[M+H]+1	13	87798.1
457	Plasma	HMDB0034276	L,L-Cyclo(leucylprolyl)			92947		C11 H18 N2 O2	210.137	210.137	-9e-05	-0.41	211.144	3.934	[M+H]+1	19	87277.4
458	Plasma	HMDB0012107	SM(d18:1/24:1(15Z))	C00550	CHEBI:74535			C47 H93 N2 O6 P	812.677	812.677	-0.00013	-0.16	813.684	18.519	[M+H]+1	2	86856
459	Plasma	HMDB0031048	Avocadyne 1-acetate			3173029	CHEMBL1396170	C19 H34 O4	326.246	326.246	1e-05	0.02	327.253	17.985	[M+H]+1	28	85722.4
460	Plasma	HMDB0061112	3-Carboxy-4-methyl-5-propyl-2-furanpropionic acid		CHEBI:41254		CHEMBL1231562	C12 H16 O5	240.1	240.099	-0.00114	-4.74	239.091	9.016	[M-H]-1	19	84409.5
461	Plasma	HMDB0000459	3-Methylcrotonylglycine		CHEBI:68499			C7 H11 N O3	157.074	157.074	-6e-05	-0.4	158.081	16.84	[M+H]+1	23	83592.7
462	Plasma	HMDB0034244	Isoquinoline	C06323	CHEBI:16092	10631329	CHEMBL12315	C9 H7 N	129.058	129.058	-0.00015	-1.19	130.065	4.415	[M+H]+1	4	83122.4
463	Plasma	HMDB0080375	CL(i-12:0/18:2(9Z,11Z)/i-12:0/i-12:0)					C63 H118 O17 P2	1208.78	1208.78	-0.00515	-4.26	605.397	19.86	[M+2H]+2	2	82389.2
464	Plasma	HMDB0060575	Dehydrowarfarin				CHEMBL3245361	C19 H14 O4	306.089	306.088	-0.00152	-4.96	305.08	15.517	[M-H]-1	7	82189.5
465	Plasma	HMDB0002886	6-Keto-prostaglandin F1a	C05961	CHEBI:28158	4444411	CHEMBL2074840	C20 H34 O6	370.236	370.236	0	0.01	371.243	17.987	[M+H]+1	21	81269.6
466	Plasma	HMDB0032538	Triethanolamine	C06771	CHEBI:28621	13835630	CHEMBL446061	C6 H15 N O3	149.105	149.105	-6e-05	-0.42	150.112	0.698	[M+H]+1	8	81134.5
467	Plasma	HMDB0240288	Tromethamine	C07182	CHEBI:9754	11588474	CHEMBL1200391	C4 H11 N O3	121.074	121.074	-6e-05	-0.51	122.081	0.713	[M+H]+1	20	78746.9
468	Plasma	HMDB0004472	Eucalyptol	C09844			CHEMBL485259	C10 H18 O	154.136	154.136	-2e-05	-0.12	155.143	18.43	[M+H]+1	18	76393.8
469	Plasma	HMDB0004586	Perillic acid	C11924	CHEBI:36999	1218	CHEMBL1373981	C10 H14 O2	166.099	166.099	-6e-05	-0.36	167.107	18.947	[M+H]+1	6	74458.7
470	Plasma	HMDB0000491	3-Methyl-2-oxovaleric acid	C00671	CHEBI:35932	46		C6 H10 O3	130.063	130.062	-0.00056	-4.33	131.07	0.927	[M+H]+1	20	74060.9
471	Plasma	HMDB0000014	Deoxycytidine	C00881	CHEBI:15698		CHEMBL66115	C9 H13 N3 O4	227.091	227.09	-0.00082	-3.61	208.072	21.849	[M-H-H2O]-1	25	73974.6
472	Plasma	HMDB0009059	PE(18:1(9Z)/18:1(9Z))	C00350	CHEBI:74986	7825707		C41 H78 N O8 P	743.547	743.547	0.00057	0.77	744.554	18.43	[M+H]+1	11	72018.4
473	Plasma	HMDB0015583	Bifonazole		CHEBI:78692		CHEMBL277535	C22 H18 N2	310.147	310.146	-0.00111	-3.56	311.153	21.309	[M+H]+1	20	71732
474	Plasma	HMDB0014956	Propofol	C07523			CHEMBL526	C12 H18 O	178.136	178.136	-2e-05	-0.13	179.143	19.575	[M+H]+1	8	71446
475	Plasma	HMDB0033933	Laurylaldehyde	C02278	CHEBI:27836	11365422	CHEMBL2228373	C12 H24 O	184.183	184.183	-3e-05	-0.15	185.19	17.586	[M+H]+1	23	69825.2
476	Plasma	HMDB0001389	Melatonin	C01598	CHEBI:16796	872	CHEMBL45	C13 H16 N2 O2	232.121	232.121	8e-05	0.34	233.128	7.877	[M+H]+1	21	69414.4
477	Plasma	HMDB0004101	Beta-Aminopropionitrile	C05670	CHEBI:27413	14122029	CHEMBL1618272	C3 H6 N2	70.0531	70.053	-7e-05	-1.01	71.0603	21.929	[M+H]+1	26	69068.5
478	Plasma	HMDB0000606	D-2-Hydroxyglutaric acid	C01087	CHEBI:32796	388508	CHEMBL1614745	C5 H8 O5	148.037	148.038	0.00036	2.46	166.071	1.207	[M+NH4]+1	17	68835.2
479	Plasma	HMDB0062387	4Î±-formyl-4Î²-methyl-5Î±-cholesta-8,24-dien-3Î²-ol			20059527		C29 H46 O2	426.35	426.348	-0.00144	-3.37	427.357	20.132	[M+H]+1	3	67562.7
480	Plasma	HMDB0000951	Taurochenodesoxycholic acid	C05465	CHEBI:16525		CHEMBL185878	C26 H45 N O6 S	499.297	499.295	-0.00212	-4.25	498.287	17.556	[M-H]-1	23	66953.6
481	Plasma	HMDB0033871	Benzylamine	C15562	CHEBI:40538	10625968	CHEMBL522	C7 H9 N	107.073	107.073	-0.0001	-0.91	108.081	1.49	[M+H]+1	20	66617.8
482	Plasma	HMDB0031404	Cyclohexylamine	C00571	CHEBI:15773	11555834	CHEMBL1794762	C6 H13 N	99.1048	99.1047	-0.00011	-1.08	100.112	21.584	[M+H]+1	19	66221
483	Plasma	HMDB0001889	Theophylline	C07130	CHEBI:28177		CHEMBL190	C7 H8 N4 O2	180.065	180.065	-0.00013	-0.7	181.072	1.492	[M+H]+1	20	65540.4
484	Plasma	HMDB0000032	7-Dehydrocholesterol	C01164	CHEBI:17759	388534	CHEMBL1797131	C27 H44 O	384.339	384.338	-0.00162	-4.21	385.346	19.584	[M+H]+1	2	65492.8
485	Plasma	HMDB0002096	3-Indolebutyric acid	C11284	CHEBI:33070		CHEMBL582878	C12 H13 N O2	203.095	203.095	-9e-05	-0.42	204.102	5.59	[M+H]+1	18	64316.5
486	Plasma	HMDB0005821	Beta-Cortol	C01235		215388		C21 H36 O5	368.256	368.258	0.0018	4.89	369.265	18.325	[M+H]+1	4	63655.5
487	Plasma	HMDB0010573	PG(16:0/18:1(11Z))		CHEBI:44946	4451166		C40 H77 O10 P	748.525	748.523	-0.00222	-2.96	749.53	20.766	[M+H]+1	16	62261.7
488	Plasma	HMDB0040068	2-Ethyl-4,5-dimethylthiazole			456107		C7 H11 N O	125.084	125.084	-9e-05	-0.7	126.091	19.959	[M+H]+1	15	62188
489	Plasma	HMDB0004193	N1-Methyl-2-pyridone-5-carboxamide	C05842	CHEBI:27410	62899		C7 H8 N2 O2	152.059	152.059	-5e-05	-0.32	153.066	19.97	[M+H]+1	19	59221.3
490	Plasma	HMDB0000930	trans-Cinnamic acid	C10438	CHEBI:27386	10756028	CHEMBL27246	C9 H8 O2	148.052	148.052	-6e-05	-0.43	181.086	21.227	[M+H+MeOH]+1	3	58372
491	Plasma	HMDB0015372	Clomipramine	C06918			CHEMBL415	C19 H23 Cl N2	314.155	314.154	-0.0013	-4.12	313.146	17.277	[M-H]-1	30	57804.1
492	Plasma	HMDB0040188	1,1-Dibromo-2-propanone			470332		C3 H4 Br2 O	213.863	213.863	0.00052	2.42	212.856	1.042	[M-H]-1	29	57597.1
493	Plasma	HMDB05384	TG(16:0/18:1(9Z)/18:2(9Z,12Z))[iso6]	C00422				C55 H100 O6	856.752	856.752	0.00048	0.56	857.76	19.467	[M+H]+1	4	57279.7
494	Plasma	HMDB0013010	N-Heptanoylglycine		CHEBI:74433			C9 H17 N O3	187.121	187.121	-2e-05	-0.1	188.128	18.023	[M+H]+1	22	57196.6
495	Plasma	HMDB0029159	gamma-Glutamylthreonine					C9 H16 N2 O6	248.101	248.1	-0.00099	-3.98	247.093	0.951	[M-H]-1	21	56953.6
496	Plasma	HMDB05363	TG(16:0/16:0/20:4(5Z,8Z,11Z,14Z))[iso3]	C00422				C55 H98 O6	854.736	854.737	0.00077	0.9	855.744	21.195	[M+H]+1	5	56413.2
497	Plasma	HMDB0035531	8,10-Hentriacontanedione			16372452		C31 H60 O2	464.459	464.459	-0.00021	-0.45	465.466	22.125	[M+H]+1	6	56270.1
498	Plasma	HMDB0061657	3-hydroxy-pentadecanoic acid					C15 H30 O3	258.219	258.218	-0.00119	-4.6	257.211	18.764	[M-H]-1	29	56123.1
499	Plasma	HMDB0013719	Rhenium		CHEBI:49882	141493		Re	186.956	186.956	-3e-05	-0.14	185.948	22.378	[M-H]-1	26	55537.6
500	Plasma	HMDB0000306	Tyramine	C00483	CHEBI:15760	16099822	CHEMBL11608	C8 H11 N O	137.084	137.084	-5e-05	-0.34	138.091	1.268	[M+H]+1	22	54471
501	Plasma	HMDB0005809	Eugenol	C10453	CHEBI:4917	13876103	CHEMBL42710	C10 H12 O2	164.084	164.084	-0.00015	-0.92	165.091	20.061	[M+H]+1	18	54350.7
502	Plasma	HMDB0009307	PE(20:2(11Z,14Z)/22:5(4Z,7Z,10Z,13Z,16Z))	C00350				C47 H80 N O8 P	817.562	817.559	-0.00294	-3.59	816.552	18.976	[M-H]-1	16	54200.9
503	Plasma	HMDB0004953	Cer(d18:1/24:1(15Z))	C00195				C42 H81 N O3	647.622	647.622	0.00023	0.36	648.629	21.041	[M+H]+1	4	53910.6
504	Plasma	HMDB0000929	L-Tryptophan	C00078	CHEBI:16828		CHEMBL54976	C11 H12 N2 O2	204.09	204.09	0.00049	2.38	205.097	1.613	[M+H]+1	15	53274.8
505	Plasma	HMDB0000526	5a-Tetrahydrocortisol			83726		C21 H34 O5	366.241	366.242	0.00143	3.91	365.235	20.265	[M-H]-1	29	52937.5
506	Plasma	HMDB0000246	Tetrahydrofuran		CHEBI:26911	10630824	CHEMBL276521	C4 H8 O	72.0575	72.0575	0	0.05	73.0648	18.094	[M+H]+1	1	52571.1
507	Plasma	HMDB0039524	Diethyl trisulfide			13522602		C4 H10 S3	153.994	153.994	-0.00033	-2.17	155.001	0.934	[M+H]+1	21	52501.3
508	Plasma	HMDB0008029	PC(16:1(9Z)/P-18:1(11Z))	C00157				C42 H80 N O7 P	741.567	741.567	-0.00024	-0.32	774.6	19.722	[M+H+MeOH]+1	3	52441
509	Plasma	HMDB0041870	Desethylchloroquine			86173	CHEMBL1236	C16 H22 Cl N3	291.15	291.151	0.00071	2.44	292.158	20.048	[M+H]+1	9	52120.1
510	Plasma	HMDB0000715	Kynurenic acid	C01717	CHEBI:18344		CHEMBL299155	C10 H7 N O3	189.043	189.042	-0.00018	-0.93	190.05	1.749	[M+H]+1	21	51960.5
511	Plasma	HMDB0000927	Valerylglycine			3924818		C7 H13 N O3	159.09	159.089	-0.00011	-0.69	160.097	1.017	[M+H]+1	17	51248.6
512	Plasma	HMDB0013331	3, 5-Tetradecadiencarnitine					C21 H37 N O4	367.272	367.272	5e-05	0.14	368.28	17.344	[M+H]+1	9	51101
513	Plasma	HMDB0015549	Hydroxychloroquine	C07043	CHEBI:5801		CHEMBL1535	C18 H26 Cl N3 O	335.176	335.176	0	0.01	168.595	2.084	[M+2H]+2	1	50983
514	Plasma	HMDB0000205	Phenylpyruvic acid	C00166	CHEBI:30851	972	CHEMBL1162488	C9 H8 O3	164.047	164.047	-0.0001	-0.59	165.055	1.05	[M+H]+1	19	50569.1
515	Plasma	HMDB0040333	Dihydro-4,6-dimethyl-2-(1-methylethyl)-4H-1,3,5-dithiazine			461062		C8 H17 N S2	191.08	191.079	-0.00081	-4.25	190.072	21.147	[M-H]-1	4	50489.7
516	Plasma	HMDB0034557	8,8-Diethoxy-2,6-dimethyl-2-octanol			4576432		C14 H30 O3	246.219	246.22	0	0.02	269.209	18.062	[M+Na]+1	9	50376.6
517	Plasma	HMDB0000039	Butyric acid	C00246	CHEBI:30772	10647052	CHEMBL14227	C4 H8 O2	88.0524	88.0523	-8e-05	-0.96	89.0596	21.248	[M+H]+1	12	49726.5
518	Plasma	HMDB0035207	2-Phenyl-4-pentenal			489034		C11 H12 O	160.089	160.089	-2e-05	-0.14	193.122	21.116	[M+H+MeOH]+1	12	49122.5
519	Plasma	HMDB0006327	Alpha-Tocotrienol	C14153		4445512	CHEMBL120276	C29 H44 O2	424.334	424.332	-0.00194	-4.58	423.325	19.844	[M-H]-1	29	48996.2
520	Plasma	HMDB0015363	Metoclopramide	C07868	CHEBI:107736		CHEMBL86	C14 H22 Cl N3 O2	299.14	299.14	6e-05	0.21	300.147	4.937	[M+H]+1	8	48912.2
521	Plasma	HMDB0013034	Palmitoylglycine			133100	CHEMBL226117	C18 H35 N O3	313.262	313.262	7e-05	0.22	314.269	17.459	[M+H]+1	8	48862.5
522	Plasma	HMDB0010320	Cortolone-3-glucuronide					C27 H42 O11	542.273	542.27	-0.00238	-4.4	541.263	11.804	[M-H]-1	28	48355.3
523	Plasma	HMDB0037183	Polysorbate 60			17215564	CHEMBL3184465	C22 H42 O8	434.288	434.287	-0.00099	-2.28	417.283	17.618	[M+H-H2O]+1	16	47470.7
524	Plasma	HMDB0000017	4-Pyridoxic acid	C00847	CHEBI:17405			C8 H9 N O4	183.053	183.053	-0.00013	-0.68	184.06	0.866	[M+H]+1	9	46076.8
525	Plasma	HMDB0001926	17a-Ethynylestradiol	C07534	CHEBI:4903		CHEMBL691	C20 H24 O2	296.178	296.178	0.00076	2.55	297.186	17.358	[M+H]+1	15	46001.9
526	Plasma	HMDB0005784	Hydroxytyrosol		CHEBI:68889	74680	CHEMBL1950045	C8 H10 O3	154.063	154.063	-4e-05	-0.26	137.06	18.161	[M+H-H2O]+1	10	44194.3
527	Plasma	HMDB0015167	Mercaptopurine	C02380	CHEBI:2208	13734107	CHEMBL1425	C5 H4 N4 S	152.016	152.015	-0.00066	-4.36	194.049	11.58	[M+ACN+H]+1	17	44118.5
528	Plasma	HMDB0005028	Escitalopram	D07913	CHEBI:36791	129277	CHEMBL1508	C20 H21 F N2 O	324.164	324.164	0.00011	0.32	325.171	10.563	[M+H]+1	2	43682.8
529	Plasma	HMDB0033438	Na,Na-Dimethylhistamine				CHEMBL12704	C7 H13 N3	139.111	139.111	-0.00016	-1.13	140.118	21.869	[M+H]+1	24	43267.5
530	Plasma	HMDB0014940	Alfentanil	C08005	CHEBI:2569	46451	CHEMBL634	C21 H32 N6 O3	416.254	416.254	-7e-05	-0.17	417.261	9.901	[M+H]+1	6	43131.2
531	Plasma	HMDB0014382	Butabarbital	C07827	CHEBI:3228		CHEMBL449	C10 H16 N2 O3	212.116	212.116	3e-05	0.16	245.15	0.871	[M+H+MeOH]+1	15	43118.7
532	Plasma	HMDB0062669	11-nitro-1-undecene		CHEBI:84219	473391		C11 H21 N O2	199.157	199.157	-7e-05	-0.34	222.146	9.589	[M+Na]+1	8	42919.4
533	Plasma	HMDB0015391	Decitabine		CHEBI:50131		CHEMBL1201129	C8 H12 N4 O4	228.086	228.085	-0.00109	-4.78	229.092	6.529	[M+H]+1	17	42161
534	Plasma	HMDB0060435	alpha-Fluoro-beta-ureidopropionic acid	C16631	CHEBI:80625	133299		C4 H7 F N2 O3	150.044	150.044	0.00018	1.19	301.096	1.198	[2M+H]+1	10	41686.2
535	Plasma	HMDB0015643	Artemether		CHEBI:195280	62138	CHEMBL566534	C16 H26 O5	298.178	298.178	0.00028	0.93	299.186	21.741	[M+H]+1	1	41479.6
536	Plasma	HMDB0013465	SM(d18:0/20:2(11Z,14Z))	C00550				C43 H83 N2 O6 P	754.599	754.595	-0.00362	-4.79	755.603	20.769	[M+H]+1	1	41012.4
537	Plasma	HMDB0060535	N-Desmethyldiphenhydramine			37260		C16 H19 N O	241.147	241.147	-0.00013	-0.55	242.154	5.367	[M+H]+1	1	40807.1
538	Plasma	HMDB0003502	Myo-inositol hexakisphosphate	C01204		866	CHEMBL2005481	C6 H18 O24 P6	659.861	659.859	-0.00241	-3.65	658.852	0.756	[M-H]-1	7	40403.3
539	Plasma	HMDB0001786	Ethenodeoxyadenosine					C12 H13 N5 O3	275.102	275.101	-0.00133	-4.82	274.093	21.916	[M-H]-1	25	38773.8
540	Plasma	HMDB0000262	Thymine	C00178	CHEBI:17821	10752678	CHEMBL993	C5 H6 N2 O2	126.043	126.043	-0.00023	-1.81	127.05	0.899	[M+H]+1	11	37472
541	Plasma	HMDB0000279	Saccharopine	C00449	CHEBI:16927	141086		C11 H20 N2 O6	276.132	276.133	0.00091	3.29	309.166	0.615	[M+H+MeOH]+1	22	36711.2
542	Plasma	HMDB0000623	Dodecanedioic acid	C02678	CHEBI:4676		CHEMBL3182356	C12 H22 O4	230.152	230.151	-0.00044	-1.92	231.159	0.874	[M+H]+1	17	36667.3
543	Plasma	HMDB0030311	Harmine	C06538	CHEBI:28121	4444445	CHEMBL269538	C13 H12 N2 O	212.095	212.095	-1e-05	-0.03	213.102	10.143	[M+H]+1	1	36459.4
544	Plasma	HMDB0060362	2,4-Diamino-6-nitrotoluene	C16396	CHEBI:19342	86819		C7 H9 N3 O2	167.069	167.069	-0.00012	-0.73	168.077	21.976	[M+H]+1	22	35485.5
545	Plasma	HMDB0015555	Molindone	C07230	CHEBI:6965		CHEMBL460	C16 H24 N2 O2	276.184	276.184	-1e-05	-0.05	277.191	7.51	[M+H]+1	4	35053.6
546	Plasma	HMDB0000127	Glucuronic acid	C00191	CHEBI:52773	392615		C6 H10 O7	194.043	194.043	0.00018	0.91	193.036	22.133	[M-H]-1	26	34669.8
547	Plasma	HMDB0038440	1-Isothiocyanato-7-(methylthio)heptane			8300665		C9 H17 N S2	203.08	203.079	-0.0009	-4.42	204.087	1.021	[M+H]+1	9	34191.2
548	Plasma	HMDB0005041	Donepezil		CHEBI:53289		CHEMBL502	C24 H29 N O3	379.215	379.216	0.00083	2.18	380.223	17.571	[M+H]+1	3	34114.9
549	Plasma	HMDB0015239	Methyprylon				CHEMBL1200790	C10 H17 N O2	183.126	183.126	-9e-05	-0.48	184.133	6.411	[M+H]+1	8	34104.7
550	Plasma	HMDB0014930	Tripelennamine	C07180	CHEBI:9741		CHEMBL1241	C16 H21 N3	255.174	255.173	-0.00012	-0.47	256.181	12.095	[M+H]+1	22	34065.5
551	Plasma	HMDB0014376	Temazepam	C07125	CHEBI:9435		CHEMBL967	C16 H13 Cl N2 O2	300.067	300.067	4e-05	0.13	301.074	13.879	[M+H]+1	2	33840.3
552	Plasma	HMDB0004230	Pyrrole-2-carboxylic acid	C05942	CHEBI:36751	13774417	CHEMBL509027	C5 H5 N O2	111.032	111.032	-2e-05	-0.17	112.039	17.077	[M+H]+1	21	33796.1
553	Plasma	HMDB0000482	Caprylic acid	C06423	CHEBI:28837	13282760	CHEMBL324846	C8 H16 O2	144.115	144.115	0.00024	1.69	145.122	17.581	[M+H]+1	17	33701.4
554	Plasma	HMDB0130132	6-(3-carboxypropoxy)-3,4,5-trihydroxyoxane-2-carboxylic acid					C10 H16 O9	280.079	280.079	-4e-05	-0.14	279.072	21.818	[M-H]-1	21	33625.7
555	Plasma	HMDB0000187	L-Serine	C00065	CHEBI:17115		CHEMBL11298	C3 H7 N O3	105.043	105.043	-7e-05	-0.7	147.076	17.017	[M+ACN+H]+1	18	33306
556	Plasma	HMDB0032925	1-Phenyl-1,3-eicosanedione			84878		C26 H42 O2	386.318	386.318	-9e-05	-0.23	387.326	21.328	[M+H]+1	9	33280.1
557	Plasma	HMDB0240724	Suberoyl-L-carnitine					C15 H27 N O6	317.184	317.184	8e-05	0.25	318.191	2.613	[M+H]+1	15	33191.1
558	Plasma	HMDB0001545	Pyridoxal	C00250	CHEBI:17310	1021	CHEMBL102970	C8 H9 N O3	167.058	167.058	-2e-05	-0.14	168.065	13.741	[M+H]+1	3	33124.9
559	Plasma	HMDB0002725	Nandrolone	C07254	CHEBI:7466		CHEMBL757	C18 H26 O2	274.193	274.193	-7e-05	-0.26	292.227	17.568	[M+NH4]+1	5	33111.2
560	Plasma	HMDB0002064	N-Acetylputrescine	C02714	CHEBI:17768	14672333	CHEMBL81241	C6 H14 N2 O	130.111	130.11	-0.00013	-0.97	131.118	1.675	[M+H]+1	9	33106.1
561	Plasma	HMDB0011485	LysoPE(0:0/20:3(5Z,8Z,11Z))					C25 H46 N O7 P	503.301	503.299	-0.00197	-3.92	502.292	18.875	[M-H]-1	22	32680
562	Plasma	HMDB0002003	Tetracosanoic acid	C08320	CHEBI:28866		CHEMBL1173620	C24 H48 O2	368.365	368.366	0.00028	0.77	369.373	13.097	[M+H]+1	1	32411.8
563	Plasma	HMDB0007059	DG(14:1(9Z)/22:2(13Z,16Z)/0:0)					C39 H70 O5	618.522	618.523	0.00046	0.75	601.52	21.106	[M+H-H2O]+1	7	32142.8
564	Plasma	HMDB0060834	N-Acetylserotonin sulfate					C12 H14 N2 O5 S	298.062	298.062	-0.00068	-2.27	619.114	1.037	[2M+Na]+1	1	32080.9
565	Plasma	HMDB0031768	Iprobenfos	C15230	CHEBI:79737	30753	CHEMBL388384	C13 H21 O3 P S	288.095	288.096	0.00072	2.5	287.088	17.522	[M-H]-1	23	32080
566	Plasma	HMDB0002825	Theobromine	C07480	CHEBI:28946	11181178	CHEMBL1114	C7 H8 N4 O2	180.065	180.065	-0.00017	-0.97	181.072	1.252	[M+H]+1	20	32041.9
567	Plasma	HMDB0015293	Terazosin	C07127	CHEBI:9445		CHEMBL611	C19 H25 N5 O4	387.191	387.189	-0.00126	-3.26	388.197	4.755	[M+H]+1	8	31880.3
568	Plasma	HMDB0000245	Porphobilinogen	C00931	CHEBI:17381	995		C10 H14 N2 O4	226.095	226.095	-9e-05	-0.42	227.103	1.102	[M+H]+1	9	31871.8
569	Plasma	HMDB0037810	4,11-Dichloro-5,12-dihydroquino[2,3-b]acridine-7,14-dione			68998		C20 H10 Cl2 N2 O2	380.012	380.011	-0.00078	-2.04	381.018	15.3	[M+H]+1	1	31866.6
570	Plasma	HMDB0015193	Amoxicillin	C06827	CHEBI:2676	31006	CHEMBL1082	C16 H19 N3 O5 S	365.105	365.105	5e-05	0.15	366.112	0.985	[M+H]+1	7	31382
571	Plasma	HMDB0062244	cis-myrist-7-enoyl-CoA					C10 Cl8	399.751	399.751	-0.00016	-0.41	400.758	21.32	[M+H]+1	1	31194.6
572	Plasma	HMDB0014440	Morphine	C01516	CHEBI:17303	4450907	CHEMBL70	C17 H19 N O3	285.136	285.137	4e-05	0.14	286.144	16.748	[M+H]+1	9	30931.2
573	Plasma	HMDB0062737	(9E)-10-nitrooctadecenoic Acid				CHEMBL561371	C18 H33 N O4	327.241	327.241	0.00015	0.45	328.248	17.341	[M+H]+1	1	30682.3
574	Plasma	HMDB0006285	4-oxo-Retinoic acid	C16678	CHEBI:80656	4941652	CHEMBL104049	C20 H26 O3	314.188	314.188	5e-05	0.17	315.196	13.763	[M+H]+1	9	30567.2
575	Plasma	HMDB0001257	Spermidine	C00315	CHEBI:16610	1071	CHEMBL19612	C7 H19 N3	145.158	145.158	-0.00013	-0.9	146.165	0.589	[M+H]+1	13	30150.9
576	Plasma	HMDB0060057	CE(15:0)					C42 H74 O2	610.569	610.566	-0.00289	-4.74	609.558	0.806	[M-H]-1	6	29445.5
577	Plasma	HMDB0036029	Clarycet					C11 H20 O3	200.141	200.141	-0.00011	-0.55	201.148	1.372	[M+H]+1	23	29393.3
578	Plasma	HMDB0000259	Serotonin	C00780	CHEBI:28790		CHEMBL39	C10 H12 N2 O	176.095	176.095	-0.0002	-1.16	177.102	0.866	[M+H]+1	3	29359.8
579	Plasma	HMDB0000308	3b-Hydroxy-5-cholenoic acid			83950	CHEMBL169264	C24 H38 O3	374.282	374.282	0.00015	0.4	375.29	17.717	[M+H]+1	1	28894.7
580	Plasma	HMDB0000026	Ureidopropionic acid	C02642	CHEBI:18261	109	CHEMBL20962	C4 H8 N2 O3	132.053	132.053	-8e-05	-0.62	133.061	16.871	[M+H]+1	19	28783
581	Plasma	HMDB0014967	Diazepam	C06948	CHEBI:49575		CHEMBL12	C16 H13 Cl N2 O	284.072	284.072	6e-05	0.19	285.079	14.251	[M+H]+1	2	28729.7
582	Plasma	HMDB0001923	Naproxen	C01517	CHEBI:7476	137720	CHEMBL154	C14 H14 O3	230.094	230.094	-0.00015	-0.63	231.101	13.731	[M+H]+1	1	28566.2
583	Plasma	HMDB0006230	Bisdiphosphoinositol tetrakisphosphate		CHEBI:52965			C6 H20 O30 P8	819.794	819.794	5e-05	0.06	818.787	0.764	[M-H]-1	1	28484.7
584	Plasma	HMDB0004610	Phytosphingosine	C12144			CHEMBL236036	C18 H39 N O3	317.293	317.293	0.00032	1.02	318.3	17.668	[M+H]+1	7	28436
585	Plasma	HMDB0029598	Metenamine		CHEBI:6824		CHEMBL1201270	C6 H12 N4	140.106	140.106	-0.00015	-1.1	141.113	17.073	[M+H]+1	15	28417.1
586	Plasma	HMDB0036491	Di-2-propenyl sulfide	C08370	CHEBI:4489		CHEMBL170458	C6 H10 S	114.05	114.05	-0.00019	-1.63	115.057	17.228	[M+H]+1	1	28397.3
587	Plasma	HMDB0014736	Labetalol	C07063	CHEBI:6343		CHEMBL429	C19 H24 N2 O3	328.179	328.179	8e-05	0.23	329.186	8.063	[M+H]+1	2	28382.8
588	Plasma	HMDB0000016	Deoxycorticosterone	C03205	CHEBI:16973		CHEMBL1498	C21 H30 O3	330.219	330.22	3e-05	0.09	331.227	10.49	[M+H]+1	8	28377.1
589	Plasma	HMDB0015447	Penbutolol	C07416	CHEBI:7954	34369	CHEMBL1290	C18 H29 N O2	291.22	291.22	1e-05	0.04	292.227	17.656	[M+H]+1	11	28154
590	Plasma	HMDB0007892	PC(14:0/22:6(4Z,7Z,10Z,13Z,16Z,19Z))	C00157	CHEBI:86162			C44 H76 N O8 P	777.531	777.53	-0.00078	-1	778.537	19.446	[M+H]+1	3	27548.8
591	Plasma	HMDB0006239	S-aminomethyldihydrolipoamide		CHEBI:50622			C9 H20 N2 O S2	236.102	236.102	0.00063	2.66	237.11	5.729	[M+H]+1	24	27285.6
592	Plasma	HMDB0015017	Emtricitabine	C12599	CHEBI:31536		CHEMBL885	C8 H10 F N3 O3 S	247.043	247.043	0.00029	1.16	246.036	0.978	[M-H]-1	6	27078.7
593	Plasma	HMDB0005412	TG(18:0/18:2(9Z,12Z)/20:4(5Z,8Z,11Z,14Z))	C00422		7823588		C59 H102 O6	906.768	906.772	0.00444	4.9	907.779	19.922	[M+H]+1	3	26656.1
594	Plasma	HMDB0001414	Putrescine	C00134	CHEBI:17148	11242434	CHEMBL46257	C4 H12 N2	88.1	88.1003	0.00021	2.35	215.164	17.081	[2M+K]+1	9	25998.5
595	Plasma	HMDB0030213	(S)-Laudanosine				CHEMBL1407	C21 H27 N O4	357.194	357.194	0.00021	0.58	358.201	7.243	[M+H]+1	7	25633.8
596	Plasma	HMDB0002284	N-Acetylcadaverine					C7 H16 N2 O	144.126	144.127	0.00029	2.03	327.217	17.001	[2M+K]+1	2	25535.3
597	Plasma	HMDB0000130	Homogentisic acid	C00544		759		C8 H8 O4	168.042	168.042	-0.0002	-1.2	151.039	1.062	[M+H-H2O]+1	3	25087.4
598	Plasma	HMDB0000784	Azelaic acid	C08261	CHEBI:48131		CHEMBL1238	C9 H16 O4	188.105	188.105	-0.00013	-0.7	211.094	6.247	[M+Na]+1	24	25065.8
599	Plasma	HMDB0240247	Pimethixene				CHEMBL152408	C19 H19 N S	293.124	293.125	0.00125	4.28	292.118	2.466	[M-H]-1	29	24264.4
600	Plasma	HMDB0010727	3-Oxododecanoic acid	C02367	CHEBI:18037	388783		C12 H22 O3	214.157	214.157	2e-05	0.09	215.164	16.927	[M+H]+1	15	24061.2
601	Plasma	HMDB0015690	Chloropyramine				CHEMBL1194287	C16 H20 Cl N3	289.135	289.134	-0.00026	-0.91	145.574	1.584	[M+2H]+2	1	23848.8
602	Plasma	HMDB0011737	gamma-Glutamylglutamic acid	C05282	CHEBI:73705	83831		C10 H16 N2 O7	276.096	276.095	-0.00026	-0.93	275.088	21.814	[M-H]-1	19	23782.9
603	Plasma	HMDB0000903	Tetrahydrocortisone					C21 H32 O5	364.225	364.225	-1e-05	-0.02	365.232	9.443	[M+H]+1	13	23639.8
604	Plasma	HMDB0061010	Noralfentanil			142419		C16 H24 N2 O2	276.184	276.184	2e-05	0.09	277.191	7.3	[M+H]+1	7	23563
605	Plasma	HMDB0031787	Fenamiphos	C18659	CHEBI:38680	28827	CHEMBL1313005	C13 H22 N O3 P S	303.106	303.107	0.00079	2.6	302.099	22.046	[M-H]-1	29	23327.5
606	Plasma	HMDB0031855	5-Methyl-2-phenyl-2-hexenal			4521383		C13 H16 O	188.12	188.12	-0.00012	-0.63	189.127	3.269	[M+H]+1	2	23142.4
607	Plasma	HMDB0002368	Nervonic acid	C08323		4444565	CHEMBL1173379	C24 H46 O2	366.35	366.349	-0.00037	-1	367.357	1.106	[M+H]+1	2	22922.6
608	Plasma	HMDB0014466	Amitriptyline	C06824	CHEBI:2666		CHEMBL629	C20 H23 N	277.183	277.184	0.00094	3.38	276.177	13.984	[M-H]-1	18	22873.4
609	Plasma	HMDB0001860	Paraxanthine	C13747	CHEBI:25858		CHEMBL1158	C7 H8 N4 O2	180.065	180.065	-2e-05	-0.09	181.072	16.986	[M+H]+1	17	22804.1
610	Plasma	HMDB0014410	Crotamiton				CHEMBL3183440	C13 H17 N O	203.131	203.131	1e-05	0.07	204.138	16.878	[M+H]+1	17	22530.8
611	Plasma	HMDB0059805	5-Hydroxyindole			10633879	CHEMBL404923	C8 H7 N O	133.053	133.053	-0.0001	-0.76	166.086	6.223	[M+H+MeOH]+1	21	22373.3
612	Plasma	HMDB0013889	E-10-Hydroxynortriptyline			4944825		C19 H21 N O	279.162	279.162	-0.00011	-0.39	280.169	7.216	[M+H]+1	3	22197.6
613	Plasma	HMDB0014632	Sotalol	C07309	CHEBI:63622		CHEMBL471	C12 H20 N2 O3 S	272.119	272.119	-9e-05	-0.32	273.127	1.009	[M+H]+1	1	22149.8
614	Plasma	HMDB0060970	norclobazam			80921	CHEMBL2260842	C15 H11 Cl N2 O2	286.051	286.051	0	0	287.058	11.937	[M+H]+1	2	21901.4
615	Plasma	HMDB0013804	trans-beta-damascenone		CHEBI:67251	4517997		C13 H18 O	190.136	190.136	-4e-05	-0.22	191.143	16.907	[M+H]+1	21	21709.8
616	Plasma	HMDB0041936	Morphine-3-glucuronide	C16643	CHEBI:80631	4588593	CHEMBL1329	C23 H27 N O9	461.169	461.168	-9e-05	-0.19	462.176	0.796	[M+H]+1	6	21664.6
617	Plasma	HMDB0000068	Epinephrine	C00788	CHEBI:28918		CHEMBL679	C9 H13 N O3	183.09	183.089	-0.00016	-0.87	166.086	7.226	[M+H-H2O]+1	19	21519.1
618	Plasma	HMDB0000832	Capryloylglycine		CHEBI:74099	76040		C10 H19 N O3	201.136	201.136	-0.00012	-0.61	184.133	6.386	[M+H-H2O]+1	7	21349.1
619	Plasma	HMDB0030620	Morusinol	C17868		4587696	CHEMBL1719948	C25 H26 O7	438.168	438.167	-0.00114	-2.6	437.159	15.29	[M-H]-1	18	21325.6
620	Plasma	HMDB0029949	Pangamic acid			379963		C20 H40 N2 O8	436.278	436.28	0.0016	3.67	437.287	21.185	[M+H]+1	7	21319.8
621	Plasma	HMDB0014374	Cefotiam		CHEBI:355510	39831	CHEMBL1296	C18 H23 N9 O4 S3	525.104	525.106	0.00233	4.45	263.56	8.605	[M+2H]+2	6	21312.3
622	Plasma	HMDB0001173	5'-Methylthioadenosine	C00170	CHEBI:17509	388321	CHEMBL277041	C11 H15 N5 O3 S	297.09	297.089	-0.00093	-3.14	149.552	4.674	[M+2H]+2	17	21242.8
623	Plasma	HMDB0029282	Avenanthramide 1p			4947061		C16 H13 N O4	283.084	283.084	-0.00032	-1.12	142.549	1.019	[M+2H]+2	7	21102.3
624	Plasma	HMDB0036456	Lacinilene C 7-methyl ether	C09695		2744555		C16 H20 O3	260.141	260.141	6e-05	0.22	261.149	16.773	[M+H]+1	14	21082.4
625	Plasma	HMDB0015540	Bacampicillin	C08122	CHEBI:2968	390135	CHEMBL1583	C21 H27 N3 O7 S	465.157	465.159	0.00203	4.37	464.152	13.951	[M-H]-1	15	20729.5
626	Plasma	HMDB0014488	Protriptyline	C07408			CHEMBL668	C19 H21 N	263.167	263.167	4e-05	0.14	264.175	12.962	[M+H]+1	2	20612.1
627	Plasma	HMDB0014621	Rimantadine	C07236			CHEMBL959	C12 H21 N	179.167	179.167	-0.00089	-4.98	397.295	21.728	[2M+K]+1	15	20516.8
628	Plasma	HMDB0060923	Naproxen O-glucuronide					C20 H22 O9	406.126	406.124	-0.00198	-4.87	405.117	11.724	[M-H]-1	1	20295.8
629	Plasma	HMDB0003733	Resolvin D1			17216236		C22 H32 O5	376.225	376.225	8e-05	0.22	377.232	12.026	[M+H]+1	2	20220.9
630	Plasma	HMDB0015342	Clarithromycin	C06912	CHEBI:3732	10342604	CHEMBL1741	C38 H69 N O13	747.477	747.477	-7e-05	-0.1	748.484	15.218	[M+H]+1	1	20206.1
631	Plasma	HMDB0041946	N-Nitrosoproline	C19485			CHEMBL75995	C5 H8 N2 O3	144.053	144.053	-0.00011	-0.73	145.061	16.775	[M+H]+1	13	20049.3
632	Plasma	HMDB0002277	2,3-Dinor-6-keto-prostaglandin F1 a					C18 H30 O6	342.204	342.204	0.00011	0.33	343.212	17.577	[M+H]+1	8	19684.5
633	Plasma	HMDB0000339	2-Methylbutyrylglycine				CHEMBL314835	C7 H13 N O3	159.09	159.089	-0.00016	-1	160.097	1.788	[M+H]+1	26	19641.3
634	Plasma	HMDB0032525	Tetradec-2-enal			4446487	CHEMBL2228453	C14 H26 O	210.198	210.198	-5e-05	-0.22	252.232	17.174	[M+ACN+H]+1	10	19604.5
635	Plasma	HMDB0014511	Levonorgestrel	C08153	CHEBI:6443		CHEMBL1389	C21 H28 O2	312.209	312.209	0.0001	0.33	313.216	10.497	[M+H]+1	6	19575.3
636	Plasma	HMDB0001855	5-Hydroxytryptophol					C10 H11 N O2	177.079	177.079	-7e-05	-0.38	160.076	0.83	[M+H-H2O]+1	9	19310.1
637	Plasma	HMDB0035538	12,14-Octacosanedione					C28 H54 O2	422.412	422.412	-0.00014	-0.34	423.42	21.756	[M+H]+1	10	19245.5
638	Plasma	HMDB0060538	Nordiazepam	C07486	CHEBI:111762		CHEMBL523	C15 H11 Cl N2 O	270.056	270.056	-6e-05	-0.22	271.063	11.635	[M+H]+1	3	19006.8
639	Plasma	HMDB0032727	4-Methoxy-1-naphthol			14788882		C11 H10 O2	174.068	174.068	-0.00014	-0.79	175.075	16.955	[M+H]+1	12	18961.9
640	Plasma	HMDB0000430	24,25-Dihydroxyvitamin D			17215953		C27 H44 O3	416.329	416.329	-0.0001	-0.24	417.336	17.075	[M+H]+1	6	18893.1
641	Plasma	HMDB0000792	Sebacic acid	C08277			CHEMBL1232164	C10 H18 O4	202.121	202.12	-0.0001	-0.49	203.128	16.826	[M+H]+1	18	18869.3
642	Plasma	HMDB0032931	2-Benzoxazolol			10610280	CHEMBL280323	C7 H5 N O2	135.032	135.032	-0.00011	-0.81	136.039	1.12	[M+H]+1	18	18830.9
643	Plasma	HMDB0015449	Iohexol		CHEBI:31709		CHEMBL1200455	C19 H26 I3 N3 O9	820.88	820.88	-0.00026	-0.31	821.887	0.917	[M+H]+1	5	18744.3
644	Plasma	HMDB0029090	Tryptophyl-Phenylalanine			3627800	CHEMBL168180	C20 H21 N3 O3	351.158	351.159	0.00023	0.67	352.166	5.524	[M+H]+1	7	18671.3
645	Plasma	HMDB0000022	3-Methoxytyramine	C05587	CHEBI:1582		CHEMBL1160785	C9 H13 N O2	167.095	167.095	-8e-05	-0.5	150.091	0.791	[M+H-H2O]+1	5	18659
646	Plasma	HMDB0002091	Isovalerylglucuronide					C11 H18 O8	278.1	278.1	-0.00015	-0.53	277.093	21.812	[M-H]-1	19	18496.8
647	Plasma	HMDB0061636	3-hydroxydecanoyl carnitine					C17 H33 N O5	331.236	331.236	-1e-05	-0.03	332.243	11.092	[M+H]+1	15	18387.9
648	Plasma	HMDB0002126	27-Nor-5b-cholestane-3a,7a,12a,24,25-pentol			13628319		C26 H46 O5	438.335	438.334	-0.0001	-0.23	439.342	20.513	[M+H]+1	2	18336
649	Plasma	HMDB0060173	N-Methylethanolaminium phosphate	C01210	CHEBI:16463	388545	CHEMBL3109285	C3 H10 N O4 P	155.035	155.035	-1e-05	-0.08	156.042	0.996	[M+H]+1	8	18300.2
650	Plasma	HMDB0060176	(S)-3-Sulfonatolactate	C11499	CHEBI:16712	391497		C3 H6 O6 S	169.989	169.989	0.00059	3.46	170.996	4.952	[M+H]+1	3	18210
651	Plasma	HMDB0029206	lysoPC(28:0)					C36 H74 N O7 P	663.52	663.521	0.00101	1.52	664.529	0.698	[M+H]+1	3	18204.5
652	Plasma	HMDB0094704	N-Propionylmethionine			19975750		C8 H15 N O3 S	205.077	205.077	-1e-05	-0.03	206.085	1.086	[M+H]+1	9	18160.4
653	Plasma	HMDB0000031	Androsterone	C00523				C19 H30 O2	290.225	290.224	-0.00014	-0.47	291.232	17.241	[M+H]+1	4	18078.6
654	Plasma	HMDB0010347	Octanoylglucuronide	C03033	CHEBI:71003			C14 H24 O8	320.147	320.146	-0.0015	-4.7	319.138	9.289	[M-H]-1	3	18067.6
655	Plasma	HMDB0060656	Monoethylglycinexylidide	C16561	CHEBI:222828		CHEMBL1028	C12 H18 N2 O	206.142	206.142	-0.0001	-0.47	207.149	1.709	[M+H]+1	5	18059.7
656	Plasma	HMDB0060570	Deoxydihydro-artemisinin			434833		C15 H24 O4	268.167	268.167	-3e-05	-0.1	269.175	16.834	[M+H]+1	11	17896.3
657	Plasma	HMDB0000439	2-Furoylglycine		CHEBI:82912		CHEMBL456404	C7 H7 N O4	169.038	169.037	-0.0001	-0.6	170.045	1.049	[M+H]+1	3	17877.7
658	Plasma	HMDB0000216	Norepinephrine	C00547	CHEBI:18357	388394	CHEMBL1437	C8 H11 N O3	169.074	169.074	-2e-05	-0.14	170.081	24.184	[M+H]+1	9	17541.1
659	Plasma	HMDB0061861	Octyl 4-methoxycinnamic acid			4511170	CHEMBL1200608	C18 H26 O3	290.188	290.188	-7e-05	-0.25	291.195	16.646	[M+H]+1	1	17422.5
660	Plasma	HMDB0041868	Desacetylcefotaxime			7850687		C14 H15 N5 O6 S2	413.046	413.046	-0.00012	-0.3	414.054	1.791	[M+H]+1	1	17257.6
661	Plasma	HMDB0014498	Buclizine	C07777	CHEBI:3205		CHEMBL1201271	C28 H33 Cl N2	432.233	432.234	0.00067	1.56	431.227	14.718	[M-H]-1	21	16910.7
662	Plasma	HMDB0014404	Sulfanilamide	C07458			CHEMBL21	C6 H8 N2 O2 S	172.031	172.031	2e-05	0.11	171.023	0.857	[M-H]-1	1	16605.6
663	Plasma	HMDB0029318	Caffeoylmalic acid			4816367	CHEMBL393293	C13 H12 O8	296.053	296.054	0.00061	2.05	297.061	9.691	[M+H]+1	6	16565.1
664	Plasma	HMDB0061641	3-hydroxypentadecanoyl carnitine					C22 H43 N O5	401.314	401.314	6e-05	0.15	434.348	18.008	[M+H+MeOH]+1	8	16305.7
665	Plasma	HMDB0014717	Carbenicillin	C06869	CHEBI:3393		CHEMBL1214	C17 H18 N2 O6 S	378.089	378.088	-0.0001	-0.26	379.096	1.107	[M+H]+1	2	16163.3
666	Plasma	HMDB0015155	Isosorbide Mononitrate	C07714	CHEBI:6062	25736	CHEMBL1311	C6 H9 N O6	191.043	191.042	-0.00076	-4	190.035	21.816	[M-H]-1	8	16048.5
667	Plasma	HMDB0032232	2,5-Dimethyl-4-ethoxy-3(2H)-furanone			2285292		C8 H12 O3	156.079	156.079	-6e-05	-0.38	157.086	20.136	[M+H]+1	8	16033.3
668	Plasma	HMDB0001256	Spermine	C00750	CHEBI:15746	1072	CHEMBL23194	C10 H26 N4	202.216	202.216	-9e-05	-0.46	203.223	0.539	[M+H]+1	3	15865.9
669	Plasma	HMDB0032425	2-(Methylthio)ethanol		CHEBI:63861	10718177	CHEMBL277871	C3 H8 O S	92.0296	92.0294	-0.00021	-2.33	93.0366	16.813	[M+H]+1	14	15808.1
670	Plasma	HMDB0029865	Umbelliferone	C09315	CHEBI:27510	13586477	CHEMBL51628	C9 H6 O3	162.032	162.032	-0.00011	-0.67	163.039	7.983	[M+H]+1	23	15789.7
671	Plasma	HMDB0005385	TG(16:0/18:1(9Z)/20:4(5Z,8Z,11Z,14Z))	C00422		7823269		C57 H100 O6	880.752	880.751	-0.00115	-1.31	881.758	21.202	[M+H]+1	11	15483.5
672	Plasma	HMDB0015094	Methylprednisolone	D00407	CHEBI:6888		CHEMBL650	C22 H30 O5	374.209	374.209	6e-05	0.16	375.217	12.404	[M+H]+1	2	15377.8
673	Plasma	HMDB0000991	DL-2-Aminooctanoic acid		CHEBI:75145	62727		C8 H17 N O2	159.126	159.126	-0.00015	-0.96	182.115	2.172	[M+Na]+1	6	15375.3
674	Plasma	HMDB0001924	Atenolol	C13235	CHEBI:2904		CHEMBL24	C14 H22 N2 O3	266.163	266.163	-7e-05	-0.26	267.17	1.126	[M+H]+1	2	15193.5
675	Plasma	HMDB0030996	(2'E,4'Z,7'Z,8E)-Colnelenic acid	C16320	CHEBI:60959	4945818		C18 H28 O3	292.204	292.204	3e-05	0.1	293.211	16.891	[M+H]+1	10	15118.7
676	Plasma	HMDB0000500	4-Hydroxybenzoic acid	C00156	CHEBI:30763	10732368	CHEMBL441343	C7 H6 O3	138.032	138.032	-0.0001	-0.75	139.039	12.165	[M+H]+1	4	15013.5
677	Plasma	HMDB0001867	Chlorphentermine	D06890	CHEBI:104011		CHEMBL463	C9 H10 N2 O3	194.069	194.069	-2e-05	-0.12	195.076	1.104	[M+H]+1	6	14748.6
678	Plasma	HMDB0000706	Aspartylphenylalanine		CHEBI:73830	84028	CHEMBL170376	C13 H16 N2 O5	280.106	280.106	-5e-05	-0.17	281.113	2.669	[M+H]+1	6	14698.4
679	Plasma	HMDB0015343	Ceftriaxone	C06683	CHEBI:29007	4586394	CHEMBL161	C18 H18 N8 O7 S3	554.046	554.046	0.00032	0.57	555.054	3.52	[M+H]+1	1	14576.9
680	Plasma	HMDB0000512	N-Acetyl-L-phenylalanine	C03519	CHEBI:16259	67404	CHEMBL55743	C11 H13 N O3	207.09	207.089	-0.00012	-0.6	208.097	0.895	[M+H]+1	1	14409
681	Plasma	HMDB0031081	Pentadecan-2-one			55242	CHEMBL3273567	C15 H30 O	226.23	226.23	-7e-05	-0.32	453.466	3.519	[2M+H]+1	1	14377.3
682	Plasma	HMDB0032354	S-Isopropyl 3-methylbut-2-enethioate					C8 H14 O S	158.077	158.076	-0.00031	-1.97	159.083	0.266	[M+H]+1	14	14214.9
683	Plasma	HMDB0015052	Metronidazole	C07203	CHEBI:6909		CHEMBL137	C6 H9 N3 O3	171.064	171.064	-0.00012	-0.7	172.072	1.193	[M+H]+1	1	14172.4
684	Plasma	HMDB0015188	Mimosine	C04771	CHEBI:29063	389405	CHEMBL245416	C8 H10 N2 O4	198.064	198.063	-0.00099	-5	197.056	1.075	[M-H]-1	9	14132.3
685	Plasma	HMDB0013657	2-Arachidonyl Glycerol ether		CHEBI:75913	4983515	CHEMBL146346	C23 H40 O3	364.298	364.298	-2e-05	-0.06	365.305	17.317	[M+H]+1	1	13934.5
686	Plasma	HMDB0004983	Dimethyl sulfone	C11142	CHEBI:9349	11352829	CHEMBL25028	C2 H6 O2 S	94.0088	94.0087	-0.00013	-1.41	95.016	1.065	[M+H]+1	2	13823.4
687	Plasma	HMDB0010364	11-Hydroxyprogesterone 11-glucuronide					C27 H38 O9	506.252	506.252	0.00025	0.49	507.259	10.844	[M+H]+1	3	13786.7
688	Plasma	HMDB0014611	Quinine	C06526	CHEBI:15854	84989	CHEMBL170	C20 H24 N2 O2	324.184	324.184	-0.00016	-0.51	163.099	3.981	[M+2H]+2	2	13626.8
689	Plasma	HMDB0014982	Nalbuphine	C07251	CHEBI:7454	4470813	CHEMBL895	C21 H27 N O4	357.194	357.194	0.00021	0.59	358.201	7.489	[M+H]+1	5	13589.4
690	Plasma	HMDB0001935	Warfarin	C01541			CHEMBL7252	C19 H16 O4	308.105	308.103	-0.00145	-4.71	307.096	16.233	[M-H]-1	1	13587.3
691	Plasma	HMDB0003331	1-Methyladenosine	C02494		25568		C11 H15 N5 O4	281.112	281.111	-0.00128	-4.56	280.104	21.766	[M-H]-1	17	13534.7
692	Plasma	HMDB0013958	5-O-Desmethyldonepezil					C23 H27 N O3	365.199	365.199	0.00036	0.97	366.207	17.189	[M+H]+1	2	13417.4
693	Plasma	HMDB0031036	Palmitone	C08379	CHEBI:5658	85480		C31 H62 O	450.48	450.48	-0.00035	-0.78	451.487	21.641	[M+H]+1	7	13265.5
694	Plasma	HMDB0014397	Phenytoin	C07443	CHEBI:8107		CHEMBL16	C15 H12 N2 O2	252.09	252.09	-2e-05	-0.08	253.097	9.7	[M+H]+1	8	13210.8
695	Plasma	HMDB0040909	2-Hydroxy-22-methyltetracosanoic acid			10473686		C25 H50 O3	398.376	398.374	-0.00199	-4.99	397.367	20.048	[M-H]-1	10	13204.2
696	Plasma	HMDB0032523	Succinic anhydride	C19524	CHEBI:36595	11552797	CHEMBL1370164	C4 H4 O3	100.016	100.016	-0.0001	-0.99	101.023	17.835	[M+H]+1	4	12817.8
697	Plasma	HMDB0000151	Estradiol	C00951	CHEBI:16469		CHEMBL135	C18 H24 O2	272.178	272.177	-0.00026	-0.96	273.185	16.812	[M+H]+1	1	12601.6
698	Plasma	HMDB0059773	S-3-oxodecanoyl cysteamine					C12 H23 N O2 S	245.145	245.145	2e-05	0.07	246.152	14.217	[M+H]+1	4	12541.8
699	Plasma	HMDB0002019	Phytol	C01389	CHEBI:17327	4444094	CHEMBL1644111	C20 H40 O	296.308	296.308	0.00021	0.72	360.324	1.355	[M+ACN+Na]+1	1	12223.8
700	Plasma	HMDB0014737	Thiopental	C07521	CHEBI:102166	2272258	CHEMBL441	C11 H18 N2 O2 S	242.109	242.108	-0.00108	-4.47	241.101	11.966	[M-H]-1	2	12124.8
701	Plasma	HMDB0000053	Androstenedione	C00280	CHEBI:16422		CHEMBL274826	C19 H26 O2	286.193	286.193	-0.00021	-0.73	287.2	0.068	[M+H]+1	1	12105.8
702	Plasma	HMDB0014662	Carteolol	C06874	CHEBI:3437		CHEMBL839	C16 H24 N2 O3	292.179	292.179	-0.00012	-0.42	293.186	3.151	[M+H]+1	2	11979.1
703	Plasma	HMDB0060748	3-O-Methyl-a-methyldopamine				CHEMBL1347	C10 H15 N O2	181.11	181.11	-9e-05	-0.51	182.117	15.036	[M+H]+1	2	11918.8
704	Plasma	HMDB0012266	N-Succinyl-2-amino-6-ketopimelate	C04462	CHEBI:35266	389314	CHEMBL175209	C11 H15 N O8	289.08	289.079	-0.00042	-1.47	334.077	21.805	[M+FA-H]-1	8	11538.3
705	Plasma	HMDB0094710	3-[3-(Sulfooxy)phenyl]propanoic acid		CHEBI:64414			C9 H10 O6 S	246.02	246.019	-0.00118	-4.78	245.011	6.519	[M-H]-1	11	11481.7
706	Plasma	HMDB0003312	Daidzein	C10208	CHEBI:28197	4445025	CHEMBL8145	C15 H10 O4	254.058	254.058	1e-05	0.04	255.065	1.495	[M+H]+1	11	11313.8
707	Plasma	HMDB0029939	6-Amino-9H-purine-9-propanoic acid			223969	CHEMBL569925	C8 H9 N5 O2	207.076	207.075	-0.00102	-4.92	206.067	21.391	[M-H]-1	18	11198.9
708	Plasma	HMDB0001913	Omeprazole	C07324	CHEBI:77260		CHEMBL1503	C17 H19 N3 O3 S	345.115	345.114	-0.00047	-1.37	344.107	10.016	[M-H]-1	18	11173.6
709	Plasma	HMDB0013895	3',4'-Dihydrodiol					C15 H14 N2 O4	286.095	286.094	-0.00126	-4.41	267.076	10.664	[M-H-H2O]-1	8	11091.6
710	Plasma	HMDB0060055	Tetranor 12-HETE					C16 H26 O3	266.188	266.188	-0.0001	-0.38	267.195	20.955	[M+H]+1	4	11063.1
711	Plasma	HMDB0000030	Biotin	C00120	CHEBI:15956		CHEMBL857	C10 H16 N2 O3 S	244.088	244.088	4e-05	0.16	267.077	1.088	[M+Na]+1	1	10843.4
712	Plasma	HMDB0059775	3-Hydroxy-3-carboxymethyl-adipic acid					C8 H12 O7	220.058	220.058	0.00018	0.8	219.051	21.57	[M-H]-1	14	10800.9
713	Plasma	HMDB0001942	Phenylpropanolamine	C02343	CHEBI:36	25082	CHEMBL2092846	C9 H13 N O	151.1	151.1	5e-05	0.34	152.107	3.773	[M+H]+1	9	10739.6
714	Plasma	HMDB0000550	5-Androstenetriol			7993771		C19 H30 O3	306.219	306.219	-4e-05	-0.13	289.216	6.396	[M+H-H2O]+1	1	10676.3
715	Plasma	HMDB0014980	Oxazepam	C07359	CHEBI:7823		CHEMBL568	C15 H11 Cl N2 O2	286.051	286.05	-0.00134	-4.68	285.042	11.145	[M-H]-1	2	10661.5
716	Plasma	HMDB0014583	Trimethoprim	C01965			CHEMBL22	C14 H18 N4 O3	290.138	290.138	-3e-05	-0.09	291.145	2.669	[M+H]+1	2	10456.6
717	Plasma	HMDB0060913	Zopiclone N-oxide			142713		C17 H17 Cl N6 O4	404.1	404.099	-0.00063	-1.56	405.107	9.733	[M+H]+1	1	10425
718	Plasma	HMDB0034462	Heptyl 4-hydroxybenzoate	C14718	CHEBI:34788		CHEMBL3186719	C14 H20 O3	236.141	236.142	0.00028	1.2	237.149	11.293	[M+H]+1	11	10385.8
719	Plasma	HMDB0031796	Isofenphos	C11002		30459	CHEMBL1882342	C15 H24 N O4 P S	345.116	345.116	0.0001	0.3	344.109	21.813	[M-H]-1	7	10313.4
720	Plasma	HMDB0032293	N-Gluconyl ethanolamine					C8 H17 N O7	239.101	239.101	0.00022	0.91	238.093	21.808	[M-H]-1	12	10214.6
721	Plasma	HMDB0014622	Amikacin	C06820	CHEBI:2637	34635	CHEMBL177	C22 H43 N5 O13	585.286	585.286	5e-05	0.09	584.279	17.635	[M-H]-1	7	10173.8
722	Plasma	HMDB0000036	Taurocholic acid	C05122		389467		C26 H45 N O7 S	515.292	515.289	-0.00235	-4.57	514.282	13.802	[M-H]-1	7	10068.7
723	Plasma	HMDB0059878	alpha-Curcumene		CHEBI:62757	83185		C15 H22	202.172	202.172	-0.00013	-0.63	203.179	6.74	[M+H]+1	15	10043.6
724	Plasma	HMDB0041679	4-Hydroxy-(3',4'-dihydroxyphenyl)-valeric acid					C11 H14 O5	226.084	226.083	-0.00109	-4.81	225.076	7.812	[M-H]-1	4	9993.27
725	Plasma	HMDB0013896	3'-HPPH			628070		C15 H12 N2 O3	268.085	268.085	-1e-05	-0.04	251.082	10.174	[M+H-H2O]+1	2	9899.78
726	Plasma	HMDB0028815	Glutamylaspartic acid		CHEBI:73503	90091		C9 H14 N2 O7	262.08	262.08	-0.00022	-0.85	261.073	21.8	[M-H]-1	16	9769.43
727	Plasma	HMDB0015150	Sulfamethoxazole	C07315	CHEBI:9332		CHEMBL443	C10 H11 N3 O3 S	253.052	253.052	1e-05	0.04	254.059	3.561	[M+H]+1	2	9689.11
728	Plasma	HMDB0028806	Glutaminylserine					C8 H15 N3 O5	233.101	233.101	0.00022	0.92	232.094	9.921	[M-H]-1	6	9661.22
729	Plasma	HMDB0060569	Deoxyartemsinin			137470		C15 H22 O4	266.152	266.152	0	0.01	267.159	10.706	[M+H]+1	10	9612.18
730	Plasma	HMDB0000827	Stearic acid	C01530	CHEBI:28842	13550206	CHEMBL46403	C18 H36 O2	284.272	284.272	0	0.01	285.279	6.943	[M+H]+1	7	9602.14
731	Plasma	HMDB0000315	16-a-Hydroxypregnenolone	C06390	CHEBI:771	4955002	CHEMBL1908004	C21 H32 O3	332.235	332.235	8e-05	0.23	333.243	14.321	[M+H]+1	2	9565.19
732	Plasma	HMDB0028979	Met-Met			94154		C10 H20 N2 O3 S2	280.092	280.092	0.00078	2.79	281.1	5.19	[M+H]+1	5	9561.2
733	Plasma	HMDB0001988	4-Hydroxycyclohexylcarboxylic acid	C04404		133210		C7 H12 O3	144.079	144.078	-0.00016	-1.1	177.112	5.909	[M+H+MeOH]+1	9	9331.38
734	Plasma	HMDB0000451	cis-4-Hydroxycyclohexylacetic acid			13628091		C8 H14 O3	158.094	158.094	1e-05	0.08	159.102	11.392	[M+H]+1	3	9253.67
735	Plasma	HMDB0059972	4-Hydroxy-5-(3',4'-dihydroxyphenyl)-valeric acid-O-methyl-O-glucuronide					C18 H26 O12	434.142	434.14	-0.00202	-4.65	433.133	7.247	[M-H]-1	10	9117.14
736	Plasma	HMDB0040833	3-[4-Hydroxy-3-(3-methyl-2-butenyl)phenyl]-2-propenal			4947663	CHEMBL466435	C14 H16 O2	216.115	216.115	1e-05	0.03	249.149	21.928	[M+H+MeOH]+1	3	9113.67
737	Plasma	HMDB0127746	4-hydroxy-5-[4-hydroxy-3-(sulfooxy)phenyl]pentanoic acid					C11 H14 O8 S	306.041	306.039	-0.00152	-4.98	307.047	1.192	[M+H]+1	3	9111.53
738	Plasma	HMDB0013238	Heptanoylcarnitine		CHEBI:74303	4932315		C14 H27 N O4	273.194	273.194	-8e-05	-0.28	274.201	8.735	[M+H]+1	1	8949.45
739	Plasma	HMDB0040352	2-[4-(3-Hydroxypropyl)-2-methoxyphenoxy]-1,3-propanediol			8439856		C13 H20 O5	256.131	256.131	0.00032	1.26	257.139	16.727	[M+H]+1	1	8913.1
740	Plasma	HMDB0006227	1-a,24R,25-Trihydroxyvitamin D2			7826193		C28 H44 O4	444.324	444.322	-0.0019	-4.27	443.315	19.15	[M-H]-1	10	8887.77
741	Plasma	HMDB0000518	Chenodeoxycholic acid	C02528	CHEBI:16755		CHEMBL240597	C24 H40 O4	392.293	392.291	-0.0019	-4.85	437.289	17.505	[M+FA-H]-1	7	8754.82
742	Plasma	HMDB0035360	N-Methyl-1-deoxynojirimycin				CHEMBL418746	C7 H15 N O4	177.1	177.1	3e-05	0.15	178.107	6.28	[M+H]+1	1	8687.41
743	Plasma	HMDB0000732	Hydroxykynurenine	C02794	CHEBI:1547	87	CHEMBL442576	C10 H12 N2 O4	224.08	224.08	0.00043	1.92	223.073	21.863	[M-H]-1	18	8510.88
744	Plasma	HMDB0001504	Aminoparathion	C06605		215		C10 H16 N O3 P S	261.059	261.058	-0.00037	-1.43	260.051	21.754	[M-H]-1	10	8417.64
745	Plasma	HMDB0013855	Sulfamethoxazole N1-glucuronide					C16 H19 N3 O9 S	429.084	429.082	-0.00204	-4.76	428.075	3.086	[M-H]-1	2	8405.46
746	Plasma	HMDB0035555	10,12-Pentacosanedione					C25 H48 O2	380.365	380.365	-0.00012	-0.31	381.373	22.055	[M+H]+1	6	8335.75
747	Plasma	HMDB0002028	DOPA sulfate					C9 H11 N O7 S	277.026	277.024	-0.00135	-4.89	276.017	1.443	[M-H]-1	15	8317.55
748	Plasma	HMDB0015114	Cyclopentolate	C06932	CHEBI:4024		CHEMBL1201338	C17 H25 N O3	291.183	291.182	-0.00132	-4.55	290.175	17.56	[M-H]-1	6	8308.83
749	Plasma	HMDB0001449	Allopregnanolone	C13712	CHEBI:50169	83760	CHEMBL207538	C21 H34 O2	318.256	318.256	0.0003	0.95	319.263	13.381	[M+H]+1	1	8259.88
750	Plasma	HMDB0014464	Piperacillin	C14034	CHEBI:8232	39798	CHEMBL702	C23 H27 N5 O7 S	517.163	517.161	-0.00217	-4.19	516.154	11.838	[M-H]-1	3	8248.42
751	Plasma	HMDB0000380	2-Hydroxyestradiol-3-methyl ether			13628073		C19 H26 O3	302.188	302.188	0.00018	0.59	303.196	12.622	[M+H]+1	1	8149.67
752	Plasma	HMDB0034496	6,10,14-Trimethyl-2-methylenepentadecanal			13680180		C19 H36 O	280.277	280.277	1e-05	0.05	281.284	12.911	[M+H]+1	1	8117.68
753	Plasma	HMDB0031040	Heptadecan-2-one				CHEMBL3273575	C17 H34 O	254.261	254.261	-0.00018	-0.69	255.268	4.232	[M+H]+1	6	8078.67
754	Plasma	HMDB0014353	Ticlopidine	C07140	CHEBI:9588		CHEMBL833	C14 H14 Cl N S	263.054	263.052	-0.00114	-4.32	262.045	6.988	[M-H]-1	1	8064.24
755	Plasma	HMDB0000119	Glyoxylic acid	C00048	CHEBI:16891	10607763	CHEMBL1162545	C2 H2 O3	74.0004	74.0008	0.00037	5	72.9935	1.473	[M-H]-1	3	8017.03
756	Plasma	HMDB0013852	Sulfamethoxazole N4-hydroxylamine		CHEBI:53016		CHEMBL1972802	C10 H11 N3 O4 S	269.047	269.046	-0.00118	-4.37	268.039	4.477	[M-H]-1	2	8010.45
757	Plasma	HMDB0125163	2-[3-(sulfooxy)phenyl]acetic acid					C8 H8 O6 S	232.004	232.003	-0.00114	-4.93	230.996	1.458	[M-H]-1	15	7973.73
758	Plasma	HMDB0060769	4-Hydroxyphenytoin glucuronide					C21 H20 N2 O9	444.117	444.115	-0.00205	-4.61	443.108	4.949	[M-H]-1	10	7838.21
759	Plasma	HMDB0006773	11b-Hydroxyandrost-4-ene-3,17-dione	C07432	CHEBI:27967	84958	CHEMBL2311170	C11 H15 N O	177.115	177.115	-0.00014	-0.81	178.123	22.581	[M+H]+1	4	7793.4
760	Plasma	HMDB0014011	5'-O-Desmethyl omeprazole			8579886		C16 H17 N3 O3 S	331.099	331.097	-0.00164	-4.94	330.09	9.957	[M-H]-1	1	7661.41
761	Plasma	HMDB0000826	Pentadecanoic acid	C16537			CHEMBL460025	C15 H30 O2	242.225	242.225	0.00011	0.44	243.232	23.052	[M+H]+1	1	7646.3
762	Plasma	HMDB0029695	Hexacosanal		CHEBI:78439	2341518		C26 H52 O	380.402	380.402	0.00045	1.19	381.41	7.17	[M+H]+1	1	7625.87
763	Plasma	HMDB0002829	Androsterone glucuronide	C11135	CHEBI:28832			C25 H38 O8	466.257	466.255	-0.00199	-4.27	465.247	17.255	[M-H]-1	8	7583.3
764	Plasma	HMDB0000982	5-Methylcytidine			83877	CHEMBL72086	C10 H15 N3 O5	257.101	257.101	-0.00033	-1.27	256.094	21.393	[M-H]-1	12	7552.2
765	Plasma	HMDB0008062	PC(18:0/P-18:1(11Z))	C00157				C44 H86 N O7 P	771.614	771.614	0.00024	0.31	772.622	20.359	[M+H]+1	1	7526.06
766	Plasma	HMDB0061649	13-(3,4-dimethyl-5-pentylfuran-2-yl)-tridecanoic acid					C24 H42 O3	378.313	378.314	0.00013	0.33	411.347	22.099	[M+H+MeOH]+1	4	7434.81
767	Plasma	HMDB0030967	2,4,6-Octatriynoic acid					C8 H4 O2	132.021	132.021	-0.00016	-1.23	133.028	24.769	[M+H]+1	10	7410.33
768	Plasma	HMDB0014426	Lidocaine	C07073			CHEMBL79	C14 H22 N2 O	234.173	234.173	-0.0001	-0.43	235.18	2.602	[M+H]+1	7	7319.41
769	Plasma	HMDB0060751	3'-Amino-3'-deoxythimidine glucuronide					C16 H23 N3 O10	417.138	417.138	-0.00057	-1.38	416.13	21.814	[M-H]-1	1	7201.7
770	Plasma	HMDB0007698	DG(22:4(7Z,10Z,13Z,16Z)/22:4(7Z,10Z,13Z,16Z)/0:0)		CHEBI:84440	7822913		C47 H76 O5	720.569	720.57	0.00038	0.53	719.562	0.801	[M-H]-1	1	6766.04
771	Plasma	HMDB0000153	Estriol	C05141	CHEBI:27974		CHEMBL193482	C18 H24 O3	288.173	288.172	-0.00018	-0.63	289.18	22.513	[M+H]+1	1	6728.27
772	Plasma	HMDB0000131	Glycerol	C00116	CHEBI:15850	10646822	CHEMBL692	C3 H8 O3	92.0473	92.0473	-0.0001	-1.04	134.081	3.551	[M+ACN+H]+1	3	6494.82
773	Plasma	HMDB0029997	10,12-Heptacosanedione					C27 H52 O2	408.397	408.397	-0.00012	-0.29	409.404	10.753	[M+H]+1	6	6452.44
774	Plasma	HMDB0014775	Astemizole	C06832	CHEBI:2896		CHEMBL296419	C28 H31 F N4 O	458.248	458.25	0.00149	3.25	457.242	17.895	[M-H]-1	4	6449.94
775	Plasma	HMDB0037832	Vetiveryl acetate					C17 H26 O2	262.193	262.193	0.00016	0.6	263.201	6.373	[M+H]+1	2	6445.61
776	Plasma	HMDB0000814	N-Acetylglucosamine 6-sulfate	C04132	CHEBI:28132	389219		C8 H15 N O9 S	301.047	301.046	-0.00069	-2.3	300.039	2.61	[M-H]-1	11	6184.42
777	Plasma	HMDB0038544	Longistylin C					C20 H22 O	278.167	278.167	1e-05	0.02	279.174	12.405	[M+H]+1	1	6052.89
778	Plasma	HMDB0060561	Albendazole sulfone	C16626	CHEBI:80620	48031	CHEMBL1779650	C12 H15 N3 O4 S	297.078	297.077	-0.00142	-4.77	296.07	2.252	[M-H]-1	2	6001.35
779	Plasma	HMDB0012236	Imidazole acetol-phosphate	C01267	CHEBI:16426	770		C6 H9 N2 O5 P	220.025	220.024	-0.00066	-3.01	219.017	1.062	[M-H]-1	1	5946.4
780	Plasma	HMDB0032859	Aquifoliunine EII					C11 H10 O	158.073	158.073	0	-0.01	159.08	4.463	[M+H]+1	7	5743.39
781	Plasma	HMDB0014334	Bortezomib		CHEBI:52717		CHEMBL325041	C19 H25 B N4 O4	384.197	384.198	0.0007	1.82	383.19	5.537	[M-H]-1	5	5727.57
782	Plasma	HMDB0002040	4-Methoxycinnamic acid		CHEBI:48541	609479	CHEMBL95770	C10 H10 O3	178.063	178.063	-0.00013	-0.71	179.07	15.852	[M+H]+1	12	5677.52
783	Plasma	HMDB0000806	Myristic acid	C06424	CHEBI:28875	14307162	CHEMBL111077	C14 H28 O2	228.209	228.209	-0.00032	-1.42	270.242	12.594	[M+ACN+H]+1	9	5522
784	Plasma	HMDB0061017	1-Pyrimidinylpiperazine			11260828	CHEMBL724	C8 H12 N4	164.106	164.106	-7e-05	-0.44	165.113	14.688	[M+H]+1	9	5401.49
785	Plasma	HMDB0013938	Promazine 5-sulfoxide			476589		C17 H20 N2 O S	300.13	300.131	0.00093	3.11	299.123	2.37	[M-H]-1	4	5303.64
786	Plasma	HMDB0015544	Tazobactam	C07771	CHEBI:9421		CHEMBL404	C10 H12 N4 O5 S	300.053	300.051	-0.00146	-4.85	299.044	1.297	[M-H]-1	2	5102.42
787	Plasma	HMDB0001476	3-Hydroxyanthranilic acid	C00632	CHEBI:15793	84	CHEMBL445304	C7 H7 N O3	153.043	153.043	-8e-05	-0.51	136.039	15.361	[M+H-H2O]+1	3	5101.73
788	Plasma	HMDB0013272	N-Lauroylglycine		CHEBI:74441	307040		C14 H27 N O3	257.199	257.199	-1e-05	-0.04	258.206	17.041	[M+H]+1	2	5018.8
789	Plasma	HMDB0033139	Sulfaquinoxaline				CHEMBL1437847	C14 H12 N4 O2 S	300.068	300.069	0.00104	3.47	299.062	20.034	[M-H]-1	5	4658.58
790	Plasma	HMDB0015051	Amantadine	C06818		11281783	CHEMBL660	C10 H17 N	151.136	151.136	-0.00012	-0.8	152.143	8.859	[M+H]+1	3	4635.63
791	Plasma	HMDB0015676	Difluprednate	C12695	CHEBI:31485	391990	CHEMBL1201749	C27 H34 F2 O7	508.227	508.226	-0.00103	-2.03	509.233	6.928	[M+H]+1	2	4211.93
792	Plasma	HMDB0001244	15-Keto-13,14-dihydroprostaglandin A2			4446169		C20 H30 O4	334.214	334.214	-0.00034	-1.02	335.221	16.495	[M+H]+1	1	4167.98
793	Plasma	HMDB0014855	Norethindrone	C05028	CHEBI:7627		CHEMBL1162	C20 H26 O2	298.193	298.194	0.00036	1.22	299.201	16.905	[M+H]+1	4	3931.9
794	Plasma	HMDB0032943	Diazinon	C14324	CHEBI:34682		CHEMBL388560	C12 H21 N2 O3 P S	304.101	304.101	-0.00054	-1.78	303.093	21.24	[M-H]-1	1	3882.11
795	Plasma	HMDB0000801	Phytanic acid	C01607	CHEBI:16285	25001		C20 H40 O2	312.303	312.303	0	0.01	313.31	3.768	[M+H]+1	1	3218.81
796	Plasma	HMDB0000010	2-Methoxyestrone	C05299	CHEBI:1189	389515	CHEMBL425194	C19 H24 O3	300.173	300.173	-4e-05	-0.14	301.18	11.895	[M+H]+1	1	3192.84
797	Plasma	HMDB0030933	Avocadynofuran			5257121	CHEMBL1453347	C17 H26 O	246.198	246.198	-0.00033	-1.34	247.205	12.545	[M+H]+1	1	3130.45
798	Plasma	HMDB0014328	Amphetamine	C07514	CHEBI:2679	11546349	CHEMBL405	C9 H13 N	135.105	135.105	-0.00018	-1.32	136.112	3.243	[M+H]+1	4	2825.35
799	Plasma	HMDB0001043	Arachidonic acid	C00219	CHEBI:15843	392692	CHEMBL15594	C20 H32 O2	304.24	304.24	-3e-05	-0.09	305.247	0.531	[M+H]+1	2	2657.48
800	Plasma	HMDB0029739	1H-Indole-3-acetamide	C02693	CHEBI:16031	386		C10 H10 N2 O	174.079	174.079	-4e-05	-0.21	175.086	1.236	[M+H]+1	1	1990.95
801	Plasma	HMDB0006832	S-Glutaryldihydrolipoamide	C06157	CHEBI:28391	10128178		C13 H23 N O4 S2	321.107	321.106	-0.00091	-2.83	320.099	21.297	[M-H]-1	2	1543.29
802	Plasma	HMDB0060116	Dibenzo[a,l]pyrene	C19174	CHEBI:35861			C24 H14	302.11	302.111	0.00151	4.98	347.109	21.243	[M+FA-H]-1	3	1145.49
803	Plasma	HMDB0000912	Succinyladenosine		CHEBI:71169	17216022		C14 H17 N5 O8	383.108	383.106	-0.00175	-4.58	382.099	20.29	[M-H]-1	2	1084.53
804	Serum	HMDB0010382	LysoPC(16:0)	C04230	CHEBI:72998		CHEMBL3093100	C24 H50 N O7 P	495.332	495.333	4e-05	0.09	496.34	20.719	[M+H]+1	30	2.18057e+09
805	Serum	HMDB0007889	PC(14:0/22:4(7Z,10Z,13Z,16Z))	C00157				C44 H80 N O8 P	781.562	781.562	-0.00026	-0.33	782.569	19.283	[M+H]+1	8	6.08654e+08
806	Serum	HMDB0010386	LysoPC(18:2(9Z,12Z))	C04230	CHEBI:73869			C26 H50 N O7 P	519.332	519.333	0.00025	0.49	520.34	19.656	[M+H]+1	27	5.60905e+08
807	Serum	HMDB0007880	PC(14:0/20:2(11Z,14Z))	C00157				C42 H80 N O8 P	757.562	757.562	1e-05	0.01	758.569	19.758	[M+H]+1	3	4.60043e+08
808	Serum	HMDB0002815	LysoPC(18:1(9Z))	C04230	CHEBI:28610	17240641	CHEMBL3093102	C26 H52 N O7 P	521.348	521.348	0.00019	0.36	522.356	20.914	[M+H]+1	30	3.88393e+08
809	Serum	HMDB0041103	Persin			4446387		C23 H40 O4	380.293	380.293	3e-05	0.08	381.3	19.326	[M+H]+1	2	3.78106e+08
810	Serum	HMDB0007971	PC(16:0/18:1(11Z))	C00157	CHEBI:85037			C42 H82 N O8 P	759.578	759.578	-0.00015	-0.2	760.585	19.723	[M+H]+1	1	3.5016e+08
811	Serum	HMDB0062690	PC(18:1/18:1)		CHEBI:74669	8525772		C44 H84 N O8 P	785.593	785.593	-0.00013	-0.17	786.601	20.192	[M+H]+1	2	3.07583e+08
812	Serum	HMDB0007921	PC(14:1(9Z)/22:2(13Z,16Z))	C00157				C44 H82 N O8 P	783.578	783.578	-0.00028	-0.36	784.585	21.117	[M+H]+1	6	2.63726e+08
813	Serum	HMDB0007879	PC(14:0/20:1(11Z))	C00157				C42 H82 N O8 P	759.578	759.577	-0.00068	-0.89	760.584	21.161	[M+H]+1	4	2.47539e+08
814	Serum	HMDB0007983	PC(16:0/20:4(8Z,11Z,14Z,17Z))	C00157				C44 H80 N O8 P	781.562	781.562	-0.00012	-0.15	782.569	20.179	[M+H]+1	3	2.22132e+08
815	Serum	HMDB0002107	Phthalic acid	C01606	CHEBI:29069	15211648	CHEMBL1045	C8 H6 O4	166.027	166.027	-6e-05	-0.38	149.023	19.987	[M+H-H2O]+1	1	1.91336e+08
816	Serum	HMDB0000635	Succinylacetone				CHEMBL222824	C7 H10 O4	158.058	158.058	-7e-05	-0.45	159.065	20.395	[M+H]+1	20	1.59926e+08
817	Serum	HMDB0008041	PC(18:0/18:3(9Z,12Z,15Z))	C00157	CHEBI:78022			C44 H82 N O8 P	783.578	783.578	-0.00021	-0.27	784.585	20.391	[M+H]+1	1	1.36657e+08
818	Serum	HMDB0061712	Palmitoyl sphingomyelin		CHEBI:78646			C39 H79 N2 O6 P	702.568	702.568	1e-05	0.02	703.575	19.689	[M+H]+1	13	1.29495e+08
819	Serum	HMDB0000326	1b,3a,12a-Trihydroxy-5b-cholanoic acid					C24 H40 O5	408.288	408.287	-0.00013	-0.31	441.321	18.991	[M+H+MeOH]+1	3	1.18485e+08
820	Serum	HMDB0007988	PC(16:0/22:4(7Z,10Z,13Z,16Z))	C00157	CHEBI:84573			C46 H84 N O8 P	809.593	809.593	-0.00013	-0.15	810.601	20.393	[M+H]+1	2	1.13267e+08
821	Serum	HMDB0060038	10Z-Heptadecenoic acid		CHEBI:75094	4471860		C17 H32 O2	268.24	268.241	0.00121	4.52	269.249	18.24	[M+H]+1	1	9.74786e+07
822	Serum	HMDB0010395	LysoPC(20:4(5Z,8Z,11Z,14Z))	C04230	CHEBI:74344			C28 H50 N O7 P	543.332	543.333	0.00019	0.35	544.34	19.334	[M+H]+1	29	9.00071e+07
823	Serum	HMDB0060570	Deoxydihydro-artemisinin			434833		C15 H24 O4	268.167	268.166	-0.00108	-4.03	537.34	19.424	[2M+H]+1	1	8.59164e+07
824	Serum	HMDB0012107	SM(d18:1/24:1(15Z))	C00550	CHEBI:74535			C47 H93 N2 O6 P	812.677	812.677	-0.00015	-0.19	813.684	19.695	[M+H]+1	3	8.53174e+07
825	Serum	HMDB0030392	Kukoamine A	C17615	CHEBI:81220	4477322	CHEMBL79129	C28 H42 N4 O6	530.31	530.309	-0.00109	-2.05	553.299	18.542	[M+Na]+1	1	7.62717e+07
826	Serum	HMDB0010381	LysoPC(15:0)	C04230			CHEMBL467728	C23 H48 N O7 P	481.317	481.314	-0.0024	-4.99	540.328	21.038	[M-H+HAc]-1	27	7.40684e+07
827	Serum	HMDB0094684	Monooleoylglycerol		CHEBI:75342	4446588	CHEMBL428593	C21 H40 O4	356.293	356.293	5e-05	0.14	357.3	18.615	[M+H]+1	30	7.01561e+07
828	Serum	HMDB0007991	PC(16:0/22:6(4Z,7Z,10Z,13Z,16Z,19Z))	C00157	CHEBI:74963	4946007		C46 H80 N O8 P	805.562	805.562	-0.00017	-0.22	806.569	19.268	[M+H]+1	6	6.39879e+07
829	Serum	HMDB0002925	8,11,14-Eicosatrienoic acid	C03242	CHEBI:53486	4444199	CHEMBL465183	C20 H34 O2	306.256	306.256	-4e-05	-0.12	339.289	18.611	[M+H+MeOH]+1	1	6.2829e+07
830	Serum	HMDB0007881	PC(14:0/20:3(5Z,8Z,11Z))	C00157				C42 H78 N O8 P	755.547	755.546	-8e-05	-0.11	756.554	19.329	[M+H]+1	2	5.90181e+07
831	Serum	HMDB0010385	LysoPC(18:1(11Z))	C04230	CHEBI:86255			C26 H52 N O7 P	521.348	521.348	0.00022	0.43	522.356	20.406	[M+H]+1	30	5.80922e+07
832	Serum	HMDB0007887	PC(14:0/22:1(13Z))	C00157				C44 H86 N O8 P	787.609	787.609	-3e-05	-0.03	788.616	20.185	[M+H]+1	2	4.12683e+07
833	Serum	HMDB0000634	Citraconic acid	C02226	CHEBI:17626	553689		C5 H6 O4	130.027	130.027	-0.0001	-0.79	131.034	20.357	[M+H]+1	2	3.77885e+07
834	Serum	HMDB0007872	PC(14:0/18:1(11Z))	C00157	CHEBI:73793			C40 H78 N O8 P	731.547	731.547	0.00011	0.15	732.554	20.183	[M+H]+1	1	3.53603e+07
835	Serum	HMDB0002074	2,2-Dimethylsuccinic acid				CHEMBL3186607	C6 H10 O4	146.058	146.058	0.00045	3.1	145.051	19.532	[M-H]-1	24	3.33063e+07
836	Serum	HMDB0011694	SM(d16:1/24:1(15Z))					C45 H89 N2 O6 P	784.646	784.646	0.00017	0.22	785.653	19.705	[M+H]+1	4	2.7171e+07
837	Serum	HMDB0010383	LysoPC(16:1(9Z))	C04230	CHEBI:73851			C24 H48 N O7 P	493.317	493.317	0.00014	0.28	494.324	19.506	[M+H]+1	3	2.57259e+07
838	Serum	HMDB0008020	PC(16:1(9Z)/22:2(13Z,16Z))	C00157	CHEBI:74479			C46 H86 N O8 P	811.609	811.609	-0.00011	-0.13	812.616	21.235	[M+H]+1	2	2.42615e+07
839	Serum	HMDB0029585	Methyl 10-undecenoate				CHEMBL1591973	C12 H22 O2	198.162	198.162	-5e-05	-0.24	199.169	18.745	[M+H]+1	3	2.39954e+07
840	Serum	HMDB0000622	Ethylmalonic acid		CHEBI:741548	11308417	CHEMBL1160009	C5 H8 O4	132.042	132.043	0.00051	3.85	131.036	19.534	[M-H]-1	8	2.30179e+07
841	Serum	HMDB0004244	15(S)-HPETE	C05966	CHEBI:15628	4444416	CHEMBL1606580	C20 H32 O4	336.23	336.229	-0.00151	-4.49	335.221	17.613	[M-H]-1	27	2.26914e+07
842	Serum	HMDB0033724	Undecylenic acid	C13910		14262336	CHEMBL1276010	C11 H20 O2	184.146	184.146	-3e-05	-0.14	185.154	18.741	[M+H]+1	30	2.2135e+07
843	Serum	HMDB0011544	MG(0:0/20:2(11Z,14Z)/0:0)					C23 H42 O4	382.308	382.308	9e-05	0.23	383.316	20.799	[M+H]+1	1	2.15747e+07
844	Serum	HMDB0008123	PC(18:1(9Z)/22:6(4Z,7Z,10Z,13Z,16Z,19Z))	C00157	CHEBI:84814			C48 H82 N O8 P	831.578	831.576	-0.00228	-2.74	832.583	20.357	[M+H]+1	1	2.13786e+07
845	Serum	HMDB0036823	Theaspirane			55810	CHEMBL3185445	C13 H22 O	194.167	194.167	-3e-05	-0.16	227.201	18.745	[M+H+MeOH]+1	30	2.107e+07
846	Serum	HMDB0032549	N-Undecylbenzenesulfonic acid			35040		C17 H28 O3 S	312.176	312.175	-0.00142	-4.55	311.167	18.835	[M-H]-1	29	2.0955e+07
847	Serum	HMDB0034146	Octadecanamide	C13846	CHEBI:34900	13561317	CHEMBL88311	C18 H37 N O	283.288	283.287	-4e-05	-0.14	284.295	19.561	[M+H]+1	30	2.05249e+07
848	Serum	HMDB0012273	Palmitic amide		CHEBI:74475	11270001	CHEMBL32605	C16 H33 N O	255.256	255.256	3e-05	0.12	256.264	18.966	[M+H]+1	30	1.91312e+07
849	Serum	HMDB0000019	Alpha-ketoisovaleric acid	C00141	CHEBI:16530	48	CHEMBL146554	C5 H8 O3	116.047	116.047	-5e-05	-0.43	117.055	18.845	[M+H]+1	3	1.89733e+07
850	Serum	HMDB0011507	LysoPE(18:2(9Z,12Z)/0:0)		CHEBI:83058			C23 H44 N O7 P	477.286	477.283	-0.00215	-4.5	476.276	18.81	[M-H]-1	29	1.87104e+07
851	Serum	HMDB0011686	p-Cresol glucuronide			135751		C13 H16 O7	284.09	284.088	-0.00133	-4.69	283.081	4.069	[M-H]-1	29	1.7006e+07
852	Serum	HMDB0008392	PC(20:3(5Z,8Z,11Z)/P-18:1(11Z))	C00157				C46 H84 N O7 P	793.599	793.598	-0.00015	-0.19	794.606	19.674	[M+H]+1	2	1.67694e+07
853	Serum	HMDB0030180	Crustecdysone		CHEBI:16587	4573597	CHEMBL224128	C27 H44 O7	480.309	480.307	-0.00211	-4.38	481.314	19.134	[M+H]+1	4	1.61679e+07
854	Serum	HMDB0010351	11-beta-Hydroxyandrosterone-3-glucuronide	C05643				C25 H38 O9	482.252	482.25	-0.00203	-4.22	481.242	12.768	[M-H]-1	29	1.43255e+07
855	Serum	HMDB0033072	(E)-1-Propenyl 1-(propylthio)propyl disulfide			4509584		C9 H18 S3	222.057	222.056	-0.0007	-3.17	223.064	0.356	[M+H]+1	2	1.35756e+07
856	Serum	HMDB0000174	L-Fucose		CHEBI:2181		CHEMBL469449	C6 H12 O5	164.068	164.069	0.00039	2.36	163.062	21.452	[M-H]-1	1	1.29137e+07
857	Serum	HMDB0001139	Prostaglandin F2a	C06475		4446204		C20 H36 O5	356.256	356.255	-0.00162	-4.55	355.247	19.087	[M-H]-1	29	1.23857e+07
858	Serum	HMDB0003332	3-Methoxy-4-Hydroxyphenylglycol sulfate			2299668		C9 H12 O7 S	264.03	264.029	-0.00116	-4.41	245.011	2.622	[M-H-H2O]-1	28	1.22583e+07
859	Serum	HMDB0013122	LysoPC(P-18:0)	C04230				C26 H54 N O6 P	507.369	507.369	0.0002	0.4	508.376	18.036	[M+H]+1	29	1.15523e+07
860	Serum	HMDB0002759	Androsterone sulfate		CHEBI:83037	140383	CHEMBL2074598	C19 H30 O5 S	370.181	370.18	-0.0016	-4.31	369.173	15.453	[M-H]-1	29	9.76172e+06
861	Serum	HMDB0013302	Phenylalanylphenylalanine			58614		C18 H20 N2 O3	312.147	312.147	-0.00014	-0.46	313.155	6.186	[M+H]+1	30	9.74273e+06
862	Serum	HMDB0000706	Aspartylphenylalanine		CHEBI:73830	84028	CHEMBL170376	C13 H16 N2 O5	280.106	280.105	-0.00131	-4.68	279.097	1.319	[M-H]-1	29	9.70426e+06
863	Serum	HMDB0032215	2-Decylfuran					C14 H24 O	208.183	208.183	-1e-05	-0.03	209.19	18.745	[M+H]+1	30	9.37432e+06
864	Serum	HMDB0062656	Linoleamide		CHEBI:82984	4940587	CHEMBL64122	C18 H33 N O	279.256	279.256	3e-05	0.11	280.264	18.696	[M+H]+1	30	8.87853e+06
865	Serum	HMDB0030961	2-Octenal			4932498		C8 H14 O	126.104	126.104	-0.00012	-0.99	109.101	18.75	[M+H-H2O]+1	3	8.58514e+06
866	Serum	HMDB0011719	Homovanillic acid sulfate					C9 H10 O7 S	262.015	262.014	-0.00121	-4.6	261.006	2.037	[M-H]-1	29	8.45311e+06
867	Serum	HMDB0010407	LysoPC(P-16:0)	C04230	CHEBI:73850			C24 H50 N O6 P	479.338	479.337	-0.0001	-0.21	480.345	21.289	[M+H]+1	18	8.3469e+06
868	Serum	HMDB0010320	Cortolone-3-glucuronide					C27 H42 O11	542.273	542.27	-0.00223	-4.11	541.263	11.639	[M-H]-1	29	8.01571e+06
869	Serum	HMDB0059915	4-Dodecylbenzenesulfonic acid				CHEMBL2219674	C18 H30 O3 S	326.192	326.19	-0.00155	-4.74	325.183	19.133	[M-H]-1	29	7.84835e+06
870	Serum	HMDB0041788	Vanillic acid 4-sulfate				CHEMBL2008796	C8 H8 O7 S	247.999	247.998	-0.00115	-4.65	246.991	1.589	[M-H]-1	29	7.75352e+06
871	Serum	HMDB0031496	2-Hexenal	C08497				C6 H10 O	98.0732	98.0731	-5e-05	-0.52	81.0698	18.746	[M+H-H2O]+1	13	7.65143e+06
872	Serum	HMDB0000767	Pseudouridine	C02067	CHEBI:17802		CHEMBL3144027	C9 H12 N2 O6	244.07	244.068	-0.00109	-4.46	243.061	0.88	[M-H]-1	29	7.30459e+06
873	Serum	HMDB0034029	Isopropylbenzene	C14396	CHEBI:34656	11414969	CHEMBL1398949	C9 H12	120.094	120.094	-5e-05	-0.39	121.101	18.723	[M+H]+1	1	7.14924e+06
874	Serum	HMDB0002712	1,5-Anhydrosorbitol	C07326	CHEBI:16070	18497858	CHEMBL344637	C6 H12 O5	164.068	164.069	0.00041	2.52	163.062	20.201	[M-H]-1	15	7.12133e+06
875	Serum	HMDB0062447	anhydroretinol			4449996		C20 H28	268.219	268.219	2e-05	0.08	269.226	18.839	[M+H]+1	22	7.04862e+06
876	Serum	HMDB0033244	Dibutyl phthalate	C14214	CHEBI:34687	13837319	CHEMBL272485	C16 H22 O4	278.152	278.15	-0.00137	-4.91	277.143	18.078	[M-H]-1	29	6.55068e+06
877	Serum	HMDB0015163	Irbesartan	C07469	CHEBI:5959		CHEMBL1513	C25 H28 N6 O	428.232	428.233	0.00019	0.45	429.24	21.65	[M+H]+1	1	6.39337e+06
878	Serum	HMDB0011526	LysoPE(22:6(4Z,7Z,10Z,13Z,16Z,19Z)/0:0)		CHEBI:72747			C27 H44 N O7 P	525.286	525.283	-0.00229	-4.35	524.276	18.677	[M-H]-1	29	6.34495e+06
879	Serum	HMDB0035792	(E)-4,8-Dimethyl-1,3,7-nonatriene		CHEBI:60158	4932528		C11 H18	150.141	150.141	-0.00012	-0.83	151.148	18.747	[M+H]+1	30	6.03475e+06
880	Serum	HMDB0062777	1-stearoyl-sn-glycero-3-phospho-1D-myo-inositol					C27 H53 O12 P	600.327	600.325	-0.00266	-4.43	599.318	18.252	[M-H]-1	27	6.01494e+06
881	Serum	HMDB0014607	Sodium Tetradecyl Sulfate				CHEMBL1208306	C14 H30 O4 S	294.186	294.185	-0.00137	-4.64	293.178	19.149	[M-H]-1	29	5.90354e+06
882	Serum	HMDB0006547	Stearidonic acid	C16300	CHEBI:32389	4471933	CHEMBL484430	C18 H28 O2	276.209	276.209	-1e-05	-0.04	277.216	18.063	[M+H]+1	5	5.79933e+06
883	Serum	HMDB0011536	MG(0:0/18:1(11Z)/0:0)					C21 H40 O4	356.293	356.293	-4e-05	-0.11	339.289	18.398	[M+H-H2O]+1	2	5.7862e+06
884	Serum	HMDB0003070	Shikimic acid	C00493	CHEBI:16119		CHEMBL290345	C7 H10 O5	174.053	174.053	0.00032	1.85	173.046	19.534	[M-H]-1	5	5.61879e+06
885	Serum	HMDB0000876	Vitamin D3	C05443		9058792	CHEMBL432780	C27 H44 O	384.339	384.339	9e-05	0.24	367.336	19.557	[M+H-H2O]+1	10	5.60703e+06
886	Serum	HMDB0001518	alpha-CEHC				CHEMBL527285	C16 H22 O4	278.152	278.152	6e-05	0.21	279.159	18.882	[M+H]+1	28	5.5965e+06
887	Serum	HMDB0010379	LysoPC(14:0)	C04230	CHEBI:64489		CHEMBL462723	C22 H46 N O7 P	467.301	467.299	-0.00228	-4.88	526.313	20.544	[M-H+HAc]-1	2	5.35597e+06
888	Serum	HMDB0010319	Inodxyl glucuronide	C03033		2015556	CHEMBL2074589	C14 H15 N O7	309.085	309.084	-0.00134	-4.34	308.076	2.053	[M-H]-1	29	5.21845e+06
889	Serum	HMDB0005082	Lipoxin B4	C06315	CHEBI:6499	4444430		C20 H32 O5	352.225	352.223	-0.00157	-4.47	351.216	17.118	[M-H]-1	23	4.9581e+06
890	Serum	HMDB0000207	Oleic acid	C00712	CHEBI:16196		CHEMBL8659	C18 H34 O2	282.256	282.256	-3e-05	-0.12	283.263	20.951	[M+H]+1	1	4.9541e+06
891	Serum	HMDB0240727	Avenanthramide P					C18 H34 O5	330.241	330.239	-0.00148	-4.47	329.232	20.163	[M-H]-1	29	4.89129e+06
892	Serum	HMDB0031635	2-Propene-1-thiol			13836713	CHEMBL3222024	C3 H6 S	74.019	74.0188	-0.00027	-3.59	75.026	17.839	[M+H]+1	1	4.86983e+06
893	Serum	HMDB0000562	Creatinine	C00791	CHEBI:16737	13325157	CHEMBL65567	C4 H7 N3 O	113.059	113.059	-0.00012	-1.02	136.048	0.701	[M+Na]+1	30	4.86595e+06
894	Serum	HMDB0004400	5-Acetylamino-6-amino-3-methyluracil	C16366		79659	CHEMBL1899490	C7 H10 N4 O3	198.075	198.074	-0.00098	-4.96	197.067	0.993	[M-H]-1	1	4.79038e+06
895	Serum	HMDB0140929	4-methoxy-3-(sulfooxy)benzoic acid					C8 H8 O7 S	247.999	247.998	-0.00117	-4.72	246.991	1.872	[M-H]-1	29	4.74093e+06
896	Serum	HMDB0041724	Dihydroferulic acid 4-sulfate					C10 H12 O7 S	276.03	276.029	-0.00133	-4.82	275.022	2.75	[M-H]-1	29	4.51273e+06
897	Serum	HMDB0010392	LysoPC(20:2(11Z,14Z))	C04230	CHEBI:83055			C28 H54 N O7 P	547.364	547.364	0.00017	0.31	548.371	21.377	[M+H]+1	23	4.34083e+06
898	Serum	HMDB0007853	LysoPA(16:0/0:0)	C04036	CHEBI:15799	4925335	CHEMBL364797	C19 H39 O7 P	410.243	410.241	-0.00184	-4.49	409.234	20.471	[M-H]-1	29	4.31628e+06
899	Serum	HMDB0003072	Quinic acid	C00296		16498843		C7 H12 O6	192.063	192.064	0.00028	1.44	191.056	20.208	[M-H]-1	2	3.88441e+06
900	Serum	HMDB0032740	N-Hexadecanoylpyrrolidine			216397	CHEMBL1223443	C20 H39 N O	309.303	309.303	-0.00014	-0.45	310.31	19.562	[M+H]+1	18	3.86313e+06
901	Serum	HMDB0060017	Pyrogallol-2-O-glucuronide					C12 H14 O9	302.064	302.062	-0.00139	-4.59	301.055	1.257	[M-H]-1	29	3.85659e+06
902	Serum	HMDB0125151	2-[4-hydroxy-3-(sulfooxy)phenyl]acetic acid					C8 H8 O7 S	247.999	247.998	-0.00119	-4.81	246.991	1.432	[M-H]-1	29	3.54352e+06
903	Serum	HMDB0000079	Dihydrothymine	C00906	CHEBI:27468	14083692		C5 H8 N2 O2	128.059	128.059	-8e-05	-0.64	129.066	2.577	[M+H]+1	2	3.43932e+06
904	Serum	HMDB0004669	9-OxoODE	C14766	CHEBI:72842	8014803		C18 H30 O3	294.219	294.219	-0.0001	-0.34	295.227	18.052	[M+H]+1	18	3.43499e+06
905	Serum	HMDB0000893	Suberic acid	C08278	CHEBI:9300		CHEMBL1162491	C8 H14 O4	174.089	174.09	0.00031	1.78	173.082	19.477	[M-H]-1	27	3.42021e+06
906	Serum	HMDB0010387	LysoPC(18:3(6Z,9Z,12Z))	C04230				C26 H48 N O7 P	517.317	517.315	-0.00222	-4.28	518.322	21.567	[M+H]+1	27	3.31087e+06
907	Serum	HMDB0061784	3-Allyl-1-cyclohexene					C9 H14	122.11	122.11	2e-05	0.15	245.226	18.348	[2M+H]+1	1	3.1925e+06
908	Serum	HMDB0002721	1-Methylinosine		CHEBI:19065	58605		C11 H14 N4 O5	282.096	282.096	-0.00013	-0.47	305.086	1.115	[M+Na]+1	27	3.06627e+06
909	Serum	HMDB0062663	2-glyceryl-PGH2		CHEBI:85166			C23 H38 O7	426.262	426.264	0.00191	4.48	427.271	18.919	[M+H]+1	5	2.81307e+06
910	Serum	HMDB0034557	8,8-Diethoxy-2,6-dimethyl-2-octanol			4576432		C14 H30 O3	246.219	246.219	-0.00036	-1.48	247.226	18.088	[M+H]+1	2	2.68614e+06
911	Serum	HMDB0131461	3,5-dimethoxy-4-(sulfooxy)benzoic acid					C9 H10 O8 S	278.01	278.008	-0.00126	-4.54	277.001	3.056	[M-H]-1	29	2.65834e+06
912	Serum	HMDB0002013	Butyrylcarnitine		CHEBI:7676	388877	CHEMBL2074693	C11 H21 N O4	231.147	231.147	-3e-05	-0.14	232.154	1.377	[M+H]+1	30	2.6297e+06
913	Serum	HMDB0001274	dTDP	C00363	CHEBI:18075	144320	CHEMBL259724	C10 H16 N2 O11 P2	402.023	402.022	-0.00139	-3.45	401.014	2.13	[M-H]-1	28	2.60961e+06
914	Serum	HMDB0004679	8-HETE	C14776	CHEBI:34486	4446278		C20 H32 O3	320.235	320.234	-0.00153	-4.79	319.226	18.489	[M-H]-1	14	2.58466e+06
915	Serum	HMDB0013205	9-Decenoylcarnitine					C17 H31 N O4	313.225	313.225	-0.00014	-0.45	314.232	14.503	[M+H]+1	30	2.57711e+06
916	Serum	HMDB0030254	3-(3,4,5-Trimethoxyphenyl)propanoic acid		CHEBI:583580	58390	CHEMBL484645	C12 H16 O5	240.1	240.1	-2e-05	-0.07	223.096	13.794	[M+H-H2O]+1	28	2.57038e+06
917	Serum	HMDB0015037	Didanosine		CHEBI:490877	45864	CHEMBL1460	C9 H12 N2 O4	212.08	212.08	0.00022	1.02	211.073	20.829	[M-H]-1	1	2.55944e+06
918	Serum	HMDB0004666	2-Arachidonylglycerol	C13856	CHEBI:52392	4445451	CHEMBL122972	C23 H38 O4	378.277	378.275	-0.00164	-4.32	379.284	18.944	[M+H]+1	2	2.53961e+06
919	Serum	HMDB0000098	D-Xylose	C00181	CHEBI:53455		CHEMBL502135	C5 H10 O5	150.053	150.053	0.00054	3.62	131.036	12.749	[M-H-H2O]-1	1	2.45348e+06
920	Serum	HMDB0010338	11-Oxo-androsterone glucuronide			238002		C25 H36 O9	480.236	480.234	-0.00195	-4.05	479.227	13.402	[M-H]-1	29	2.38329e+06
921	Serum	HMDB0059997	Dihyroxy-1H-indole glucuronide I					C14 H15 N O8	325.08	325.078	-0.00133	-4.09	324.071	1.043	[M-H]-1	29	2.37753e+06
922	Serum	HMDB0033750	Perseitol			91934	CHEMBL1597273	C7 H16 O7	212.09	212.09	0.00023	1.09	211.083	1.506	[M-H]-1	29	2.22253e+06
923	Serum	HMDB0062722	1-arachidonoyl-sn-glycero-3-phospho-1D-myo-inositol					C29 H49 O12 P	620.296	620.293	-0.00287	-4.63	619.286	19.48	[M-H]-1	29	2.16343e+06
924	Serum	HMDB0002183	Docosahexaenoic acid	C06429	CHEBI:28125		CHEMBL367149	C22 H32 O2	328.24	328.239	-0.00139	-4.24	327.232	19.035	[M-H]-1	22	2.15633e+06
925	Serum	HMDB0013337	2-Hydroxyhexadecanoylcarnitine					C25 H47 N O4	425.351	425.35	-0.00022	-0.51	426.358	18.285	[M+H]+1	30	2.15483e+06
926	Serum	HMDB0000190	L-Lactic acid	C00186	CHEBI:422		CHEMBL330546	C3 H6 O3	90.0317	90.0318	0.00015	1.64	179.056	2.057	[2M-H]-1	29	2.09185e+06
927	Serum	HMDB0240731	Adipoylglycine					C8 H13 N O5	203.079	203.08	0.00024	1.17	202.072	20.204	[M-H]-1	29	2.08123e+06
928	Serum	HMDB0062544	16a-hydroxy DHEA 3-sulfate					C19 H28 O6 S	384.161	384.159	-0.00162	-4.23	383.152	11.602	[M-H]-1	29	2.07603e+06
929	Serum	HMDB0002689	13,14-Dihydro PGE1			141668	CHEMBL1476810	C20 H36 O5	356.256	356.255	-0.00157	-4.41	355.247	18.113	[M-H]-1	29	2.07375e+06
930	Serum	HMDB0000245	Porphobilinogen	C00931	CHEBI:17381	995		C10 H14 N2 O4	226.095	226.096	0.00016	0.69	225.088	20.202	[M-H]-1	27	2.03486e+06
931	Serum	HMDB0011152	PE(P-16:0e/0:0)				CHEMBL3262735	C21 H44 N O6 P	437.291	437.291	-1e-05	-0.02	438.298	18.932	[M+H]+1	1	2.03357e+06
932	Serum	HMDB0125148	6-[4-(carboxymethyl)-2-hydroxyphenoxy]-3,4,5-trihydroxyoxane-2-carboxylic acid					C14 H16 O10	344.074	344.073	-0.00152	-4.41	343.066	1.591	[M-H]-1	29	1.98926e+06
933	Serum	HMDB0000651	Decanoylcarnitine		CHEBI:68830	8420677		C17 H33 N O4	315.241	315.241	-0.00015	-0.47	316.248	16.572	[M+H]+1	30	1.98859e+06
934	Serum	HMDB0060061	Sphingosine 1-phosphate (d16:1-P)		CHEBI:84505			C16 H34 N O5 P	351.217	351.216	-0.00147	-4.18	350.209	17.793	[M-H]-1	22	1.98364e+06
935	Serum	HMDB0037507	Folerogenin					C17 H27 N O4	309.194	309.194	-0.00012	-0.38	310.201	10.669	[M+H]+1	27	1.97212e+06
936	Serum	HMDB0012100	SM(d18:1/18:1(11Z))	C00550	CHEBI:86086			C41 H81 N2 O6 P	728.583	728.582	-0.00121	-1.66	729.589	18.632	[M+H]+1	1	1.96332e+06
937	Serum	HMDB0000321	2-Hydroxyadipic acid	C02360	CHEBI:17023			C6 H10 O5	162.053	162.053	0.00039	2.43	161.046	20.202	[M-H]-1	16	1.94803e+06
938	Serum	HMDB0010166	PS(18:0/22:5(7Z,10Z,13Z,16Z,19Z))	C02737				C46 H80 N O10 P	837.552	837.552	0.00019	0.23	838.559	19.647	[M+H]+1	2	1.92186e+06
939	Serum	HMDB0041721	Dihydrocaffeic acid 3-sulfate					C9 H10 O7 S	262.015	262.014	-0.00122	-4.67	261.006	1.504	[M-H]-1	25	1.90056e+06
940	Serum	HMDB0014752	Furazolidone	C07999	CHEBI:5195	4481255	CHEMBL1103	C8 H7 N3 O5	225.039	225.038	-0.00078	-3.48	226.045	0.824	[M+H]+1	3	1.85308e+06
941	Serum	HMDB0060058	CE(16:2)					C43 H72 O2	620.553	620.553	-0.00059	-0.96	619.545	0.827	[M-H]-1	29	1.84466e+06
942	Serum	HMDB0013288	Nonanoylcarnitine		CHEBI:70997			C16 H31 N O4	301.225	301.225	-0.0001	-0.34	302.232	12.752	[M+H]+1	30	1.82799e+06
943	Serum	HMDB0012103	SM(d18:1/22:0)	C00550				C45 H91 N2 O6 P	786.661	786.662	0.00013	0.17	787.669	19.726	[M+H]+1	1	1.81519e+06
944	Serum	HMDB0013286	N-Undecanoylglycine		CHEBI:74438			C13 H25 N O3	243.183	243.182	-0.00115	-4.74	242.175	14.832	[M-H]-1	29	1.80125e+06
945	Serum	HMDB0029200	Ferulic acid 4-sulfate			4878542	CHEMBL2009479	C10 H10 O7 S	274.015	274.014	-0.00122	-4.44	273.006	3.219	[M-H]-1	29	1.79571e+06
946	Serum	HMDB0060649	Ascorbic acid-2-sulfate					C6 H8 O9 S	255.989	255.988	-0.00114	-4.45	254.98	0.868	[M-H]-1	29	1.77152e+06
947	Serum	HMDB0015303	Kanamycin	C01822	CHEBI:17630		CHEMBL1384	C18 H36 N4 O11	484.238	484.236	-0.00225	-4.64	526.27	18.409	[M+ACN+H]+1	2	1.74545e+06
948	Serum	HMDB0012382	PS(18:0/20:3(8Z,11Z,14Z))		CHEBI:84512			C44 H80 N O10 P	813.552	813.551	-0.00139	-1.71	814.557	18.742	[M+H]+1	3	1.7062e+06
949	Serum	HMDB0000181	L-Dopa	C00355	CHEBI:15765		CHEMBL1009	C9 H11 N O4	197.069	197.069	0.00019	0.98	196.062	20.197	[M-H]-1	27	1.66616e+06
950	Serum	HMDB0000673	Linoleic acid	C01595	CHEBI:17351	4444105	CHEMBL267476	C18 H32 O2	280.24	280.24	-8e-05	-0.29	281.247	18.591	[M+H]+1	4	1.63054e+06
951	Serum	HMDB0029949	Pangamic acid			379963		C20 H40 N2 O8	436.278	436.28	0.00136	3.11	437.287	18.717	[M+H]+1	2	1.62695e+06
952	Serum	HMDB0002886	6-Keto-prostaglandin F1a	C05961	CHEBI:28158	4444411	CHEMBL2074840	C20 H34 O6	370.236	370.236	0.00053	1.44	393.225	18.485	[M+Na]+1	1	1.60576e+06
953	Serum	HMDB0010404	LysoPC(22:6(4Z,7Z,10Z,13Z,16Z,19Z))	C04230	CHEBI:73873	8590975		C30 H50 N O7 P	567.332	567.332	-0.00016	-0.29	568.34	18.933	[M+H]+1	2	1.59786e+06
954	Serum	HMDB0035710	Cafestol	C09066				C20 H28 O3	316.204	316.204	-0.00016	-0.51	317.211	16.839	[M+H]+1	18	1.59473e+06
955	Serum	HMDB0040940	Capsiamide	C17515	CHEBI:81149	43094		C17 H35 N O	269.272	269.272	0.00014	0.53	270.279	19.15	[M+H]+1	2	1.58801e+06
956	Serum	HMDB0036735	Bilobalide A			10049333		C15 H18 O8	326.1	326.099	-0.00149	-4.57	325.091	7.052	[M-H]-1	29	1.53654e+06
957	Serum	HMDB0004234	12-Keto-leukotriene B4	C05949	CHEBI:27814	4444399		C20 H30 O4	334.214	334.213	-0.00146	-4.36	333.206	17.89	[M-H]-1	16	1.52863e+06
958	Serum	HMDB0004702	12,13-EpOME	C14826	CHEBI:38299	4512106	CHEMBL2447889	C18 H32 O3	296.235	296.235	-6e-05	-0.2	297.242	18.183	[M+H]+1	6	1.52189e+06
959	Serum	HMDB0000227	Mevalonic acid		CHEBI:25351	436		C6 H12 O4	148.074	148.074	0.00043	2.92	147.067	20.207	[M-H]-1	1	1.46271e+06
960	Serum	HMDB0000499	5-Tetradecenoic acid			4445867		C14 H26 O2	226.193	226.193	-5e-05	-0.24	227.2	18.9	[M+H]+1	1	1.4571e+06
961	Serum	HMDB0003236	Solanidine	C06543	CHEBI:28374	59150	CHEMBL1980466	C27 H43 N O	397.334	397.333	-0.00168	-4.24	398.34	21.683	[M+H]+1	1	1.44144e+06
962	Serum	HMDB10203	13S-HOTrE	C16316				C18 H30 O3	294.219	294.218	-0.00136	-4.63	293.211	18.067	[M-H]-1	17	1.41854e+06
963	Serum	HMDB0001490	Vanylglycol	C05594	CHEBI:1576		CHEMBL1322392	C9 H12 O4	184.074	184.074	0.00025	1.34	183.067	20.201	[M-H]-1	1	1.4119e+06
964	Serum	HMDB0031810	Tridemorph	C11285		30142	CHEMBL2286765	C19 H39 N O	297.303	297.303	-7e-05	-0.25	298.31	20.148	[M+H]+1	8	1.3958e+06
965	Serum	HMDB0000631	Deoxycholic acid glycine conjugate	C05464		17215983		C14 H24 Br N6 O4 P3	512.026	512.025	-3e-05	-0.06	511.018	17.628	[M-H]-1	1	1.3885e+06
966	Serum	HMDB0000714	Hippuric acid	C01586	CHEBI:18089	10658403	CHEMBL461	C9 H9 N O3	179.058	179.058	-7e-05	-0.38	180.065	2.121	[M+H]+1	28	1.37683e+06
967	Serum	HMDB0000210	Pantothenic acid	C00864	CHEBI:7916	963	CHEMBL2110806	C9 H17 N O5	219.111	219.111	0.00021	0.94	200.093	20.207	[M-H-H2O]-1	28	1.37339e+06
968	Serum	HMDB0033933	Laurylaldehyde	C02278	CHEBI:27836	11365422	CHEMBL2228373	C12 H24 O	184.183	184.183	1e-05	0.05	185.19	18.723	[M+H]+1	1	1.35209e+06
969	Serum	HMDB0015106	Selenium Sulfide					S Se	111.889	111.888	-0.00027	-2.4	112.896	0.69	[M+H]+1	29	1.33935e+06
970	Serum	HMDB0011170	L-gamma-glutamyl-L-isoleucine					C11 H20 N2 O5	260.137	260.137	-1e-05	-0.06	261.144	1.899	[M+H]+1	26	1.29611e+06
971	Serum	HMDB0142079	3-hydroxy-3-(2,3,4-trimethoxyphenyl)propanoic acid					C12 H16 O6	256.095	256.094	-0.00118	-4.59	255.086	9.161	[M-H]-1	29	1.29083e+06
972	Serum	HMDB0000159	L-Phenylalanine	C00079	CHEBI:17295		CHEMBL301523	C9 H11 N O2	165.079	165.079	-6e-05	-0.38	166.086	1.088	[M+H]+1	24	1.28765e+06
973	Serum	HMDB0014879	Hydrocortisone	C00735				C21 H30 O5	362.209	362.209	7e-05	0.2	363.217	11.5	[M+H]+1	30	1.27574e+06
974	Serum	HMDB0240252	Salicyluric beta-D-glucuronide					C15 H17 N O10	371.085	371.084	-0.00168	-4.53	370.076	1.706	[M-H]-1	29	1.27137e+06
975	Serum	HMDB0001383	Sphinganine 1-phosphate	C01120		559277	CHEMBL78494	C18 H40 N O5 P	381.264	381.266	0.00164	4.29	382.273	20.4	[M+H]+1	4	1.256e+06
976	Serum	HMDB0060580	Ethisterone	C14487	CHEBI:34749	4447612	CHEMBL241694	C12 H22 N2 O8	322.138	322.138	0.00012	0.37	321.13	14.779	[M-H]-1	29	1.24777e+06
977	Serum	HMDB0000222	L-Palmitoylcarnitine	C02990	CHEBI:17490	10128117		C23 H45 N O4	399.335	399.335	-3e-05	-0.09	400.342	18.222	[M+H]+1	30	1.24475e+06
978	Serum	HMDB0032306	Diethyl oxalpropionate	C04067	CHEBI:16879	88226		C9 H14 O5	202.084	202.084	0.00026	1.28	201.077	20.2	[M-H]-1	9	1.24464e+06
979	Serum	HMDB0014984	Flurandrenolide				CHEMBL1201012	C24 H33 F O6	436.226	436.226	0.0002	0.45	471.196	17.623	[M+Cl]-1	20	1.22446e+06
980	Serum	HMDB0037183	Polysorbate 60			17215564	CHEMBL3184465	C6 H13 Cl N4 O4 P2 S	333.982	333.984	0.0015	4.49	332.976	18.039	[M-H]-1	21	1.20174e+06
981	Serum	HMDB0000953	Suberylglycine					C10 H17 N O5	231.111	231.111	0.00017	0.72	212.093	20.209	[M-H-H2O]-1	29	1.18391e+06
982	Serum	HMDB0003157	Guanidinosuccinic acid	C03139	CHEBI:17072	388951		C5 H9 N3 O4	175.059	175.058	-0.00086	-4.93	176.066	0.872	[M+H]+1	1	1.18239e+06
983	Serum	HMDB0000739	Isodesmosine		CHEBI:64366			C24 H40 N5 O8	526.288	526.289	0.00161	3.05	527.297	18.324	[M+H]+1	1	1.17547e+06
984	Serum	HMDB0013988	N-Deschlorobenzoyl indomethacin			68635	CHEMBL1058	C9 H14 Cl O P S2	267.991	267.992	0.00066	2.45	266.985	17.634	[M-H]-1	28	1.15906e+06
985	Serum	HMDB0127746	4-hydroxy-5-[4-hydroxy-3-(sulfooxy)phenyl]pentanoic acid					C11 H14 O8 S	306.041	306.04	-0.00138	-4.52	305.032	2.781	[M-H]-1	29	1.13702e+06
986	Serum	HMDB0059834	Pentylbenzene			10627634		C11 H16	148.125	148.125	-6e-05	-0.43	149.132	18.631	[M+H]+1	20	1.13228e+06
987	Serum	HMDB0240698	Daidzein 4'-sulfate					C75 H146 O17 P2	1381	1381	-0.00557	-4.04	689.492	18.604	[M-2H]-2	28	1.12679e+06
988	Serum	HMDB0041706	Caffeic acid 3-sulfate					C9 H8 O7 S	259.999	259.998	-0.00118	-4.53	258.991	2.545	[M-H]-1	29	1.11328e+06
989	Serum	HMDB0142637	(2S)-2-hydrazinyl-3-(4-hydroxy-3-methoxyphenyl)-2-methylpropanoic acid			8374147		C11 H16 N2 O4	240.111	240.111	0.00013	0.53	239.104	20.223	[M-H]-1	4	1.11254e+06
990	Serum	HMDB0010214	19,20-DiHDPA		CHEBI:72657	17220827		C22 H34 O4	362.246	362.244	-0.00161	-4.43	343.226	18.447	[M-H-H2O]-1	1	1.07599e+06
991	Serum	HMDB0080448	CL(i-12:0/18:2(9Z,11Z)/a-13:0/18:2(9Z,11Z))[rac]					C70 H128 O17 P2	1302.86	1302.86	-0.00439	-3.37	652.436	19.752	[M+2H]+2	4	1.05277e+06
992	Serum	HMDB0041728	(-)-Epicatechin 3'-O-glucuronide					C21 H24 O11	452.132	452.132	-0.00027	-0.6	225.059	13.105	[M-2H]-2	1	1.04494e+06
993	Serum	HMDB0014336	Carbidopa		CHEBI:39585	31640	CHEMBL1201236	C10 H14 N2 O4	226.095	226.095	-3e-05	-0.15	227.103	1.331	[M+H]+1	29	1.03683e+06
994	Serum	HMDB0015021	Isosorbide Dinitrate	C07456	CHEBI:6061		CHEMBL6622	C28 H32 Cl2 O10 P2 S2	724.029	724.031	0.00195	2.69	723.024	18.503	[M-H]-1	8	1.02839e+06
995	Serum	HMDB0062591	Prostaglandin G2 2-glyceryl Ester		CHEBI:85165			C17 H26 N4 O5 S	398.162	398.162	-0.0006	-1.51	399.169	18.836	[M+H]+1	1	1.01768e+06
996	Serum	HMDB0000220	Palmitic acid	C00249	CHEBI:15756	13653978	CHEMBL82293	C16 H32 O2	256.24	256.239	-0.00124	-4.84	255.232	21.614	[M-H]-1	13	1.00358e+06
997	Serum	HMDB0039590	(2E,4E)-2,4-Dodecadienal			4519024		C13 H24 O2	212.178	212.178	-2e-05	-0.11	213.185	18.28	[M+H]+1	5	966702
998	Serum	HMDB0059806	Phenylglucuronide					C12 H14 O7	270.074	270.073	-0.00118	-4.35	269.065	1.954	[M-H]-1	29	953517
999	Serum	HMDB0014617	Methohexital	C07844	CHEBI:102216		CHEMBL7413	C60	720	719.998	-0.00197	-2.74	718.992	18.615	[M-H]-1	29	946824
1000	Serum	HMDB0001043	Arachidonic acid	C00219	CHEBI:15843	392692	CHEMBL15594	C20 H32 O2	304.24	304.24	-0.00011	-0.36	305.247	18.177	[M+H]+1	13	938382
1001	Serum	HMDB0080394	CL(i-12:0/18:2(9Z,11Z)/i-12:0/18:2(9Z,11Z))					C69 H126 O17 P2	1288.85	1288.84	-0.00403	-3.12	645.429	19.784	[M+2H]+2	3	921302
1002	Serum	HMDB0000806	Myristic acid	C06424	CHEBI:28875	14307162	CHEMBL111077	C14 H28 O2	228.209	228.208	-0.00054	-2.35	270.242	20.346	[M+ACN+H]+1	1	893521
1003	Serum	HMDB0061815	Hexylbenzene			10627677		C12 H18	162.141	162.141	-3e-05	-0.16	163.148	18.9	[M+H]+1	1	886277
1004	Serum	HMDB0001238	N-Acetylserotonin	C00978	CHEBI:17697	879	CHEMBL33103	C12 H14 N2 O2	218.106	218.106	-3e-05	-0.14	219.113	2.573	[M+H]+1	26	860312
1005	Serum	HMDB0002335	Aspartyl-L-proline			149163		C9 H14 N2 O5	230.09	230.09	0.00015	0.67	211.073	20.217	[M-H-H2O]-1	27	853672
1006	Serum	HMDB0001993	7a-Hydroxy-cholestene-3-one	C05455	CHEBI:17899			C27 H44 O2	400.334	400.334	-3e-05	-0.08	401.341	19.735	[M+H]+1	3	839314
1007	Serum	HMDB0015084	Felbamate	C07501	CHEBI:4995		CHEMBL1094	C20 H28 O12	460.158	460.156	-0.00182	-3.95	459.149	7.216	[M-H]-1	29	834104
1008	Serum	HMDB0038117	6-O-Oleuropeoylsucrose					C22 H36 O13	508.216	508.213	-0.00231	-4.54	507.206	11.679	[M-H]-1	29	832682
1009	Serum	HMDB0035602	Kahweol	C09893		3678621		C20 H28 O12	460.158	460.156	-0.00181	-3.94	459.149	7.46	[M-H]-1	17	822887
1010	Serum	HMDB0062737	(9E)-10-nitrooctadecenoic Acid				CHEMBL561371	C18 H33 N O4	327.241	327.241	-0.00021	-0.64	328.248	16.481	[M+H]+1	30	819329
1011	Serum	HMDB0033182	2,5-Dimethylfuran			14602516	CHEMBL1416448	C19 H40 N O7 P	425.254	425.252	-0.00189	-4.44	424.245	18.452	[M-H]-1	29	816503
1012	Serum	HMDB0062323	PA(16:1(9Z)/0:0)		CHEBI:75070			C19 H37 O7 P	408.228	408.226	-0.00183	-4.49	407.219	19.493	[M-H]-1	16	814007
1013	Serum	HMDB0028827	Glutamylproline		CHEBI:73508	9393822	CHEMBL2372590	C10 H16 N2 O5	244.106	244.106	0.00012	0.51	243.099	20.205	[M-H]-1	29	807242
1014	Serum	HMDB0031642	N-Nitroso-pyrrolidine	C19285	CHEBI:82362		CHEMBL351175	C4 H8 N2 O	100.064	100.064	-7e-05	-0.74	84.0443	2.576	[M+H-NH3]+1	18	804418
1015	Serum	HMDB0013888	E-10-Hydroxyamitriptyline			4957199		C20 H23 N O	293.178	293.179	0.00098	3.36	294.186	19.499	[M+H]+1	2	792073
1016	Serum	HMDB0060005	Methylgallic acid-O-sulphate					C8 H8 O8 S	263.994	263.993	-0.00124	-4.69	262.985	1.438	[M-H]-1	10	778625
1017	Serum	HMDB0002012	Ubiquinone-1	C00399	CHEBI:16389		CHEMBL1236594	C14 H18 O4	250.121	250.121	3e-05	0.11	251.128	17.184	[M+H]+1	30	775123
1018	Serum	HMDB0000933	Traumatic acid	C14833	CHEBI:545687	4446155	CHEMBL470062	C27 H48 O6	468.345	468.345	-9e-05	-0.2	469.352	19.196	[M+H]+1	1	774203
1019	Serum	HMDB0010316	Acetaminophen glucuronide		CHEBI:32636	75744	CHEMBL1647	C14 H17 N O8	327.095	327.094	-0.00151	-4.62	326.087	1.133	[M-H]-1	29	770410
1020	Serum	HMDB0240722	2-Acetylamino-7-methoxy-3H-phenoxazin-3-one					C15 H12 N2 O4	284.08	284.08	-0.00013	-0.45	302.113	7.215	[M+NH4]+1	1	769539
1021	Serum	HMDB0061717	Succinylcarnitine					C11 H19 N O6	261.121	261.121	-1e-05	-0.04	262.128	0.837	[M+H]+1	8	765250
1022	Serum	HMDB0010369	CE(18:3(6Z,9Z,12Z))					C45 H74 O2	646.569	646.569	-0.0001	-0.16	647.576	20.391	[M+H]+1	2	763944
1023	Serum	HMDB0240497	Dihydroisoferulic acid 3-glucuronide					C16 H20 O10	372.106	372.104	-0.00163	-4.39	371.097	3.049	[M-H]-1	29	763928
1024	Serum	HMDB0003634	Perillyl alcohol	C02452	CHEBI:15420		CHEMBL444711	C10 H16 O	152.12	152.121	0.00058	3.84	327.232	18.242	[2M+Na]+1	2	763583
1025	Serum	HMDB0002497	Glycochenodeoxycholate-3-sulfate		CHEBI:72733	19991236		C26 H43 N O8 S	529.271	529.269	-0.00222	-4.19	528.261	17.237	[M-H]-1	25	760133
1026	Serum	HMDB0032472	Polyethylene, oxidized					C15 H29 N O5	303.205	303.204	-0.00012	-0.4	304.212	6.405	[M+H]+1	30	751988
1027	Serum	HMDB0013623	12(13)Ep-9-KODE			4446134		C18 H30 O4	310.214	310.213	-0.00141	-4.54	309.206	17.504	[M-H]-1	21	744398
1028	Serum	HMDB0035919	Corchorifatty acid F				CHEMBL469620	C18 H32 O5	328.225	328.224	-0.00142	-4.31	309.206	17.443	[M-H-H2O]-1	22	744398
1029	Serum	HMDB0003040	Arabinosylhypoxanthine					C10 H12 N4 O5	268.081	268.08	-0.00112	-4.16	267.072	1.002	[M-H]-1	18	730297
1030	Serum	HMDB0059663	5-hydroxy-2-oxo-4-ureido-2,5-dihydro-1H-imidazole-5-carboxylate	C12248	CHEBI:31132	391844		C8 H13 N2 O3 P S	248.038	248.039	0.00092	3.69	247.032	1.844	[M-H]-1	29	729380
1031	Serum	HMDB0240563	Tyrosol glucuronide					C14 H18 O8	314.1	314.099	-0.00137	-4.37	313.092	5.711	[M-H]-1	29	729053
1032	Serum	HMDB0035695	Vitamin A2 aldehyde	C05918	CHEBI:28537	4444397		C20 H26 O	282.198	282.198	-2e-05	-0.07	283.206	17.555	[M+H]+1	8	707113
1033	Serum	HMDB0000150	Gluconolactone	C00198	CHEBI:16217		CHEMBL1200829	C6 H10 O6	178.048	178.048	-0.00017	-0.95	355.088	1.348	[2M-H]-1	27	705821
1034	Serum	HMDB0000032	7-Dehydrocholesterol	C01164	CHEBI:17759	388534	CHEMBL1797131	C27 H44 O	384.339	384.339	8e-05	0.21	385.347	20.529	[M+H]+1	4	701591
1035	Serum	HMDB0000157	Hypoxanthine	C00262	CHEBI:17368	14305709	CHEMBL1427	C5 H4 N4 O	136.039	136.038	-0.0001	-0.75	159.028	0.817	[M+Na]+1	3	683434
1036	Serum	HMDB0061146	Hydroxy-lacosamide					C13 H18 N2 O5	282.122	282.12	-0.00132	-4.67	281.113	5.062	[M-H]-1	28	679049
1037	Serum	HMDB0014567	Methocarbamol		CHEBI:77498		CHEMBL1201117	C11 H15 N O5	241.095	241.094	-0.00116	-4.8	240.087	4.066	[M-H]-1	29	674402
1038	Serum	HMDB0000497	5,6-Dihydrouridine		CHEBI:23774	85115	CHEMBL3237555	C9 H17 N3 O6	263.112	263.112	-5e-05	-0.19	247.092	0.744	[M+H-NH3]+1	1	670926
1039	Serum	HMDB0059998	Diphenol glucuronide					C12 H14 O8	286.069	286.068	-0.00117	-4.08	285.06	0.967	[M-H]-1	29	661062
1040	Serum	HMDB0000840	Salicyluric acid	C07588	CHEBI:9008		CHEMBL586	C9 H9 N O4	195.053	195.053	0	-0.02	196.06	1.189	[M+H]+1	26	659889
1041	Serum	HMDB0004362	4-Hydroxynonenal		CHEBI:32585	4446465	CHEMBL454280	C9 H16 O2	156.115	156.115	-9e-05	-0.58	157.122	18.278	[M+H]+1	2	652395
1042	Serum	HMDB0000496	3-Methoxy-4-hydroxyphenylglycol glucuronide	C03033		17215958		C7 H15 N4 O3 P3 S2	359.98	359.98	0.00055	1.54	358.973	18.072	[M-H]-1	29	649432
1043	Serum	HMDB0029159	gamma-Glutamylthreonine					C9 H16 N2 O6	248.101	248.1	-0.00115	-4.62	249.107	0.705	[M+H]+1	1	643842
1044	Serum	HMDB0060641	Lamivudine-monophosphate					C3 H5 N4 O9 P3	333.927	333.928	0.00062	1.86	332.92	0.755	[M-H]-1	29	630926
1045	Serum	HMDB0029377	Piperine	C03882	CHEBI:28821	553590	CHEMBL43185	C17 H19 N O3	285.136	285.136	-8e-05	-0.28	286.144	16.995	[M+H]+1	23	629887
1046	Serum	HMDB0061825	1-Phenylheptane			11609790		C13 H20	176.156	176.156	-6e-05	-0.34	177.164	18.654	[M+H]+1	21	629101
1047	Serum	HMDB0000195	Inosine	C00294	CHEBI:17596		CHEMBL1556	C10 H12 N4 O5	268.081	268.081	-8e-05	-0.31	291.07	0.889	[M+Na]+1	10	624334
1048	Serum	HMDB0031787	Fenamiphos	C18659	CHEBI:38680	28827	CHEMBL1313005	C13 H20 O5	256.131	256.13	-0.00123	-4.81	255.123	15.391	[M-H]-1	29	611829
1049	Serum	HMDB0014933	Sulfasalazine		CHEBI:9334	10605946	CHEMBL421	C18 H14 N4 O5 S	398.068	398.068	-0.00014	-0.35	443.067	2.639	[M+FA-H]-1	29	599729
1050	Serum	HMDB0007883	PC(14:0/20:4(5Z,8Z,11Z,14Z))	C00157	CHEBI:86102			C42 H76 N O8 P	753.531	753.531	0.0005	0.67	754.539	19.629	[M+H]+1	1	592624
1051	Serum	HMDB0001547	Corticosterone	C02140	CHEBI:16827		CHEMBL110739	C21 H30 O4	346.214	346.214	4e-05	0.1	347.222	12.286	[M+H]+1	30	589917
1052	Serum	HMDB0000590	Glutarylglycine					C7 H11 N O5	189.064	189.064	0.00018	0.95	188.057	13.542	[M-H]-1	1	584267
1053	Serum	HMDB0000847	Pelargonic acid	C01601	CHEBI:29019		CHEMBL108436	C9 H18 O2	158.131	158.131	-2e-05	-0.11	159.138	18.128	[M+H]+1	3	565429
1054	Serum	HMDB0009003	PE(18:0/20:4(5Z,8Z,11Z,14Z))	C00350	CHEBI:78268	4451158		C43 H78 N O8 P	767.547	767.547	2e-05	0.03	768.554	21.298	[M+H]+1	3	561470
1055	Serum	HMDB0060853	N1-(2-Hydroxyethyl)flurazepam			15519268		C33 H28 O9	568.173	568.175	0.00171	3	285.095	2.577	[M+2H]+2	10	561135
1056	Serum	HMDB0031048	Avocadyne 1-acetate			3173029	CHEMBL1396170	C19 H34 O4	326.246	326.246	-0.00017	-0.53	327.253	18.425	[M+H]+1	2	551153
1057	Serum	HMDB0010321	3,17-Androstanediol glucuronide			2299165		C25 H40 O8	468.272	468.27	-0.00196	-4.18	467.263	15.998	[M-H]-1	29	549028
1058	Serum	HMDB0000626	Deoxycholic acid	C11171	CHEBI:28834		CHEMBL406393	C24 H40 O4	392.293	392.291	-0.00179	-4.57	391.284	18.059	[M-H]-1	25	547797
1059	Serum	HMDB0028848	Glycyl-Phenylalanine			87926		C11 H14 N2 O3	222.1	222.1	-1e-05	-0.05	223.108	1.456	[M+H]+1	30	545444
1060	Serum	HMDB0061889	(3E,5Z)-1,3,5-Heptatriene			4518902		C7 H10	94.0782	94.0782	-7e-05	-0.76	95.0854	17.974	[M+H]+1	27	543984
1061	Serum	HMDB0012559	13'-Hydroxy-alpha-tocopherol		CHEBI:84962			C29 H50 O3	446.376	446.376	-0.00019	-0.42	447.383	21.006	[M+H]+1	14	538326
1062	Serum	HMDB0001180	N2-Succinyl-L-glutamic acid 5-semialdehyde	C05932	CHEBI:27657	389690		C9 H13 N O6	231.074	231.073	-0.00106	-4.6	212.055	2.243	[M-H-H2O]-1	29	528718
1063	Serum	HMDB0002215	4a-Carbinolamine tetrahydrobiopterin	C02183				C6 H6 O3	126.032	126.032	-0.00011	-0.85	127.039	1.174	[M+H]+1	18	528712
1064	Serum	HMDB0008055	PC(18:0/22:5(4Z,7Z,10Z,13Z,16Z))	C00157	CHEBI:73865			C48 H86 N O8 P	835.609	835.608	-0.00145	-1.74	836.615	21.209	[M+H]+1	1	526351
1065	Serum	HMDB0010397	LysoPC(20:5(5Z,8Z,11Z,14Z,17Z))	C04230		9931788		C28 H48 N O7 P	541.317	541.317	5e-05	0.08	542.324	17.952	[M+H]+1	3	525379
1066	Serum	HMDB0002027	8-Dehydrocholesterol					C27 H44 O	384.339	384.339	9e-05	0.24	385.346	19.243	[M+H]+1	1	523563
1067	Serum	HMDB0000482	Caprylic acid	C06423	CHEBI:28837	13282760	CHEMBL324846	C8 H16 O2	144.115	144.114	-0.00072	-4.98	125.096	7.773	[M-H-H2O]-1	29	520967
1068	Serum	HMDB0029043	Serylleucine			10438627		C14 H32 N6 O2	316.259	316.26	0.00109	3.44	315.252	17.763	[M-H]-1	29	516162
1069	Serum	HMDB0060020	Sinapinic acid-O-sulphate					C11 H12 O8 S	304.025	304.024	-0.00139	-4.57	303.017	3.113	[M-H]-1	29	515761
1070	Serum	HMDB0012102	SM(d18:1/20:0)	C00550	CHEBI:83359		CHEMBL14464	C43 H87 N2 O6 P	758.63	758.63	-0.00067	-0.89	759.637	20.958	[M+H]+1	1	512499
1071	Serum	HMDB0001886	3-Methylxanthine	C16357	CHEBI:62207	11181189	CHEMBL619	H2 O4 S2	129.939	129.94	0.0001	0.79	128.932	1.136	[M-H]-1	1	512422
1072	Serum	HMDB0014930	Tripelennamine	C07180	CHEBI:9741		CHEMBL1241	C16 H21 N3	255.174	255.174	5e-05	0.21	256.181	17.133	[M+H]+1	1	510052
1073	Serum	HMDB0001926	17a-Ethynylestradiol	C07534	CHEBI:4903		CHEMBL691	C20 H24 O2	296.178	296.178	0.00019	0.63	297.185	7.356	[M+H]+1	1	500283
1074	Serum	HMDB0001220	Prostaglandin E2		CHEBI:15551	4444059	CHEMBL548	C20 H32 O5	352.225	352.223	-0.00158	-4.49	351.216	15.882	[M-H]-1	9	498383
1075	Serum	HMDB0030396	(Â±)-Tryptophan	C00806	CHEBI:27897	1116	CHEMBL484901	C11 H12 N2 O2	204.09	204.09	-2e-05	-0.09	205.097	1.543	[M+H]+1	28	491966
1076	Serum	HMDB0094708	Tetraethylene glycol			15868474	CHEMBL1235254	C6 H6 N4 O	150.054	150.054	-6e-05	-0.43	151.061	1.116	[M+H]+1	25	484810
1077	Serum	HMDB0030965	9-Octadecenal			10756997	CHEMBL190707	C18 H34 O	266.261	266.261	0.00016	0.6	267.268	20.176	[M+H]+1	1	480351
1078	Serum	HMDB0062582	1-hexadecanoyl-2-octadecanoyl-sn-glycero-3-phospho-D-myo-inositol					C43 H83 O13 P	838.557	838.556	-0.00136	-1.62	839.563	21.047	[M+H]+1	1	457986
1079	Serum	HMDB0240528	Homovanillyl alcohol sulfate					C9 H12 O6 S	248.035	248.034	-0.00118	-4.76	247.027	4.278	[M-H]-1	27	456819
1080	Serum	HMDB0128005	3-[3-hydroxy-5-methoxy-4-(sulfooxy)phenyl]propanoic acid					C10 H12 O8 S	292.025	292.024	-0.00123	-4.22	291.017	1.183	[M-H]-1	29	450474
1081	Serum	HMDB0001830	Progesterone	C00410	CHEBI:17026		CHEMBL103	C21 H30 O2	314.225	314.223	-0.00157	-4.99	359.221	18.258	[M+FA-H]-1	1	449242
1082	Serum	HMDB0028685	Alanyl-Glutamine			471999		C8 H15 N3 O4	217.106	217.105	-0.00106	-4.89	216.098	0.97	[M-H]-1	28	446973
1083	Serum	HMDB0014855	Norethindrone	C05028	CHEBI:7627		CHEMBL1162	C20 H26 O2	298.193	298.193	-7e-05	-0.22	299.2	17.714	[M+H]+1	3	445779
1084	Serum	HMDB0061189	3-Hydroxyisovalerylcarnitine					C12 H23 N O5	261.158	261.158	0	0	262.165	0.997	[M+H]+1	24	439755
1085	Serum	HMDB0011738	N2-gamma-Glutamylglutamine	C05283	CHEBI:73707	133013		C27 H35 N O3	421.262	421.26	-0.00125	-2.96	422.268	19.806	[M+H]+1	1	431507
1086	Serum	HMDB0010408	LysoPC(P-18:1(9Z))	C04230				C12 H10 F17 N O3 S	571.011	571.011	0.00043	0.76	570.004	18.601	[M-H]-1	1	429827
1087	Serum	HMDB0060710	17-Hydroxymethylethisterone			141166		C18 H28 O4	308.199	308.199	-9e-05	-0.28	291.195	17.099	[M+H-H2O]+1	2	426739
1088	Serum	HMDB0015567	Calcipotriol		CHEBI:50749	4450880	CHEMBL1200666	C57 H80 N12 O9	1076.62	1076.61	-0.00475	-4.41	539.313	19.65	[M+2H]+2	3	422900
1089	Serum	HMDB0061810	2,4-Dimethyl-1-(1-methylethyl)-benzene					C16 H19 N3 O5	333.132	333.132	-0.00015	-0.45	334.14	1.43	[M+H]+1	9	419739
1090	Serum	HMDB0002366	Tiglylcarnitine		CHEBI:71179	17216200		C12 H21 N O4	243.147	243.147	-4e-05	-0.15	244.154	2.198	[M+H]+1	28	418958
1091	Serum	HMDB0014956	Propofol	C07523			CHEMBL526	C12 H18 O	178.136	178.136	3e-05	0.19	357.279	17.783	[2M+H]+1	1	416155
1092	Serum	HMDB0041723	Dihydroferulic acid 4-O-glucuronide					C16 H20 O10	372.106	372.104	-0.00181	-4.88	371.097	1.399	[M-H]-1	29	412073
1093	Serum	HMDB0014724	Diclofenac	C01690			CHEMBL139	C11 H21 N8 O6 P	392.132	392.13	-0.00173	-4.4	391.123	18.079	[M-H]-1	29	406317
1094	Serum	HMDB0059632	(9S,10S)-10-hydroxy-9-(phosphonooxy)octadecanoic acid	C15989				C23 H38 O7	426.262	426.263	0.00119	2.79	427.27	18.513	[M+H]+1	5	403465
1095	Serum	HMDB0126595	3-[3-methoxy-4-(sulfooxy)phenyl]-2-oxopropanoic acid					C36 H68 N2 O13	736.472	736.47	-0.00248	-3.37	735.462	0.824	[M-H]-1	26	400749
1096	Serum	HMDB0032064	(S)-3-Butyl-1(3H)-isobenzofuranone	C09076		55293	CHEMBL248594	C22 H34 O7	410.23	410.229	-0.00171	-4.17	409.221	10.693	[M-H]-1	18	396587
1097	Serum	HMDB0015094	Methylprednisolone		CHEBI:6888		CHEMBL650	C22 H30 O5	374.209	374.208	-0.00178	-4.75	373.2	17.438	[M-H]-1	17	393781
1098	Serum	HMDB0000623	Dodecanedioic acid	C02678	CHEBI:4676		CHEMBL3182356	C21 H41 O8 P S	484.226	484.225	-0.00095	-1.97	465.206	16.687	[M-H-H2O]-1	29	393004
1099	Serum	HMDB0029706	2-Amino-3-methylimidazo[4,5-f]quinoline	C19180	CHEBI:42725	48285	CHEMBL1233049	C5 H10 O6	166.048	166.047	-0.00037	-2.25	165.04	1.014	[M-H]-1	2	392949
1100	Serum	HMDB0010363	5-Hydroxy-6-methoxyindole glucuronide	C03033				C15 H17 N O8	339.095	339.094	-0.00139	-4.1	338.087	1.287	[M-H]-1	26	389566
1101	Serum	HMDB0011538	MG(0:0/18:2(9Z,12Z)/0:0)		CHEBI:75457	4517636		C21 H38 O4	354.277	354.277	0.00031	0.86	355.285	17.755	[M+H]+1	2	389263
1102	Serum	HMDB0029018	Prolyl-Hydroxyproline			3173433		C3 H6 N6 O P2	204.008	204.008	0.00031	1.5	203.001	1.362	[M-H]-1	29	386347
1103	Serum	HMDB0061089	Alpha-hydroxymidazolam				CHEMBL1188	C34 H64 O13	680.435	680.432	-0.00246	-3.61	681.44	17.393	[M+H]+1	28	380861
1104	Serum	HMDB0000462	Allantoin	C01551	CHEBI:15676	199	CHEMBL593429	C14 H20 N2 O16 P2	534.029	534.029	0.00047	0.89	533.022	14.104	[M-H]-1	28	380617
1105	Serum	HMDB0031336	(Z)-9-Cycloheptadecen-1-one			9509154		C17 H30 O	250.23	250.23	5e-05	0.19	251.237	18.567	[M+H]+1	4	377054
1106	Serum	HMDB0127788	2-hydroxy-3-[3-methoxy-4-(sulfooxy)phenyl]propanoic acid					C10 H12 O8 S	292.025	292.024	-0.00129	-4.43	291.017	1.447	[M-H]-1	25	375746
1107	Serum	HMDB0059911	Paracetamol sulfate		CHEBI:32635	75741		C8 H9 N O5 S	231.02	231.019	-0.00111	-4.8	230.012	1.666	[M-H]-1	17	375400
1108	Serum	HMDB0028896	Histidinyl-Tryptophan			5021683		C17 H19 N5 O3	341.149	341.149	-2e-05	-0.05	342.156	1.107	[M+H]+1	6	374362
1109	Serum	HMDB0001244	15-Keto-13,14-dihydroprostaglandin A2			4446169		C20 H30 O4	334.214	334.214	-0.00014	-0.42	335.222	14.408	[M+H]+1	9	372431
1110	Serum	HMDB0060012	Neomenthol-glucuronide					C16 H28 O7	332.183	332.182	-0.00144	-4.33	331.175	15.163	[M-H]-1	27	371744
1111	Serum	HMDB0035604	(R)-p-Menth-4(8)-en-3-one		CHEBI:35596	390923	CHEMBL2924219	C10 H16 O	152.12	152.12	-7e-05	-0.48	153.127	8.272	[M+H]+1	22	369856
1112	Serum	HMDB0013324	2-Octenoylcarnitine					C15 H27 N O4	285.194	285.194	-5e-05	-0.17	286.201	8.522	[M+H]+1	8	367656
1113	Serum	HMDB0014838	Eplerenone	C12512	CHEBI:31547	10203511	CHEMBL1095097	C44 H68 N O10 P	801.458	801.461	0.00304	3.79	800.454	0.815	[M-H]-1	22	359551
1114	Serum	HMDB0010208	15,16-DiHODE			17220751		C28 H22 N4 O S	462.151	462.15	-0.00138	-2.99	463.157	9.899	[M+H]+1	30	359086
1115	Serum	HMDB0003193	Testosterone glucuronide	C11134	CHEBI:28835	97270	CHEMBL2074651	C25 H36 O8	464.241	464.239	-0.00187	-4.03	463.232	15.723	[M-H]-1	29	354571
1116	Serum	HMDB0000014	Deoxycytidine	C00881	CHEBI:15698		CHEMBL66115	C11 H16 N4 O4	268.117	268.117	-6e-05	-0.23	269.124	0.772	[M+H]+1	17	354377
1117	Serum	HMDB0033053	Ethyl propyl disulfide			11481653		C5 H12 S2	136.038	136.038	-0.00028	-2.04	135.03	1.201	[M-H]-1	1	353615
1118	Serum	HMDB0061115	Lenticin	C09213	CHEBI:5832	390633	CHEMBL2235164	C14 H18 N2 O2	246.137	246.137	-5e-05	-0.19	269.126	2.511	[M+Na]+1	15	352627
1119	Serum	HMDB0015188	Mimosine	C04771	CHEBI:29063	389405	CHEMBL245416	C8 H10 N2 O4	198.064	198.063	-0.00098	-4.95	197.056	1.117	[M-H]-1	29	350065
1120	Serum	HMDB0007874	PC(14:0/18:2(9Z,12Z))	C00157	CHEBI:86094			C40 H76 N O8 P	729.531	729.531	0.00032	0.44	730.538	18.905	[M+H]+1	1	347379
1121	Serum	HMDB0041733	Ferulic acid 4-O-glucuronide			4878542	CHEMBL2009479	C13 H25 O5 P3 S	386.064	386.063	-0.00042	-1.1	385.056	7.331	[M-H]-1	29	346142
1122	Serum	HMDB0000827	Stearic acid	C07310	CHEBI:28842	13550206	CHEMBL46403	C18 H36 O2	284.272	284.27	-0.00138	-4.86	283.263	20.16	[M-H]-1	29	341397
1123	Serum	HMDB0015262	Prednicarbate			47402		C27 H36 O8	488.241	488.241	-4e-05	-0.08	489.248	11.52	[M+H]+1	30	338659
1124	Serum	HMDB0060120	10-Hydroxy-octadec-12Z-enoate-9-beta-D-glucuronide					C5 H8 N3 O4	174.051	174.051	-0.00013	-0.72	349.111	0.733	[2M+H]+1	6	335353
1125	Serum	HMDB0240527	Homovanillyl alcohol glucuronide					C24 H34 N2 O4	414.252	414.253	0.0013	3.13	415.26	19.511	[M+H]+1	1	328183
1126	Serum	HMDB0012097	SM(d18:1/14:0)		CHEBI:64486	9608732		C37 H75 N2 O6 P	674.536	674.537	0.0003	0.44	675.544	19.802	[M+H]+1	1	328179
1127	Serum	HMDB0002398	Crocin		CHEBI:79068	4444645	CHEMBL446785	C32 H44 O14	652.273	652.275	0.00188	2.88	653.282	19.293	[M+H]+1	1	326600
1128	Serum	HMDB0001474	3,4-Dihydroxyphenylglycol O-sulfate			17216128		C8 H10 O7 S	250.015	250.015	0.00068	2.73	251.023	14.055	[M+H]+1	30	326010
1129	Serum	HMDB0000472	5-Hydroxy-L-tryptophan	C00643	CHEBI:28171	141	CHEMBL162789	C11 H14 N2 O4	238.095	238.094	-0.00107	-4.49	219.076	1.045	[M-H-H2O]-1	29	325206
1130	Serum	HMDB0014821	Midazolam	C07524	CHEBI:6931		CHEMBL655	C20 H16 N6 O2 S	404.106	404.105	-0.00067	-1.65	403.098	2.618	[M-H]-1	29	322647
1131	Serum	HMDB0000172	L-Isoleucine	C00407	CHEBI:17191		CHEMBL1233584	C6 H13 N O2	131.095	131.095	-9e-05	-0.71	132.102	1.019	[M+H]+1	7	320732
1132	Serum	HMDB0005079	15-Deoxy-d-12,14-PGJ2	C14717	CHEBI:34159	4470730	CHEMBL482477	C20 H28 O3	316.204	316.204	-8e-05	-0.27	317.211	13.404	[M+H]+1	2	316085
1133	Serum	HMDB0014439	Etonogestrel		CHEBI:50777	5292944	CHEMBL1531	C22 H28 O2	324.209	324.209	-0.00017	-0.51	325.216	15.752	[M+H]+1	3	312624
1134	Serum	HMDB0002666	Thiamine monophosphate			2627905		C12 H18 N4 O4 P S	345.079	345.078	-0.00023	-0.66	344.071	1.25	[M-H]-1	29	312217
1135	Serum	HMDB0013330	3-Hydroxy-cis-5-tetradecenoylcarnitine					C21 H39 N O5	385.283	385.283	0.0001	0.27	368.28	17.419	[M+H-H2O]+1	28	310461
1136	Serum	HMDB0013331	3, 5-Tetradecadiencarnitine	C06605				C21 H37 N O4	367.272	367.272	0.0001	0.28	368.28	17.407	[M+H]+1	28	310461
1137	Serum	HMDB0013456	PC(o-22:2(13Z,16Z)/22:3(10Z,13Z,16Z))					C52 H96 N O7 P	877.692	877.691	-0.00111	-1.27	878.699	19.456	[M+H]+1	1	309884
1138	Serum	HMDB0013675	1,3,5-Trihydroxybenzene	C02183	CHEBI:16204	15589908	CHEMBL473159	C25 H47 O7 P	490.306	490.306	-0.00026	-0.54	491.313	20.792	[M+H]+1	2	309512
1139	Serum	HMDB0003933	Pentosidine		CHEBI:59951			C53 H100 N16 O13	1168.77	1168.77	0.00569	4.87	583.378	20.199	[M-2H]-2	29	309204
1140	Serum	HMDB0060001	Indole-3-acetic-acid-O-glucuronide					C16 H17 N O8	351.095	351.094	-0.00155	-4.4	350.087	3.912	[M-H]-1	22	307742
1141	Serum	HMDB0000053	Androstenedione		CHEBI:16422		CHEMBL274826	C19 H26 O2	286.193	286.193	-2e-05	-0.07	287.201	13.657	[M+H]+1	16	305845
1142	Serum	HMDB0034240	Styrene	C19506	CHEBI:27452	10614289	CHEMBL285235	C39 H76 O5	624.569	624.569	-0.00061	-0.97	623.561	0.806	[M-H]-1	29	304818
1143	Serum	HMDB0000016	Deoxycorticosterone	C00322	CHEBI:16973		CHEMBL1498	C21 H30 O3	330.219	330.219	-0.00021	-0.65	331.227	11.505	[M+H]+1	17	292616
1144	Serum	HMDB0000163	D-Maltose		CHEBI:47937			C12 H22 O11	342.116	342.115	-0.00147	-4.3	387.113	1.066	[M+FA-H]-1	14	285848
1145	Serum	HMDB0037298	1,3,8-Trihydroxy-4-methyl-2,7-diprenylxanthone					C10 H16 N5 O2 P3 S	363.024	363.023	-0.00086	-2.36	362.016	1.233	[M-H]-1	12	282945
1146	Serum	HMDB0013161	2-Hexenoylcarnitine	C10373				C13 H23 N O4	257.163	257.163	1e-05	0.03	258.17	3.554	[M+H]+1	23	282551
1147	Serum	HMDB0034251	N-Benzoylaspartic acid			86355	CHEMBL1207024	C12 H18 O4	226.121	226.119	-0.00112	-4.97	225.112	11.357	[M-H]-1	27	281774
1148	Serum	HMDB0002349	trans-trans-Muconic acid	C02480	CHEBI:27036	4512358	CHEMBL1922185	C19 H33 N5 O6	427.243	427.241	-0.00188	-4.39	428.248	18.642	[M+H]+1	1	280312
1149	Serum	HMDB0015494	Alizapride			39202	CHEMBL290194	C16 H21 N5 O2	315.17	315.168	-0.00148	-4.69	316.175	2.363	[M+H]+1	1	278141
1150	Serum	HMDB0030762	Ethyl trans-p-methoxycinnamate			4445096	CHEMBL95956	C18 H26 O3	290.188	290.188	-0.00011	-0.38	291.195	15.65	[M+H]+1	5	276844
1151	Serum	HMDB0060080	Thyrotropin releasing hormone	C03958	CHEBI:35940	554166	CHEMBL1472	C9 H16	124.125	124.125	-9e-05	-0.71	125.132	18.319	[M+H]+1	2	276754
1152	Serum	HMDB0014934	Candesartan cilexetil	C07468	CHEBI:3347		CHEMBL1016	C18 H25 N5 O2	343.201	343.2	-0.00125	-3.65	344.207	7.229	[M+H]+1	27	272558
1153	Serum	HMDB0001355	Parathion	C06604	CHEBI:27928	13844817	CHEMBL261919	C14 H17 N3 O4	291.122	291.121	-0.00139	-4.77	336.119	2.069	[M+FA-H]-1	29	267941
1154	Serum	HMDB0059805	5-Hydroxyindole			10633879	CHEMBL404923	C12 H16 N2 O4	252.111	252.111	1e-05	0.02	253.118	0.937	[M+H]+1	23	266687
1155	Serum	HMDB0029682	Cyclovariegatin					C24 H34 O4 S	418.218	418.216	-0.00184	-4.39	417.209	19.766	[M-H]-1	11	263876
1156	Serum	HMDB0014372	Lovastatin	C07074		48085	CHEMBL503	C12 H10 Cl N3 O	247.051	247.051	-0.00043	-1.73	284	1.234	[M-2H+K]-1	26	263317
1157	Serum	HMDB0014499	Aztreonam	C06840	CHEBI:161680	4674940	CHEMBL158	C18 H36 N2 O6	376.257	376.256	-0.00175	-4.66	377.263	18.376	[M+H]+1	3	263080
1158	Serum	HMDB0000501	7-Ketocholesterol					C27 H44 O2	400.334	400.334	2e-05	0.05	401.341	20.093	[M+H]+1	2	262951
1159	Serum	HMDB0004982	cis-4-Octenedioic acid			9979870		C8 H12 O4	172.074	172.074	0.00035	2.05	171.067	19.497	[M-H]-1	1	257108
1160	Serum	HMDB0060173	N-Methylethanolaminium phosphate	C01210	CHEBI:16463	388545	CHEMBL3109285	C18 H37 O7 P	396.228	396.226	-0.00186	-4.69	395.219	19.032	[M-H]-1	21	252821
1161	Serum	HMDB0011172	L-gamma-glutamyl-L-valine			4476497		C10 H18 N2 O5	246.122	246.121	-0.00062	-2.51	531.205	11.478	[2M+K]+1	28	249359
1162	Serum	HMDB0240564	Umbelliferone glucuronide					C15 H14 O9	338.064	338.062	-0.00145	-4.29	337.055	2.098	[M-H]-1	27	246663
1163	Serum	HMDB0002833	Testosterone sulfate		CHEBI:84094			C19 H28 O5 S	368.166	368.164	-0.00163	-4.42	367.157	14.835	[M-H]-1	15	246209
1164	Serum	HMDB0007869	PC(14:0/16:0)	C00157	CHEBI:75062			C38 H76 N O8 P	705.531	705.531	0.00019	0.27	706.538	20.216	[M+H]+1	1	240471
1165	Serum	HMDB0028757	Asp-Leu			295006		C10 H18 N2 O5	246.122	246.122	-5e-05	-0.21	247.129	1.232	[M+H]+1	12	237457
1166	Serum	HMDB0000687	L-Leucine	C00123	CHEBI:15603		CHEMBL291962	C24 H28 O5	396.194	396.193	-0.00018	-0.44	397.201	17.613	[M+H]+1	1	236330
1167	Serum	HMDB0029090	Tryptophyl-Phenylalanine			3627800	CHEMBL168180	C20 H21 N3 O3	351.158	351.158	0.0001	0.29	352.166	6.583	[M+H]+1	20	235581
1168	Serum	HMDB0006059	20-Carboxy-leukotriene B4	C05950	CHEBI:27562	4444400	CHEMBL1592630	C20 H30 O6	366.204	366.203	-0.00166	-4.54	365.195	15.734	[M-H]-1	10	232439
1169	Serum	HMDB0062735	(R)-3-hydroxybutyrylcarnitine		CHEBI:84842			C11 H21 N O5	247.142	247.142	0	-0.02	248.149	0.881	[M+H]+1	15	230564
1170	Serum	HMDB0061926	P,P-Dioctyldiphenylamine					C11 H16 O10	308.074	308.075	0.0002	0.63	309.082	13.798	[M+H]+1	28	230421
1171	Serum	HMDB0003426	Pantetheine			466		C11 H22 N2 O4 S	278.13	278.13	-1e-05	-0.04	279.137	3.094	[M+H]+1	13	229616
1172	Serum	HMDB0015498	Aprindine				CHEMBL1213033	C22 H30 N2	322.241	322.24	-0.00077	-2.4	321.233	18.386	[M-H]-1	3	228966
1173	Serum	HMDB0015048	Repaglinide	C07670	CHEBI:8805	59377	CHEMBL1272	C8 H6 O3	150.032	150.032	-6e-05	-0.39	151.039	1.765	[M+H]+1	10	226004
1174	Serum	HMDB0001938	Lisinopril	D08131		4514933	CHEMBL1237	C21 H31 N3 O5	405.226	405.225	-0.00184	-4.54	404.217	3.209	[M-H]-1	1	225317
1175	Serum	HMDB0000015	Cortexolone					C21 H30 O4	346.214	346.214	-3e-05	-0.08	347.222	12.747	[M+H]+1	6	224954
1176	Serum	HMDB0011659	2-Methylerythritol					C9 H14 O3	170.094	170.094	9e-05	0.54	341.196	17.484	[2M+H]+1	3	220488
1177	Serum	HMDB0000734	Indoleacrylic acid			10607876		C7 H8 O4	156.042	156.042	-0.00076	-4.84	357.081	1.304	[2M+FA-H]-1	28	219719
1178	Serum	HMDB0008654	PC(22:4(7Z,10Z,13Z,16Z)/P-18:1(11Z))	C00157				C48 H86 N O7 P	819.614	819.614	-7e-05	-0.08	820.621	20.444	[M+H]+1	1	219695
1179	Serum	HMDB0015022	Risedronate	C08233	CHEBI:8869		CHEMBL923	C11 H16 N4 O S	252.104	252.104	-0.00071	-2.8	235.1	17.704	[M+H-H2O]+1	5	219102
1180	Serum	HMDB0015151	Glyburide	C07022	CHEBI:5441		CHEMBL472	C3 H4 N10 O7 P2	353.974	353.974	-0.00045	-1.26	352.966	17.7	[M-H]-1	27	217826
1181	Serum	HMDB0061123	4-Hydroxytamoxifen sulfate					C6 H17 N4 O4 P	240.099	240.099	-0.00011	-0.46	239.091	7.508	[M-H]-1	17	215671
1182	Serum	HMDB0061112	3-Carboxy-4-methyl-5-propyl-2-furanpropionic acid		CHEBI:41254		CHEMBL1231562	C12 H16 O5	240.1	240.099	-0.00119	-4.98	239.091	6.75	[M-H]-1	29	214020
1183	Serum	HMDB0014457	Pentobarbital	C07422	CHEBI:7983		CHEMBL448	C13 H20 O	192.151	192.151	1e-05	0.07	193.159	18.363	[M+H]+1	4	210820
1184	Serum	HMDB0240529	Hydroxytyrosol 3'-glucuronide					C14 H18 O9	330.095	330.094	-0.00145	-4.4	329.086	3.648	[M-H]-1	28	208977
1185	Serum	HMDB0001999	Eicosapentaenoic acid	C06428	CHEBI:28364		CHEMBL460026	C20 H30 O2	302.225	302.223	-0.00147	-4.85	301.216	18.517	[M-H]-1	20	207615
1186	Serum	HMDB0005923	N4-Acetylcytidine	C00535	CHEBI:70989	96702		C11 H15 N3 O6	285.096	285.095	-0.00131	-4.59	284.087	1.249	[M-H]-1	21	206355
1187	Serum	HMDB0000101	Deoxyadenosine	C00559	CHEBI:17256		CHEMBL449329	C18 H34 O5	330.241	330.241	8e-05	0.25	331.248	17.063	[M+H]+1	27	206087
1188	Serum	HMDB0060799	7-Hydroxyamoxapine			142472		C17 H16 Cl N3 O2	329.093	329.092	-0.00088	-2.68	328.085	1.249	[M-H]-1	28	204503
1189	Serum	HMDB0010328	Tyramine glucuronide	C03033				C44 H82 N O7 P	767.583	767.583	-0.00028	-0.36	768.59	18.476	[M+H]+1	1	203014
1190	Serum	HMDB0061861	Octyl 4-methoxycinnamic acid			4511170	CHEMBL1200608	C5 H4 O9 S	239.958	239.958	0.00063	2.61	240.965	1.052	[M+H]+1	12	198579
1191	Serum	HMDB0061636	3-hydroxydecanoyl carnitine					C28 H52 N O7 P	545.348	545.347	-0.00127	-2.32	544.34	21.645	[M-H]-1	2	196908
1192	Serum	HMDB0000884	Ribothymidine		CHEBI:30821	393058	CHEMBL106175	C10 H14 N2 O6	258.085	258.084	-0.0012	-4.63	293.053	1.074	[M+Cl]-1	29	196511
1193	Serum	HMDB0015423	Cefonicid	C06882	CHEBI:3491	39734	CHEMBL1601	C10 H16 N2 O4	228.111	228.111	4e-05	0.16	229.118	1.117	[M+H]+1	2	195105
1194	Serum	HMDB0014481	Pimecrolimus					C43 H68 Cl N O11	809.448	809.449	0.00095	1.18	808.442	0.803	[M-H]-1	5	194337
1195	Serum	HMDB0035921	Limonin			205258	CHEMBL2004366	C26 H30 O8	470.194	470.192	-0.00217	-4.61	471.199	17.347	[M+H]+1	15	193169
1196	Serum	HMDB0240478	5-Feruloylquinic acid					C18 H28 O2	276.209	276.21	0.00097	3.51	355.232	18.334	[M+DMSO+H]+1	1	193128
1197	Serum	HMDB0000259	Serotonin	C00780	CHEBI:28790		CHEMBL39	C12 H18 N O4 P S2	335.041	335.043	0.00119	3.56	334.035	1.599	[M-H]-1	29	192203
1198	Serum	HMDB0000883	L-Valine	C16436	CHEBI:16414		CHEMBL43068	C5 H11 N O2	117.079	117.079	-0.00013	-1.12	118.086	1.062	[M+H]+1	4	188851
1199	Serum	HMDB0004704	9,10-DHOME	C14828	CHEBI:72663	8142232		C18 H34 O4	314.246	314.244	-0.00135	-4.29	313.237	17.613	[M-H]-1	18	184427
1200	Serum	HMDB0012280	Phytosphingosine-1-P					C37 H47 N O12	697.31	697.308	-0.00153	-2.19	696.301	21.241	[M-H]-1	7	182796
1201	Serum	HMDB0062175	N-lactoyl-Phenylalanine					C21 H16 N2 O2 S	360.093	360.092	-0.00168	-4.67	359.084	2.643	[M-H]-1	29	182405
1202	Serum	HMDB0001645	L-Norleucine	C01933	CHEBI:18347		CHEMBL292439	C6 H13 N O2	131.095	131.095	-0.0001	-0.77	132.102	0.886	[M+H]+1	7	182394
1203	Serum	HMDB0005765	Ophthalmic acid	C21016	CHEBI:84058	5381695		C19 H24 O	268.183	268.183	2e-05	0.08	269.19	13.71	[M+H]+1	30	181885
1204	Serum	HMDB0014736	Labetalol	C07063	CHEBI:6343		CHEMBL429	C7 H4 Cl N O S	184.97	184.969	-0.00091	-4.89	183.962	0.847	[M-H]-1	24	180709
1205	Serum	HMDB0013450	PC(o-22:0/22:6(4Z,7Z,10Z,13Z,16Z,19Z))					C52 H94 N O7 P	875.677	875.677	0.00012	0.14	876.684	21.279	[M+H]+1	1	179715
1206	Serum	HMDB0041693	5-(3',5'-Dihydroxyphenyl)-gamma-valerolactone 3-O-glucuronide					C20 H36 O14	500.211	500.209	-0.00101	-2.01	501.217	18.141	[M+H]+1	2	178482
1207	Serum	HMDB0000292	Xanthine	C00385	CHEBI:17712	10761318	CHEMBL1424	C5 H4 N4 O2	152.033	152.033	-0.00075	-4.92	151.025	1.082	[M-H]-1	4	175359
1208	Serum	HMDB0003331	1-Methyladenosine	C02494		25568		C47 H76 O16	896.513	896.517	0.00358	4	449.266	18.283	[M+2H]+2	7	172990
1209	Serum	HMDB0030764	Acetylpterosin C			4475195		C7 H16 Br N4 O5 P	346.004	346.003	-0.00098	-2.84	344.996	18.607	[M-H]-1	15	172456
1210	Serum	HMDB0240472	5-(3',4'-Dihydroxyphenyl)-Î³-valerolactone					C18 H32 O5	328.225	328.223	-0.00158	-4.81	327.216	19.562	[M-H]-1	6	172153
1211	Serum	HMDB0001976	Docosapentaenoic acid (22n-6)		CHEBI:65136	4945614		C10 H14 N2 O5 S	274.062	274.063	0.00064	2.35	275.07	1.245	[M+H]+1	5	170883
1212	Serum	HMDB0013894	S-4-Hydroxymephenytoin				CHEMBL1314943	C13 H18 N2 O4	266.127	266.127	1e-05	0.02	267.134	1.552	[M+H]+1	16	169747
1213	Serum	HMDB0034906	Zinc dithionite		CHEBI:29253			C12 H14 N2 O3	234.1	234.1	2e-05	0.1	267.134	1.558	[M+H+MeOH]+1	3	169747
1214	Serum	HMDB0059826	alpha-Ionene			61372		C13 H18	174.141	174.141	-4e-05	-0.21	207.174	18.345	[M+H+MeOH]+1	3	169399
1215	Serum	HMDB0014844	Tamsulosin	C07124	CHEBI:9398		CHEMBL836	C37 H70 N2 O12	734.493	734.492	-0.00043	-0.59	735.5	19.574	[M+H]+1	1	167859
1216	Serum	HMDB0000378	2-Methylbutyroylcarnitine		CHEBI:73026	4932320		C12 H23 N O4	245.163	245.163	-3e-05	-0.12	246.17	2.294	[M+H]+1	9	165409
1217	Serum	HMDB0008653	PC(22:4(7Z,10Z,13Z,16Z)/P-18:0)	C00157				C48 H88 N O7 P	821.63	821.629	-0.00051	-0.62	822.637	19.467	[M+H]+1	1	157769
1218	Serum	HMDB0003375	D-Limonene		CHEBI:15383	388386	CHEMBL236688	C10 H16	136.125	136.125	-0.0001	-0.72	137.132	17.973	[M+H]+1	4	157027
1219	Serum	HMDB0000552	3-Methylglutarylcarnitine	C09762	CHEBI:70857			C13 H23 N O6	289.153	289.151	-0.00135	-4.65	288.144	1.328	[M-H]-1	23	156279
1220	Serum	HMDB0000439	2-Furoylglycine		CHEBI:82912		CHEMBL456404	C13 H12 N4	224.106	224.107	0.00077	3.43	225.114	18.499	[M+H]+1	2	156271
1221	Serum	HMDB0013325	2-trans,4-cis-Decadienoylcarnitine					C17 H29 N O4	311.21	311.21	-0.00012	-0.4	312.217	10.066	[M+H]+1	15	156246
1222	Serum	HMDB0013247	Monobutylphthalate				CHEMBL2447930	C12 H14 O4	222.089	222.088	-0.00111	-4.99	221.081	12.954	[M-H]-1	20	152238
1223	Serum	HMDB0010362	6-Hydroxy-5-methoxyindole glucuronide	C03033				C15 H17 N O8	339.095	339.095	0	0.01	340.103	1.22	[M+H]+1	18	149836
1224	Serum	HMDB0240562	Syringic acid glucuronide					C10 H16 N2 O4 S	260.083	260.082	-0.00126	-4.85	259.075	1.844	[M-H]-1	28	147908
1225	Serum	HMDB0029131	Valyl-Leucine			312586		C11 H22 N2 O3	230.163	230.163	-5e-05	-0.2	231.17	1.81	[M+H]+1	16	146977
1226	Serum	HMDB0014843	Delavirdine	C06941	CHEBI:119573		CHEMBL593	C11 H12 O6	240.063	240.062	-0.00116	-4.85	239.055	2.33	[M-H]-1	25	146491
1227	Serum	HMDB0028997	Phenylalanyl-Histidine			14892541		C35 H62 O5	562.46	562.459	-0.00039	-0.69	563.467	20.417	[M+H]+1	1	145765
1228	Serum	HMDB0001173	5'-Methylthioadenosine	C00170	CHEBI:17509	388321	CHEMBL277041	C11 H15 N5 O3 S	297.09	297.089	-7e-05	-0.25	298.097	1.956	[M+H]+1	14	145281
1229	Serum	HMDB0060383	4-(Methylnitrosamino)-1-(3-pyridyl)-1-butanol glucuronide	C19605	CHEBI:82591			C12 H36 O4 Si5	384.146	384.144	-0.00183	-4.76	383.137	18.075	[M-H]-1	29	144971
1230	Serum	HMDB0001852	All-trans-retinoic acid	C00777	CHEBI:15367	13728944	CHEMBL38	C12 H10 N4 O2	242.08	242.08	0	0.01	243.088	7.918	[M+H]+1	19	143075
1231	Serum	HMDB0010399	LysoPC(22:1(13Z))	C04230				C13 H12 O5	248.068	248.068	1e-05	0.04	249.076	3.983	[M+H]+1	18	142677
1232	Serum	HMDB0060002	Indole-3-carboxilic acid-O-sulphate					C6 H15 N2 O7 P	258.062	258.061	-0.00102	-3.93	257.053	0.967	[M-H]-1	29	142666
1233	Serum	HMDB0061126	4,5-Dihydro-drospirenone-3-sulfate					C14 H18 N2 O7	326.111	326.11	-0.00149	-4.56	325.103	2.603	[M-H]-1	3	138594
1234	Serum	HMDB0000267	Pyroglutamic acid	C01879	CHEBI:18183		CHEMBL397976	C5 H7 N O3	129.043	129.043	-8e-05	-0.62	130.05	2.999	[M+H]+1	13	138563
1235	Serum	HMDB0000402	2-Isopropylmalic acid		CHEBI:35128	4444155		C7 H12 O5	176.068	176.069	0.00037	2.1	175.061	20.205	[M-H]-1	1	136812
1236	Serum	HMDB0062745	Geranyl Phosphate	C01048	CHEBI:16460	4444079		C12 H24 N4 S8 Se	559.893	559.892	-0.00149	-2.67	558.885	0.745	[M-H]-1	28	136079
1237	Serum	HMDB0002725	Nandrolone		CHEBI:7466		CHEMBL757	C18 H26 O2	274.193	274.193	-3e-05	-0.11	275.201	16.985	[M+H]+1	18	133511
1238	Serum	HMDB0007028	DG(14:0/22:0/0:0)					C15 H18 N4 O5	334.128	334.129	0.0015	4.49	335.137	6.204	[M+H]+1	1	133139
1239	Serum	HMDB0015648	Fesoterodine			5293755	CHEMBL1201764	C26 H37 N O3	411.277	411.277	0.0001	0.25	412.285	17.039	[M+H]+1	27	132387
1240	Serum	HMDB0041743	Hesperetin 3'-O-glucuronide					C30 H42 N4 O2	490.331	490.333	0.00213	4.34	491.34	18.271	[M+H]+1	1	131868
1241	Serum	HMDB0000300	Uracil	C00106	CHEBI:17568	10663771	CHEMBL566	C4 H4 N2 O2	112.027	112.027	-0.00047	-4.15	111.019	0.862	[M-H]-1	27	131426
1242	Serum	HMDB0037263	HMBOA-Glc					C15 H19 N O9	357.106	357.104	-0.00154	-4.32	356.097	1.423	[M-H]-1	27	130670
1243	Serum	HMDB0014562	Secobarbital				CHEMBL447	C12 H18 N2 O3	238.132	238.132	-5e-05	-0.21	239.139	6.727	[M+H]+1	10	128910
1244	Serum	HMDB0000788	Orotidine	C01103	CHEBI:25722	83729		C10 H12 N2 O8	288.059	288.058	-0.00095	-3.31	287.051	0.855	[M-H]-1	23	128567
1245	Serum	HMDB0000539	Arabinonic acid	C00878	CHEBI:20912			C16 H26 O3	266.188	266.188	-4e-05	-0.17	267.195	18.491	[M+H]+1	1	127571
1246	Serum	HMDB0041712	cis-Resveratrol 3-sulfate					C10 H10 O8 S	290.01	290.008	-0.00131	-4.53	289.001	2.911	[M-H]-1	24	127052
1247	Serum	HMDB0014383	Nevirapine	C07263	CHEBI:63613		CHEMBL57	C18 H30 O2	278.225	278.224	-8e-05	-0.27	279.232	16.888	[M+H]+1	3	126734
1248	Serum	HMDB0008927	PE(16:0/18:1(9Z))	C00350	CHEBI:73007	4446615		C16 H18 O10	370.09	370.088	-0.00163	-4.4	369.081	3.686	[M-H]-1	27	126195
1249	Serum	HMDB0029344	Blepharin					C14 H17 N O8	327.095	327.095	-0.00019	-0.57	328.102	3.636	[M+H]+1	16	125476
1250	Serum	HMDB0013126	Butenylcarnitine					C12 H16 O6 S	288.067	288.065	-0.00132	-4.57	287.058	8.777	[M-H]-1	10	125093
1251	Serum	HMDB0032055	N-Acetylhistidine			240418	CHEMBL1387086	C8 H11 N3 O3	197.08	197.081	0.00066	3.36	196.073	0.863	[M-H]-1	22	124541
1252	Serum	HMDB0001860	Paraxanthine	C13747	CHEBI:25858		CHEMBL1158	C47 H72 O3	684.548	684.546	-0.00183	-2.68	685.554	21.385	[M+H]+1	1	123018
1253	Serum	HMDB0004148	Dopamine 4-sulfate	C13691	CHEBI:34729			C12 H17 N O6	271.106	271.104	-0.00123	-4.53	270.097	3.427	[M-H]-1	4	122113
1254	Serum	HMDB0013940	3'-Hydroxyhexobarbital			141004		C14 H26 N6 O7	390.186	390.187	0.00035	0.91	391.194	7.396	[M+H]+1	11	121311
1255	Serum	HMDB0012491	1,4-Benzothiazine-O-quinonimine					C9 H10 O	134.073	134.073	-9e-05	-0.7	135.08	17.527	[M+H]+1	5	118896
1256	Serum	HMDB00555	3-methyl-adipic acid					C7 H12 O4	160.074	160.074	0.0004	2.48	159.067	19.508	[M-H]-1	1	117624
1257	Serum	HMDB0029737	1H-Indole-3-carboxaldehyde	C08493		11220466	CHEMBL147741	C14 H22 O2	222.162	222.162	-5e-05	-0.22	223.169	13.859	[M+H]+1	6	117186
1258	Serum	HMDB0000325	3-Hydroxysuberic acid		CHEBI:70766	13498677		C8 H14 O5	190.084	190.084	0.00033	1.72	171.067	19.499	[M-H-H2O]-1	1	114529
1259	Serum	HMDB0013627	Cervonoyl ethanolamide	C13828				C24 H36 O3	372.266	372.267	0.00011	0.3	355.263	17.273	[M+H-H2O]+1	24	114050
1260	Serum	HMDB0032358	Lauroyl diethanolamide				CHEMBL1996872	C16 H33 N O3	287.246	287.246	-2e-05	-0.08	288.253	17.739	[M+H]+1	13	112070
1261	Serum	HMDB0006061	4-Hydroxyphenylacetylglutamine			389603		C13 H15 N O6	281.09	281.089	-0.00135	-4.8	280.081	1.604	[M-H]-1	28	111442
1262	Serum	HMDB0034446	Diphenyl ether	C07733		10619755	CHEMBL38934	C18 H16 N6 S2	380.088	380.087	-0.0005	-1.32	379.08	2.618	[M-H]-1	28	110526
1263	Serum	HMDB0015064	Misoprostol			4445541	CHEMBL606	C22 H38 O5	382.272	382.272	-9e-05	-0.23	383.279	18.122	[M+H]+1	2	110423
1264	Serum	HMDB0015118	Formoterol	C07805	CHEBI:63082		CHEMBL1256786	C13 H18 N6 O5	338.134	338.134	0.00018	0.54	339.141	10.211	[M+H]+1	1	110117
1265	Serum	HMDB0010201	12,13-DiHODE			17220750		C9 H7 N5 O3	233.055	233.054	-0.00108	-4.64	234.061	1.106	[M+H]+1	11	110028
1266	Serum	HMDB0028695	Alanyl-Proline			370068		C9 H14 N6 O5 S	318.075	318.076	0.00121	3.79	317.069	6.301	[M-H]-1	29	109963
1267	Serum	HMDB0013189	3-Indole carboxylic acid glucuronide		CHEBI:68486			C15 H15 N O8	337.08	337.078	-0.0014	-4.15	336.071	3.547	[M-H]-1	17	109929
1268	Serum	HMDB0010364	11-Hydroxyprogesterone 11-glucuronide					C27 H38 O9	506.252	506.252	0.00017	0.34	507.259	9.366	[M+H]+1	30	108394
1269	Serum	HMDB0000115	Glycolic acid	C03547	CHEBI:17375	10607912	CHEMBL252557	C21 H39 O5 P S2	466.198	466.198	0.00062	1.33	465.191	16.979	[M-H]-1	18	106428
1270	Serum	HMDB0011174	Isoleucylproline			303813		C11 H20 N2 O3	228.147	228.147	-6e-05	-0.24	229.155	1.959	[M+H]+1	4	106042
1271	Serum	HMDB0000422	2-Methylglutaric acid		CHEBI:68567		CHEMBL1971317	C6 H10 O4	146.058	146.058	-0.00015	-1.04	147.065	5.901	[M+H]+1	1	105527
1272	Serum	HMDB0014565	Spironolactone		CHEBI:9241		CHEMBL1393	C24 H32 O4 S	416.202	416.203	0.0008	1.93	415.196	14.056	[M-H]-1	4	104328
1273	Serum	HMDB0061063	6-beta-hydroxymedroxyprogesterone					C22 H32 O4	360.23	360.23	2e-05	0.05	361.237	17.158	[M+H]+1	7	103856
1274	Serum	HMDB0000030	Biotin	C00120	CHEBI:15956		CHEMBL857	C14 H18 O4	250.121	250.119	-0.00124	-4.97	249.112	12.246	[M-H]-1	29	103198
1275	Serum	HMDB0062754	Sedoheptulose 7-phosphate(2-)			596		C7 H15 O10 P	290.04	290.04	9e-05	0.32	289.033	1.04	[M-H]-1	27	103045
1276	Serum	HMDB0013628	PGF2a ethanolamide	C13828				C15 H24 N2 O4 S	328.146	328.146	0.00078	2.37	351.136	17.879	[M+Na]+1	1	102608
1277	Serum	HMDB0002829	Androsterone glucuronide		CHEBI:28832			C2 Cl2	93.9377	93.9377	-2e-05	-0.18	92.9304	0.827	[M-H]-1	1	102509
1278	Serum	HMDB0000756	L-Hexanoylcarnitine		CHEBI:84834	2497478		C13 H25 N O4	259.178	259.178	0	-0.01	260.186	4.612	[M+H]+1	5	101042
1279	Serum	HMDB0000234	Testosterone		CHEBI:17347		CHEMBL386630	C19 H28 O2	288.209	288.209	-8e-05	-0.27	289.216	13.344	[M+H]+1	3	100304
1280	Serum	HMDB0015344	Fomepizole	C07837	CHEBI:5141	10714492	CHEMBL1308	C18 H17 N O4	311.116	311.117	0.00115	3.71	312.124	21.427	[M+H]+1	2	100252
1281	Serum	HMDB0001545	Pyridoxal	C00250	CHEBI:17310	1021	CHEMBL102970	C16 H24 O11	392.132	392.13	-0.00157	-4	391.123	1.887	[M-H]-1	1	100118
1282	Serum	HMDB0060548	Dihydromorphine	C11782	CHEBI:4575	4514282	CHEMBL1500	C17 H21 N O3	287.152	287.152	-6e-05	-0.22	288.159	12.311	[M+H]+1	25	100091
1283	Serum	HMDB0060055	Tetranor 12-HETE					C22 H34 O2	330.256	330.256	-0.00025	-0.75	331.263	18.352	[M+H]+1	1	99450.3
1284	Serum	HMDB0062321	PA(14:0/0:0)		CHEBI:62833	7826123		C24 H28 O8	444.178	444.18	0.00193	4.35	489.179	17.66	[M+FA-H]-1	2	99232.2
1285	Serum	HMDB0008928	PE(16:0/18:2(9Z,12Z))	C00350	CHEBI:73008	7825697		C39 H74 N O8 P	715.515	715.515	-0.00027	-0.37	716.522	19.51	[M+H]+1	1	99141.8
1286	Serum	HMDB0000054	Bilirubin	C00486	CHEBI:16990	4444055	CHEMBL501680	C33 H36 N4 O6	584.263	584.261	-0.00252	-4.31	583.254	19.459	[M-H]-1	14	97669.7
1287	Serum	HMDB0045878	TG(20:0/18:2(9Z,12Z)/18:2(9Z,12Z))			7823445		C20 H21 N O6	371.137	371.135	-0.00162	-4.36	370.128	13.424	[M-H]-1	17	96673.3
1288	Serum	HMDB0011740	Turanose	C19636	CHEBI:32528	4574343		C12 H22 O11	342.116	342.115	-0.0016	-4.66	387.113	0.84	[M+FA-H]-1	23	96087.9
1289	Serum	HMDB0011596	Queuosine					C17 H23 N5 O7	409.16	409.158	-0.00157	-3.84	410.165	16.986	[M+H]+1	18	94624.3
1290	Serum	HMDB0008062	PC(18:0/P-18:1(11Z))	C00157				C44 H86 N O7 P	771.614	771.614	-0.0005	-0.65	772.621	20.887	[M+H]+1	1	94592
1291	Serum	HMDB0029206	lysoPC(28:0)					C18 H13 Cl F N3 O	341.073	341.073	3e-05	0.09	340.066	1.134	[M-H]-1	22	92756.3
1292	Serum	HMDB0000215	N-Acetyl-D-glucosamine	C00140		10035566		C16 H16 O9 S	384.051	384.05	-0.0016	-4.17	383.043	5.374	[M-H]-1	23	92729.5
1293	Serum	HMDB0013682	Coniferin	C00761	CHEBI:16220	4444067	CHEMBL459056	C9 H22 O13 P2	400.054	400.054	-4e-05	-0.11	399.046	1.314	[M-H]-1	22	91764.8
1294	Serum	HMDB0010318	Pregnanediol-3-glucuronide	C03033				C12 H31 N4 O3 P	310.213	310.213	-0.00035	-1.12	309.206	16.465	[M-H]-1	17	91445.3
1295	Serum	HMDB0013804	trans-beta-damascenone		CHEBI:67251	4517997		C13 H18 O	190.136	190.136	-3e-05	-0.17	223.169	17.976	[M+H+MeOH]+1	5	90640.8
1296	Serum	HMDB0015168	Cerulenin	C12058		26530		Nb2 O5	265.787	265.787	-0.00014	-0.54	264.78	1.062	[M-H]-1	2	90502.6
1297	Serum	HMDB0014979	Dobutamine	C06967	CHEBI:4670	33786	CHEMBL926	C21 H32 O4	348.23	348.23	-6e-05	-0.18	349.237	11.691	[M+H]+1	30	89816
1298	Serum	HMDB0000705	Hexanoylcarnitine		CHEBI:70749	4932273		C13 H25 N O4	259.178	259.178	3e-05	0.13	260.186	4.32	[M+H]+1	3	89507
1299	Serum	HMDB0072893	CL(a-13:0/a-21:0/a-17:0/a-15:0)[rac]					C14 H19 N O8 S2	393.055	393.054	-0.00164	-4.17	392.046	1.677	[M-H]-1	9	89294.5
1300	Serum	HMDB0000151	Estradiol	C00951	CHEBI:16469		CHEMBL135	C17 H10 O4	278.058	278.058	3e-05	0.1	277.051	2.236	[M-H]-1	28	87847
1301	Serum	HMDB0010347	Octanoylglucuronide	C03033	CHEBI:71003			C14 H24 O8	320.147	320.146	-0.0015	-4.69	319.138	10.447	[M-H]-1	9	87548.3
1302	Serum	HMDB0000625	Gluconic acid	C08038	CHEBI:33198		CHEMBL464345	C6 H12 O7	196.058	196.058	-0.00015	-0.78	195.051	1.502	[M-H]-1	1	87030
1303	Serum	HMDB0014493	Clobazam		CHEBI:31413		CHEMBL70418	C18 H38 N2 O6	378.273	378.275	0.00175	4.62	379.282	20.378	[M+H]+1	1	86532.4
1304	Serum	HMDB0029175	Symplocosidin		CHEBI:70254	9595142	CHEMBL2297044	C9 H14 N2 O2	182.106	182.105	-8e-05	-0.43	183.113	1.659	[M+H]+1	2	86424.9
1305	Serum	HMDB0033734	DIBOA-glucoside	C15772				C14 H17 N O9	343.09	343.089	-0.00151	-4.4	342.082	1.151	[M-H]-1	27	86367.7
1306	Serum	HMDB0029886	Sorbitan oleate			4532571		C24 H44 O6	428.314	428.312	-0.00132	-3.07	487.327	19.11	[M-H+HAc]-1	28	85615.7
1307	Serum	HMDB0039495	2-(Malonylamino)benzoic acid	C03147	CHEBI:52430	388954	CHEMBL1342669	C19 H28 O	272.214	272.214	0	0.01	273.221	17.031	[M+H]+1	2	84845.1
1308	Serum	HMDB0141334	2-hydroxy-3,4,5-trimethoxybenzoic acid			255670		C5 H4 O3	112.016	112.016	-0.00043	-3.82	283.045	1.42	[2M-H+HAc]-1	1	83718.2
1309	Serum	HMDB0060979	hydroxyrepaglinide	C11135				C27 H36 N2 O5	468.262	468.262	-0.00048	-1.03	469.269	17.232	[M+H]+1	1	83382.3
1310	Serum	HMDB0001925	Ibuprofen	C01588	CHEBI:5855		CHEMBL521	C10 H20 N6 O4	288.155	288.156	0.00126	4.36	287.149	14.307	[M-H]-1	3	83034.9
1311	Serum	HMDB0032943	Diazinon	C14324	CHEBI:34682		CHEMBL388560	C3 H4 Br2 O	213.863	213.863	0.00043	2	212.856	1.069	[M-H]-1	22	81642.3
1312	Serum	HMDB0061638	3-hydroxydodecanoylcarnitine		CHEBI:73056			C25 H28 O10	488.168	488.168	-0.00059	-1.21	601.153	17.617	[M-H+TFA]-1	16	81333.9
1313	Serum	HMDB0010325	Ethyl glucuronide			19355701		C8 H14 O7	222.074	222.074	-8e-05	-0.37	245.063	1.243	[M+Na]+1	3	79902.1
1314	Serum	HMDB0002730	Nicotinamide N-oxide			65522		C20 H37 N O4	355.272	355.272	0.00012	0.34	356.28	17.443	[M+H]+1	10	79901.8
1315	Serum	HMDB0029034	Serylasparagine					C27 H42 O4	430.308	430.308	-0.0001	-0.23	431.316	18.001	[M+H]+1	3	79895.3
1316	Serum	HMDB0000031	Androsterone	C00523				C8 H18 O5	194.115	194.115	4e-05	0.22	195.123	1.437	[M+H]+1	7	78556.8
1317	Serum	HMDB0014018	4-Hydroxypropofol			2282600		C12 H18 O2	194.131	194.131	5e-05	0.24	195.138	17.976	[M+H]+1	2	76018.5
1318	Serum	HMDB0001504	Aminoparathion			215		C10 H16 N O3 P S	261.059	261.06	0.0012	4.6	260.053	4.688	[M-H]-1	29	75977.5
1319	Serum	HMDB0028924	Leucyl-Asparagine			3341296		C10 H19 N3 O4	245.138	245.138	1e-05	0.03	246.145	1.119	[M+H]+1	12	75962.2
1320	Serum	HMDB0000416	17-Hydroxypregnenolone sulfate			134824		C21 H32 O6 S	412.192	412.19	-0.0017	-4.12	411.183	15.528	[M-H]-1	18	75729.8
1321	Serum	HMDB0004953	Cer(d18:1/24:1(15Z))	C00195				C6 H6 O7	190.011	190.011	8e-05	0.42	189.004	0.952	[M-H]-1	4	75607.4
1322	Serum	HMDB0060670	2-Hydroxyfelbamate		CHEBI:80583	8575477		C11 H14 N2 O5	254.09	254.09	-1e-05	-0.05	255.098	1.293	[M+H]+1	17	75488.9
1323	Serum	HMDB0041008	1-Methyl-6-phenyl-1H-imidazo[4,5-b]pyridin-2-amine	C16038	CHEBI:76290	1476	CHEMBL1213271	C7 H15 N3 O2	173.116	173.116	-6e-05	-0.34	174.124	0.883	[M+H]+1	5	75181.7
1324	Serum	HMDB0060604	Salbutamol 4-O-sulfate					C11 H19 N3 O3	241.143	241.143	-1e-05	-0.06	242.15	1.155	[M+H]+1	3	74854.9
1325	Serum	HMDB0000518	Chenodeoxycholic acid	C01835	CHEBI:16755		CHEMBL240597	C24 H40 O4	392.293	392.291	-0.00179	-4.57	391.284	17.776	[M-H]-1	20	74220.9
1326	Serum	HMDB0010401	LysoPC(22:4(7Z,10Z,13Z,16Z))	C04230				C6 H9 N3 O6	219.049	219.05	0.0005	2.29	218.042	1.202	[M-H]-1	5	73287.3
1327	Serum	HMDB0037433	Paeonoside					C15 H20 O8	328.116	328.114	-0.00151	-4.61	327.107	9.015	[M-H]-1	12	72733.1
1328	Serum	HMDB0001085	Leukotriene B4		CHEBI:15647	4444132	CHEMBL65061	C20 H13 N3 O8	423.07	423.071	0.00088	2.08	422.064	1.358	[M-H]-1	17	72178.6
1329	Serum	HMDB0000299	Xanthosine	C01762	CHEBI:18107	58484	CHEMBL402439	C10 H12 N4 O6	284.076	284.074	-0.00124	-4.36	283.067	1.155	[M-H]-1	12	72037.7
1330	Serum	HMDB0000764	Hydrocinnamic acid			10765591	CHEMBL851	C9 H10 O2	150.068	150.068	-7e-05	-0.46	151.075	9.929	[M+H]+1	2	71202.2
1331	Serum	HMDB0005760	Dihydrodaidzein		CHEBI:75842			C10 H12 N4 O3	236.091	236.092	0.00062	2.62	235.084	1.234	[M-H]-1	23	71011.8
1332	Serum	HMDB0015483	Cefepime	C08111	CHEBI:478164	4586395	CHEMBL186	C20 H38 O3	326.282	326.281	-0.00148	-4.53	325.273	18.987	[M-H]-1	28	70572.7
1333	Serum	HMDB0001894	Aspartame	C11045	CHEBI:2877		CHEMBL171679	C11 H22 N2 O3	230.163	230.163	-6e-05	-0.28	231.17	1.312	[M+H]+1	12	70405.8
1334	Serum	HMDB0007895	PC(14:0/P-16:0)	C00157				C21 H40 O3	340.298	340.298	-0.00014	-0.42	341.305	21.537	[M+H]+1	1	69298.9
1335	Serum	HMDB0000148	L-Glutamic acid	C00025	CHEBI:16015	30572	CHEMBL575060	C19 H32 N4 O7 P2 S	522.147	522.149	0.00234	4.48	521.142	10.024	[M-H]-1	24	68601.8
1336	Serum	HMDB0059701	1,6,7-Trimethylnaphthalene					C12 H20 O7	276.121	276.12	-0.00135	-4.9	275.112	1.579	[M-H]-1	29	68248.6
1337	Serum	HMDB0030669	3-O-Feruloylquinic acid	C02572				C11 H14 O6 S	274.051	274.05	-0.00122	-4.46	273.043	7.081	[M-H]-1	21	67984.1
1338	Serum	HMDB0035076	2-(2-Methylpropoxy)naphthalene					C16 H16 N2 O4	300.111	300.111	-0.00013	-0.44	301.118	8.976	[M+H]+1	3	67771.3
1339	Serum	HMDB0040867	5-O-Methylembelin		CHEBI:65842		CHEMBL471270	C18 H28 O4	308.199	308.199	-0.00013	-0.43	309.206	15.658	[M+H]+1	16	67746.7
1340	Serum	HMDB0060285	4-oxo-nonenal		CHEBI:58972	4949233	CHEMBL1086447	C9 H14 O2	154.099	154.099	-9e-05	-0.57	309.206	15.682	[2M+H]+1	16	67746.7
1341	Serum	HMDB0038256	Geranyl acetoacetate					C17 H20 O9	368.111	368.109	-0.00167	-4.54	367.102	5.302	[M-H]-1	23	67549.2
1342	Serum	HMDB0000036	Taurocholic acid	C05122		389467		C12 H14 O5	238.084	238.083	-0.00117	-4.93	237.076	13.209	[M-H]-1	26	66325.8
1343	Serum	HMDB0014907	Hydrocortamate		CHEBI:50851	75860	CHEMBL1201263	C23 H38 O8	442.257	442.256	-0.00022	-0.5	443.264	17.013	[M+H]+1	8	65800.7
1344	Serum	HMDB0015500	Allylestrenol	C07324	CHEBI:31189	205855	CHEMBL3185133	C21 H32 O	300.245	300.245	-4e-05	-0.15	283.242	13.412	[M+H-H2O]+1	20	65762.5
1345	Serum	HMDB0011116	Phytyl diphosphate		CHEBI:18187	4444345	CHEMBL3273679	C17 H20 O9	368.111	368.109	-0.00164	-4.47	367.102	2.965	[M-H]-1	24	65116.3
1346	Serum	HMDB0012710	3-Dehydroquinate	C00944	CHEBI:17947	388474		C13 H17 N3 O5	295.117	295.117	-0.00018	-0.62	294.109	20.232	[M-H]-1	1	64816.2
1347	Serum	HMDB0094710	3-[3-(Sulfooxy)phenyl]propanoic acid		CHEBI:64414			C9 H10 O6 S	246.02	246.019	-0.0012	-4.87	245.011	2.623	[M-H]-1	4	64369.7
1348	Serum	HMDB0014975	Progabide			4514729		C17 H16 Cl F N2 O2	334.088	334.088	-6e-05	-0.18	333.081	1.517	[M-H]-1	1	63505.4
1349	Serum	HMDB0014913	Tirofiban	C07965	CHEBI:9605		CHEMBL916	C9 H15 N3 O4	229.106	229.105	-0.00105	-4.58	210.087	0.901	[M-H-H2O]-1	21	62972.1
1350	Serum	HMDB0002186	Hypogeic acid		CHEBI:35465	4476987		C16 H30 O2	254.225	254.225	1e-05	0.04	255.232	18.403	[M+H]+1	3	62874.9
1351	Serum	HMDB0000375	3-(3-Hydroxyphenyl)propanoic acid	C11457	CHEBI:1427	89	CHEMBL134401	C7 H7 N O4 S	201.01	201.009	-0.00077	-3.81	461.032	1.667	[2M-H+HAc]-1	1	62593.6
1352	Serum	HMDB0061027	2-hydroxyethinylestradiol					C20 H24 O3	312.173	312.173	0.00046	1.49	313.18	17.351	[M+H]+1	1	61208.8
1353	Serum	HMDB0125161	6-[3-(carboxymethyl)phenoxy]-3,4,5-trihydroxyoxane-2-carboxylic acid					C26 H52 N O6 P	505.353	505.353	-6e-05	-0.12	506.36	17.979	[M+H]+1	1	59858.6
1354	Serum	HMDB0014671	Erlotinib		CHEBI:114785		CHEMBL553	C11 H11 Br N2 O2	282	281.999	-0.00127	-4.52	280.992	5.062	[M-H]-1	9	59331.6
1355	Serum	HMDB0060885	4'-Hydroxy-R-phenprocoumon					C10 H16 N6 O2	252.133	252.133	-0.00093	-3.69	251.125	15.139	[M-H]-1	25	58582
1356	Serum	HMDB0030620	Morusinol	C17868		4587696	CHEMBL1719948	C13 H8 O4	228.042	228.043	0.0008	3.51	229.05	1.547	[M+H]+1	1	58303.1
1357	Serum	HMDB0137303	4-hydroxy-7-methoxy-2H-1,3-benzodioxole-5-carboxylic acid			3230374		C10 H14 N6 O3	266.113	266.112	-0.00085	-3.2	265.104	8.929	[M-H]-1	22	58293.7
1358	Serum	HMDB0030933	Avocadynofuran	C00280		5257121	CHEMBL1453347	C17 H26 O	246.198	246.197	-0.0012	-4.87	291.195	17.916	[M+FA-H]-1	1	56271.7
1359	Serum	HMDB0014697	Hydroxyzine	C07045	CHEBI:5818		CHEMBL896	C2 H Br N4 O S2	239.878	239.877	-0.00029	-1.22	238.87	1.2	[M-H]-1	6	54579.5
1360	Serum	HMDB0005849	4-Androstenediol		CHEBI:34386		CHEMBL195836	C19 H30 O2	290.225	290.225	-6e-05	-0.21	291.232	16.604	[M+H]+1	22	54380.8
1361	Serum	HMDB0034295	Floionolic acid	C19621		4446065		C17 H27 N5 O4	365.206	365.205	-0.00152	-4.16	366.212	18.005	[M+H]+1	2	53181
1362	Serum	HMDB0013034	Palmitoylglycine			133100	CHEMBL226117	C18 H35 N O3	313.262	313.26	-0.00154	-4.92	358.258	16.964	[M+FA-H]-1	1	51967
1363	Serum	HMDB0000763	5-Hydroxyindoleacetic acid		CHEBI:27823		CHEMBL395915	C10 H9 N O3	191.058	191.058	2e-05	0.08	209.092	1.047	[M+NH4]+1	1	50995.7
1364	Serum	HMDB0094670	1,4-Bis-(1,1-dimethylethyl)-benzene			11316452	CHEMBL1795573	C30 H46 O4	470.34	470.338	-0.00207	-4.41	469.33	18.554	[M-H]-1	4	50817.6
1365	Serum	HMDB0014619	Duloxetine		CHEBI:36795		CHEMBL1175	C20 H32 O	288.245	288.245	-6e-05	-0.2	289.253	17.018	[M+H]+1	4	50529.2
1366	Serum	HMDB0003458	Aquacobalamin					C72 H105 Co N16 O20 P S	1635.65	1635.65	0.00033	0.2	816.817	0.747	[M-2H]-2	1	49748.2
1367	Serum	HMDB0061047	simvastatin hydroxy acid			58263	CHEMBL1201391	C60 H110 O6	926.83	926.83	-0.00069	-0.75	925.822	0.737	[M-H]-1	3	49656.6
1368	Serum	HMDB0015613	Ecabet			59201	CHEMBL2104585	C8 H10 N4 O P2	240.033	240.033	-0.00047	-1.96	241.04	0.998	[M+H]+1	2	49280.8
1369	Serum	HMDB0001859	Acetaminophen	C06804			CHEMBL112	C8 H9 N O2	151.063	151.063	-6e-05	-0.43	152.071	1.027	[M+H]+1	10	48869.5
1370	Serum	HMDB0014944	Pentoxifylline	C07424	CHEBI:7986		CHEMBL628	C20 H30	270.235	270.235	-5e-05	-0.2	271.242	17.5	[M+H]+1	2	48868.6
1371	Serum	HMDB0061069	clofarabind-5'-monophosphate					C15 H6 Cl F5 O3	363.993	363.993	0.00049	1.33	362.986	18.626	[M-H]-1	3	48855.9
1372	Serum	HMDB0029306	4-Ethylphenol	C13637	CHEBI:49584	11601795	CHEMBL108475	C27 H46 N O7 P	527.301	527.299	-0.00254	-4.82	526.292	19.125	[M-H]-1	4	48558.4
1373	Serum	HMDB0060959	4'-N-desmethylolanzapine			13394133	CHEMBL1125	C14 H17 N O4	263.116	263.116	-5e-05	-0.17	281.15	1.137	[M+NH4]+1	3	48278.5
1374	Serum	HMDB0012236	Imidazole acetol-phosphate	C01267	CHEBI:16426	770		C6 H9 N3 O5	203.054	203.055	0.00044	2.15	202.048	1.222	[M-H]-1	22	47742.3
1375	Serum	HMDB0062793	6-(2-amino-2-carboxyethyl)-4-hydroxybenzothiazole		CHEBI:84343	11344987		C10 H17 N3 O7	291.107	291.107	0.00033	1.13	290.1	11.826	[M-H]-1	27	46120.4
1376	Serum	HMDB0002028	DOPA sulfate					C9 H11 N O7 S	277.026	277.024	-0.00126	-4.53	276.017	0.975	[M-H]-1	26	46116.9
1377	Serum	HMDB0013319	Tyrosinamide			13462873		C9 H12 N2 O2	180.09	180.09	1e-05	0.08	181.097	1.34	[M+H]+1	1	45691.4
1378	Serum	HMDB0060936	2-trans-Hydroxycyclohexyl glyburide					C13 H19 N O4	253.131	253.131	-3e-05	-0.11	254.139	7.526	[M+H]+1	1	45638.7
1379	Serum	HMDB0010730	3-Oxotetradecanoic acid		CHEBI:37270			C14 H26 O3	242.188	242.188	-0.00037	-1.54	243.195	18.041	[M+H]+1	1	45520.7
1380	Serum	HMDB0000308	3b-Hydroxy-5-cholenoic acid			83950	CHEMBL169264	C20 H35 N4 O3 P3	472.192	472.19	-0.00208	-4.41	471.183	7.64	[M-H]-1	24	45268.9
1381	Serum	HMDB0061040	hydroxynefazodone			9929840		C10 H18 O2	170.131	170.131	-1e-05	-0.09	341.269	17.974	[2M+H]+1	3	44961.3
1382	Serum	HMDB0029199	Fertaric acid			20058463		C10 H18 N2 O5 S	278.094	278.094	0.00019	0.67	279.101	1.048	[M+H]+1	7	44167.9
1383	Serum	HMDB0032294	N-Gluconyl ethanolamine phosphate					C38 H68 N O8 P	697.468	697.466	-0.00243	-3.48	698.473	0.716	[M+H]+1	6	43939
1384	Serum	HMDB0015247	Nifedipine	C07266	CHEBI:7565		CHEMBL193	C23 H30 N4 O2 S	426.209	426.21	0.00131	3.08	214.112	17.353	[M+2H]+2	2	43850.3
1385	Serum	HMDB0002032	8-Hydroxyguanine	C07481		13984649	CHEMBL1328799	C5 H5 N5 O2	167.044	167.045	0.00047	2.81	166.038	1.205	[M-H]-1	2	43282.9
1386	Serum	HMDB0015092	Norgestimate		CHEBI:50815	5022837	CHEMBL1200934	C60 H113 N3 O15 P2	1177.76	1177.76	-0.00398	-3.38	589.888	17.984	[M+2H]+2	1	43265.5
1387	Serum	HMDB0060946	NAPQI		CHEBI:29132	36356	CHEMBL33232	C8 H7 N O2	149.048	149.048	-8e-05	-0.51	150.055	1.733	[M+H]+1	3	43064.2
1388	Serum	HMDB0000698	Lithocholic acid glycine conjugate	C15557	CHEBI:37998		CHEMBL258818	C14 H16 O5	264.1	264.1	0	-0.01	265.107	9.927	[M+H]+1	3	42633.1
1389	Serum	HMDB0001388	Alpha-Linolenic acid	C06427	CHEBI:27432	4444437	CHEMBL8739	C18 H12 Cl F3 N4 O4	440.05	440.052	0.00168	3.81	439.044	0.847	[M-H]-1	3	42095.3
1390	Serum	HMDB0007896	PC(14:0/P-18:0)	C00157				C20 H21 Cl N2 O	340.134	340.135	0.00109	3.2	339.128	1.245	[M-H]-1	2	41036.4
1391	Serum	HMDB0000039	Butyric acid	C00246	CHEBI:30772	10647052	CHEMBL14227	C7 H7 N O2	137.048	137.047	-0.00021	-1.54	138.055	0.822	[M+H]+1	4	40693
1392	Serum	HMDB0002685	Prostaglandin F1a	C06475	CHEBI:28852	4444441	CHEMBL1325783	C14 H14 O8	310.069	310.068	-0.00083	-2.68	309.061	0.953	[M-H]-1	1	40394.3
1393	Serum	HMDB0031686	2,4-octadienal			4446450		C17 H26 O2	262.193	262.193	0.0001	0.37	263.201	17.636	[M+H]+1	2	40239
1394	Serum	HMDB0029126	Valyl-Glutamate					C19 H45 N9 O11 P2	637.271	637.269	-0.00277	-4.35	319.642	17.056	[M+2H]+2	2	39716.5
1395	Serum	HMDB0000413	3-Hydroxydodecanedioic acid			13628081		C12 H22 O5	246.147	246.146	-0.00119	-4.85	245.138	10.398	[M-H]-1	28	39516
1396	Serum	HMDB0002117	Oleamide	C19670	CHEBI:116314	4446508	CHEMBL15927	C16 H22 O9	358.126	358.125	-0.00154	-4.31	357.118	6.109	[M-H]-1	24	38952.6
1397	Serum	HMDB0000679	Homocitrulline	C02427	CHEBI:17443	58582		C17 H11 N5 O	301.096	301.095	-0.00141	-4.68	302.102	9.313	[M+H]+1	3	38921.5
1398	Serum	HMDB0014802	Sulfametopyrazine	C12616	CHEBI:32162		CHEMBL1525826	C5 H15 N6 O2 P	222.099	222.099	-0.00041	-1.83	221.092	1.302	[M-H]-1	1	38761.5
1399	Serum	HMDB0033514	Fusarochromanone			96933		C15 H20 N2 O4	292.142	292.144	0.00129	4.42	293.151	17.632	[M+H]+1	1	38574.9
1400	Serum	HMDB0059810	m-Xylene	C07208	CHEBI:28488	10627450	CHEMBL286727	C19 H12 O8 S	400.025	400.025	-4e-05	-0.1	401.033	2.535	[M+H]+1	1	38385.7
1401	Serum	HMDB0001262	Maltotriose			17216092		C18 H32 O16	504.169	504.167	-0.00216	-4.29	503.16	0.79	[M-H]-1	6	37814.5
1402	Serum	HMDB0000077	Dehydroepiandrosterone	C01227		8036443	CHEMBL309821	C19 H28 O2	288.209	288.209	-5e-05	-0.18	289.216	12.593	[M+H]+1	23	37668
1403	Serum	HMDB0040188	1,1-Dibromo-2-propanone			470332		C10 H15 N3 O8	305.086	305.086	0.00016	0.52	304.079	3.793	[M-H]-1	2	37481.8
1404	Serum	HMDB0002040	4-Methoxycinnamic acid		CHEBI:48541	609479	CHEMBL95770	C10 H10 O3	178.063	178.063	-5e-05	-0.3	179.07	7.107	[M+H]+1	2	36418.2
1405	Serum	HMDB0002089	N-Ribosylhistidine					C11 H17 N3 O6	287.112	287.111	-0.001	-3.49	597.211	8.111	[2M+Na]+1	23	36152.8
1406	Serum	HMDB0240242	Clocinizine			4525064		C24 H38 O3	374.282	374.282	-0.00019	-0.5	375.289	17.747	[M+H]+1	1	35421.3
1407	Serum	HMDB0000305	Vitamin A	C17276	CHEBI:17336	393012	CHEMBL986	C10 H20 O9	284.111	284.11	-0.00112	-3.96	283.102	1.05	[M-H]-1	3	34969.8
1408	Serum	HMDB0000153	Estriol	C05141	CHEBI:27974		CHEMBL193482	C4 H14 Cl N5 O2 S2	263.028	263.027	-0.00111	-4.23	262.02	1.508	[M-H]-1	20	34585.3
1409	Serum	HMDB0000730	Isobutyrylglycine		CHEBI:70979	9030891	CHEMBL2158191	C6 H11 N O3	145.074	145.074	0	-0.02	168.063	0.95	[M+Na]+1	5	34583.7
1410	Serum	HMDB0000535	Caproic acid	C01585	CHEBI:30776	10715221	CHEMBL14184	C7 H4 N2 O6	212.007	212.006	-0.00081	-3.81	210.999	21.683	[M-H]-1	2	34307.2
1411	Serum	HMDB0034263	Triethyl citrate			13850879	CHEMBL464988	C17 H15 N5 O2	321.123	321.123	0.00055	1.7	320.116	4.942	[M-H]-1	26	33240.1
1412	Serum	HMDB0037759	2-methylene-4-oxo-pentanedioic acid	C06035	CHEBI:1898	389673		C6 H6 O5	158.022	158.021	-0.0007	-4.45	157.013	0.928	[M-H]-1	6	32995.9
1413	Serum	HMDB0000315	16-a-Hydroxypregnenolone	C06390	CHEBI:771	4955002	CHEMBL1908004	C20 H15 Cl N4	346.099	346.099	0.00097	2.8	345.092	2.625	[M-H]-1	20	32888.6
1414	Serum	HMDB0001032	Dehydroepiandrosterone sulfate	C04555	CHEBI:16814		CHEMBL259898	C7 H8 O2 S	156.024	156.024	-0.00014	-0.89	235.046	0.839	[M+DMSO+H]+1	1	32716.3
1415	Serum	HMDB0060569	Deoxyartemsinin			137470		C18 H30 N4 O12	494.186	494.187	0.00118	2.39	493.18	18.043	[M-H]-1	1	32693.5
1416	Serum	HMDB0029282	Avenanthramide 1p			4947061		C10 H22 S	174.144	174.144	0.00026	1.48	175.151	17.829	[M+H]+1	1	32592.2
1417	Serum	HMDB0042039	Tiapride				CHEMBL84158	C11 H17 N3 O	207.137	207.137	0.00024	1.17	206.13	17.707	[M-H]-1	2	32454.4
1418	Serum	HMDB0032401	(+/-)-3-[(2-methyl-3-furyl)thio]-2-butanone			15528527		C10 H5 F17 O	464.007	464.007	2e-05	0.04	463	20.512	[M-H]-1	1	32300
1419	Serum	HMDB0059980	4-Hydroxy-5-(phenyl)-valeric acid-O-glucuronide					C22 H19 N7 O13 S2	653.048	653.049	0.00059	0.9	652.042	2.261	[M-H]-1	1	32088.6
1420	Serum	HMDB0060547	Hydroxybuprenorphine					C14 H20 N2 O4 S	312.114	312.114	-0.00016	-0.5	313.122	1.096	[M+H]+1	5	31796
1421	Serum	HMDB0012380	PS(18:0/18:2(9Z,12Z))		CHEBI:84513	7826041		C42 H78 N O10 P	787.536	787.536	-0.00064	-0.81	788.543	21.278	[M+H]+1	1	30811.9
1422	Serum	HMDB0006285	4-oxo-Retinoic acid	C16678	CHEBI:80656	4941652	CHEMBL104049	C20 H26 O3	314.188	314.188	-0.00013	-0.41	315.195	17.07	[M+H]+1	1	30617.2
1423	Serum	HMDB0059747	N-Feruloylglycine		CHEBI:17691	4444158		C12 H13 N O5	251.079	251.079	-2e-05	-0.1	252.087	1.091	[M+H]+1	1	30594.4
1424	Serum	HMDB0000426	Citramalic acid		CHEBI:15584	1051		C5 H8 O5	148.037	148.038	0.00039	2.65	147.03	17.889	[M-H]-1	1	30572.6
1425	Serum	HMDB0060274	Sedoheptulose 1,7-bisphosphate	C00447	CHEBI:17969	144412		C13 H16 N8 O3	332.135	332.136	0.00118	3.56	331.128	2.991	[M-H]-1	23	29989.7
1426	Serum	HMDB0240717	Serotonin sulfate					C19 H18 Cl N O2	327.103	327.102	-0.00048	-1.47	326.095	7.23	[M-H]-1	23	29982.2
1427	Serum	HMDB0014440	Morphine	C01516	CHEBI:17303	4450907	CHEMBL70	C17 H30 O4	298.214	298.214	-5e-05	-0.18	299.222	17.446	[M+H]+1	2	29764.8
1428	Serum	HMDB0029611	Asparagusic acid		CHEBI:18091			C21 H31 F3 O	356.233	356.233	0.00076	2.13	355.226	18.499	[M-H]-1	1	29460.6
1429	Serum	HMDB0061012	(2S,3R)-2-[(1R)-1-[3,5-bis(trifluoromethyl)phenyl]ethoxy]-3-(4-fluorophenyl)morpholine			8289470		C27 H36 O7	472.246	472.244	-0.00207	-4.38	473.251	17.893	[M+H]+1	2	29391.8
1430	Serum	HMDB0038319	Decarbamoylsaxitoxin					C9 H16 N6 O3	256.128	256.127	-0.00101	-3.94	255.12	16.612	[M-H]-1	2	29349.6
1431	Serum	HMDB0000130	Homogentisic acid	C00544		759		C17 H18 N2 O	266.142	266.142	5e-05	0.2	267.149	6.184	[M+H]+1	4	29348.4
1432	Serum	HMDB0028940	Leucyl-Tryptophan			291664		C26 H42 O3	402.313	402.313	-5e-05	-0.13	403.321	16.957	[M+H]+1	8	29099.9
1433	Serum	HMDB0062744	7alpha-hydroxy-3-oxochol-4-en-24-oic Acid					C17 H33 N4 O6 P	420.214	420.212	-0.00155	-3.68	421.219	17.612	[M+H]+1	1	29032.8
1434	Serum	HMDB0014924	Marimastat	C07359	CHEBI:50662		CHEMBL279785	C15 H29 N3 O5	331.211	331.211	-0.00019	-0.57	332.218	5.876	[M+H]+1	8	28925.7
1435	Serum	HMDB0060501	Phosphatidylethanolamine					C41 H82 N O8 P	747.578	747.578	-3e-05	-0.04	746.571	0.793	[M-H]-1	1	28805.1
1436	Serum	HMDB0013333	3-Hydroxy-9-hexadecenoylcarnitine					C23 H43 N O5	413.314	413.312	-0.00205	-4.95	450.26	19.213	[M-2H+K]-1	1	28260.6
1437	Serum	HMDB0060751	3'-Amino-3'-deoxythimidine glucuronide					C7 H3 N2 O5 P	225.978	225.977	-0.00047	-2.06	224.97	0.896	[M-H]-1	1	27987.1
1438	Serum	HMDB0015016	Chlorhexidine		CHEBI:3614		CHEMBL790	C22 H30 Cl2 N10	504.203	504.203	-0.00022	-0.44	253.109	13.78	[M+2H]+2	1	27368.9
1439	Serum	HMDB0029504	Marindinin			88817	CHEMBL1338909	C14 H16 O3	232.11	232.11	1e-05	0.05	233.117	10.276	[M+H]+1	16	27042.5
1440	Serum	HMDB0014971	Cefaclor	C06877	CHEBI:3478	46260	CHEMBL680	C18 H22 O5	318.147	318.147	-0.00011	-0.33	301.143	0.89	[M+H-H2O]+1	1	26831.1
1441	Serum	HMDB0009307	PE(20:2(11Z,14Z)/22:5(4Z,7Z,10Z,13Z,16Z))	C00350				C9 H10 N2 O4	210.064	210.063	-0.00058	-2.77	209.056	1.513	[M-H]-1	13	26743.5
1442	Serum	HMDB0062190	1-palmitoylglycerone 3-phosphate	C01192	CHEBI:17868			C11 H12 N4 O2	232.096	232.095	-0.00072	-3.08	291.11	19.423	[M-H+HAc]-1	1	26455.6
1443	Serum	HMDB0015383	Ergonovine	C07543	CHEBI:4822	391970	CHEMBL119443	C20 H29 N O3	331.215	331.213	-0.0015	-4.54	330.206	18.181	[M-H]-1	1	26238.3
1444	Serum	HMDB0059984	5-(3',4',5'-Trihydroxyphenyl)-gamma-valerolactone-3'-O-glucuronide					C9 H22 N4 O13 P2 S	488.038	488.038	-7e-05	-0.14	487.031	4.069	[M-H]-1	4	25919.8
1445	Serum	HMDB0014351	Reserpine	C06539			CHEMBL772	C7 H9 N O6 S	235.015	235.014	-0.001	-4.26	234.007	1.058	[M-H]-1	2	25913.4
1446	Serum	HMDB0002304	LTB4 ethanol amide			4446251		C11 H17 N O4	227.116	227.115	-0.00104	-4.56	226.107	19.205	[M-H]-1	1	25459.8
1447	Serum	HMDB0015114	Cyclopentolate	C06932	CHEBI:4024		CHEMBL1201338	C12 H12 N4 O3	260.091	260.091	-8e-05	-0.32	261.098	0.845	[M+H]+1	7	25307.6
1448	Serum	HMDB0011765	Cer(d18:0/22:0)		CHEBI:67021	4446688		C15 H10 N2 O4	282.064	282.065	0.0009	3.2	283.072	1.817	[M+H]+1	4	24689.4
1449	Serum	HMDB0060321	1-Hydroxy-6-methoxypyrene	C06809	CHEBI:81612	7822265		C17 H12 O2	248.084	248.084	0.00032	1.28	249.091	7.554	[M+H]+1	9	24401.5
1450	Serum	HMDB0015371	Gemfibrozil	C07020			CHEMBL457	C9 H10 O3	166.063	166.063	-1e-05	-0.04	167.07	17.611	[M+H]+1	1	24230.8
1451	Serum	HMDB0006478	Iso-Valeraldehyde	C07329	CHEBI:16638	11211063	CHEMBL18360	C8 H16 O4	176.105	176.105	0.00022	1.27	175.098	19.47	[M-H]-1	1	23882.1
1452	Serum	HMDB0014606	Metharbital				CHEMBL450	C9 H14 N2 O3	198.1	198.1	1e-05	0.05	199.108	1.261	[M+H]+1	5	23849.9
1453	Serum	HMDB0014650	Triflupromazine		CHEBI:9711		CHEMBL570	C62 H120 O17 P2	1198.8	1198.8	-0.00176	-1.47	600.406	17.97	[M+2H]+2	1	23639.5
1454	Serum	HMDB0032575	Butylparaben				CHEMBL459008	C23 H25 Cl2 N7 O4	533.135	533.133	-0.00103	-1.94	534.141	0.713	[M+H]+1	2	23571.7
1455	Serum	HMDB0010350	2-Phenylethanol glucuronide	C03033				C14 H18 O7	298.105	298.105	-7e-05	-0.23	299.112	7.529	[M+H]+1	1	23436.1
1456	Serum	HMDB0010329	Dopamine glucuronide			2339915		C20 H33 F O3	340.241	340.243	0.00168	4.94	339.236	19.557	[M-H]-1	1	23355.1
1457	Serum	HMDB0000223	Oxalacetic acid	C00036		945	CHEMBL1794791	C6 H9 N2 O5 P	220.025	220.024	-0.00097	-4.4	219.017	1.114	[M-H]-1	1	23333
1458	Serum	HMDB0005032	Cetirizine	C07778	CHEBI:3561		CHEMBL1000	C21 H25 Cl N2 O3	388.155	388.155	6e-05	0.15	389.163	14.704	[M+H]+1	1	23114.7
1459	Serum	HMDB0060868	Phenytoin quinone					C28 H32 N4 O2	456.253	456.253	0.00018	0.41	455.245	18.067	[M-H]-1	2	22910.4
1460	Serum	HMDB0005809	Eugenol	C10453	CHEBI:4917	13876103	CHEMBL42710	C10 H10 N6 O2	246.087	246.087	0.00031	1.26	247.094	9.783	[M+H]+1	3	22464
1461	Serum	HMDB0010393	LysoPC(20:3(5Z,8Z,11Z))	C04230	CHEBI:74343			C19 H30 O9	402.189	402.187	-0.00176	-4.38	401.18	4.001	[M-H]-1	3	22201.9
1462	Serum	HMDB0034244	Isoquinoline	C06323	CHEBI:16092	10631329	CHEMBL12315	C5 H5 N3 O3 S	187.005	187.006	0.00034	1.84	185.998	1.3	[M-H]-1	1	22057.2
1463	Serum	HMDB0015101	Telmisartan	C07710	CHEBI:9434	59391	CHEMBL1017	C13 H20 N2 O8	332.122	332.122	0.00019	0.56	331.115	10.529	[M-H]-1	2	21842.8
1464	Serum	HMDB0009779	PI(16:0/16:1(9Z))	C00626				C38 H63 N O14	757.425	757.422	-0.00326	-4.3	758.429	0.713	[M+H]+1	2	21726.6
1465	Serum	HMDB0062176	N-lactoyl-Leucine					C10 H19 O4 P	234.102	234.102	-0.00031	-1.33	235.109	17.463	[M+H]+1	1	21649.5
1466	Serum	HMDB0004472	Eucalyptol	C09844			CHEMBL485259	C10 H18 O	154.136	154.136	-9e-05	-0.61	137.132	2.236	[M+H-H2O]+1	1	21417.7
1467	Serum	HMDB0013124	Propenoylcarnitine		CHEBI:86076			C10 H17 N O4	215.116	215.116	9e-05	0.43	214.109	21.592	[M-H]-1	1	21380.4
1468	Serum	HMDB0015554	Alverine		CHEBI:518413		CHEMBL253371	C20 H27 N	281.214	281.214	-0.00016	-0.56	282.221	0.861	[M+H]+1	1	21350.7
1469	Serum	HMDB0001514	Glucosamine	C00329				C37 H62 O5	586.46	586.457	-0.00273	-4.65	585.45	20.196	[M-H]-1	3	21294.1
1470	Serum	HMDB0029710	DIMBOA-Glc			3678276		C47 H80 N O8 P	817.562	817.56	-0.00208	-2.55	816.553	18.429	[M-H]-1	1	21248.5
1471	Serum	HMDB0060562	Captopril-cysteine disulfide					C12 H20 N2 O5 S2	336.081	336.081	-0.00013	-0.38	337.089	2.114	[M+H]+1	2	21076.1
1472	Serum	HMDB0240284	Hydroxystilbamidine			10612853	CHEMBL1301	C16 H16 N4 O	280.132	280.133	0.00066	2.37	279.126	18.484	[M-H]-1	2	21063.6
1473	Serum	HMDB0000866	N-Acetyl-L-tyrosine	C01657	CHEBI:21563	61606	CHEMBL65543	C12 H14 O6	254.079	254.078	-0.00125	-4.91	253.071	7.149	[M-H]-1	20	20931.9
1474	Serum	HMDB0029185	5-(3',4'-Dihydroxyphenyl)-gamma-valerolactone			134347	CHEMBL181193	C11 H12 O4	208.074	208.073	-7e-05	-0.34	226.107	1.201	[M+NH4]+1	1	20720
1475	Serum	HMDB0015102	Desloratadine		CHEBI:291342		CHEMBL1172	C16 H20 F N3 O3 S	353.121	353.121	4e-05	0.13	352.114	1.178	[M-H]-1	2	20656.4
1476	Serum	HMDB0014707	Cephalexin	C06895	CHEBI:3534	25541	CHEMBL1727	C4 H7 O6 P	181.998	181.998	-0.00031	-1.72	180.99	21.58	[M-H]-1	2	20497
1477	Serum	HMDB0015109	Edetic Acid	C00284			CHEMBL858	C22 H32 O8	424.21	424.208	-0.00167	-3.93	423.201	6.965	[M-H]-1	19	20237.4
1478	Serum	HMDB0001434	3-Methoxytyrosine					C10 H13 N O4	211.084	211.083	-0.00099	-4.7	210.076	1.042	[M-H]-1	17	20209.5
1479	Serum	HMDB0002586	Chenodeoxycholic acid 3-sulfate			13628372		C24 H40 O7 S	472.249	472.247	-0.00206	-4.36	471.24	17.436	[M-H]-1	8	19955.7
1480	Serum	HMDB0000296	Uridine	C00299	CHEBI:16704		CHEMBL100259	C15 H29 N O3	271.215	271.213	-0.00126	-4.64	270.206	18.295	[M-H]-1	1	19874.3
1481	Serum	HMDB0060707	15beta-Hydroxydesogestrel					C32 H46 O5	510.335	510.336	0.00174	3.41	509.329	19.459	[M-H]-1	17	19834.5
1482	Serum	HMDB0006050	o-Tyrosine			82607	CHEMBL107813	C9 H11 N O3	181.074	181.074	0	-0.03	182.081	1.375	[M+H]+1	8	19737.5
1483	Serum	HMDB0032013	Vanilloloside		CHEBI:68967		CHEMBL468568	C14 H20 O8	316.116	316.114	-0.00154	-4.88	315.107	7.797	[M-H]-1	1	19734.4
1484	Serum	HMDB0003559	Gibberellin A3		CHEBI:28833		CHEMBL1232952	C19 H22 O6	346.142	346.14	-0.00147	-4.26	369.129	0.912	[M+Na]+1	1	19687.7
1485	Serum	HMDB0000044	Ascorbic acid	C01041		559144	CHEMBL1253320	C6 H8 O6	176.032	176.031	-0.00064	-3.65	411.076	18.495	[2M-H+HAc]-1	1	19628
1486	Serum	HMDB0014995	Terbinafine	C08079	CHEBI:9448	1266005	CHEMBL822	C12 H18 N10 O	318.167	318.166	-0.00035	-1.1	635.325	17.624	[2M-H]-1	1	19621.7
1487	Serum	HMDB0038440	1-Isothiocyanato-7-(methylthio)heptane	C00157		8300665		C9 H17 N S2	203.08	203.079	-0.00086	-4.23	204.087	1.281	[M+H]+1	5	19563.4
1488	Serum	HMDB0028804	Glutaminylphenylalanine					C14 H19 N3 O4	293.138	293.137	-6e-05	-0.21	294.145	0.967	[M+H]+1	2	19415.8
1489	Serum	HMDB0062720	Thymol Sulfate		CHEBI:82911			C14 H14 O12 S	406.021	406.022	0.00126	3.11	405.015	21.874	[M-H]-1	18	19250.3
1490	Serum	HMDB0014500	Chlorzoxazone	C07931	CHEBI:3655		CHEMBL1371	C7 H5 Cl N2 O	168.009	168.008	-0.00062	-3.69	167.001	0.982	[M-H]-1	1	19229.5
1491	Serum	HMDB0006409	Tyramine-O-sulfate			134849		C16 H24 O8	344.147	344.147	2e-05	0.07	345.154	4.088	[M+H]+1	1	19130.3
1492	Serum	HMDB0004448	Estradiol-17beta 3-sulfate					C18 H24 O2	272.178	272.178	6e-05	0.23	273.185	17.552	[M+H]+1	1	18893.6
1493	Serum	HMDB0039177	1-O-Galloylglycerol			4476324		C10 H16 N2 O8	292.091	292.091	0.00017	0.58	291.084	6.209	[M-H]-1	16	18826.3
1494	Serum	HMDB0060021	trans-isoeugenol-O-glucuronide					C16 H20 O8	340.116	340.114	-0.0016	-4.7	339.107	3.573	[M-H]-1	18	18555.8
1495	Serum	HMDB0000684	L-Kynurenine	C00328	CHEBI:16946		CHEMBL498416	C16 H22 O6	310.142	310.141	-0.00025	-0.81	311.149	8.477	[M+H]+1	1	18405.2
1496	Serum	HMDB0029059	Threoninyl-Glutamine					C18 H23 N3 O4	345.169	345.167	-0.00152	-4.42	344.16	7.201	[M-H]-1	6	18249
1497	Serum	HMDB0004626	Tetrahydrogestrinone			5257020		C14 H16 Cl N3 O	277.098	277.098	0.00012	0.44	278.106	1.577	[M+H]+1	1	17832.1
1498	Serum	HMDB0061029	dehydrofelodipine			56680		C18 H17 Cl2 N O4	381.053	381.054	0.0006	1.58	382.061	0.791	[M+H]+1	3	17802.2
1499	Serum	HMDB0010323	Phenethylamine glucuronide	C03033				C20 H22 Cl2 N2 O6	456.085	456.086	0.00015	0.33	455.078	0.915	[M-H]-1	1	17520.3
1500	Serum	HMDB0000614	PS(16:0/16:0)	C02737		2338998		C8 H12 N2 O5	216.075	216.075	-2e-05	-0.1	215.067	19.491	[M-H]-1	1	17439.2
1501	Serum	HMDB0000600	Galactosylhydroxylysine			17215976		C12 H24 N2 O8	324.153	324.152	-0.001	-3.07	347.142	0.668	[M+Na]+1	3	17249.5
1502	Serum	HMDB0012454	3beta,7alpha-Dihydroxy-5-cholestenoate	C17335				C11 H8 N2 O	184.064	184.064	-4e-05	-0.19	183.056	1.635	[M-H]-1	1	17066.5
1503	Serum	HMDB0000273	Thymidine	C00214	CHEBI:17748		CHEMBL52609	C33 H36 N3 O7 P	617.229	617.228	-0.00079	-1.28	640.218	0.714	[M+Na]+1	1	17058.7
1504	Serum	HMDB0000268	Tetrahydrocorticosterone	C03033		8038941		C21 H34 O4	350.246	350.246	-0.00013	-0.36	333.242	13.115	[M+H-H2O]+1	1	16942.3
1505	Serum	HMDB0030554	epsilon-Tocopherol	C14154		8020185	CHEMBL345478	C47 H90 O6	750.674	750.675	0.00154	2.05	751.683	0.682	[M+H]+1	1	16867.6
1506	Serum	HMDB0000601	Coprocholic acid		CHEBI:18402			C27 H46 O5	450.335	450.332	-0.00217	-4.83	449.325	19.021	[M-H]-1	1	16791.4
1507	Serum	HMDB0038889	2-Methyl-2-(methyldithio)propanal			95668		C18 H11 Cl N2 O3	338.046	338.045	-0.00116	-3.43	337.037	5.646	[M-H]-1	1	16628.6
1508	Serum	HMDB0005886	19-Noretiocholanolone			19347817		C24 H38 O8	454.257	454.255	-0.00188	-4.13	453.248	17.123	[M-H]-1	15	16527.6
1509	Serum	HMDB0005049	10-Nitrolinoleic acid	C13800	CHEBI:34125	4445433		C11 H8 O4	204.042	204.043	0.00081	3.97	203.036	0.861	[M-H]-1	2	16426.8
1510	Serum	HMDB0000394	3-Hydroxytetradecanedioic acid			13628077		C14 H26 O5	274.178	274.177	-0.00126	-4.61	273.169	14.321	[M-H]-1	10	16123.4
1511	Serum	HMDB0040352	2-[4-(3-Hydroxypropyl)-2-methoxyphenoxy]-1,3-propanediol			8439856		C21 H32 O2	316.24	316.24	-0.0002	-0.64	317.247	14.536	[M+H]+1	3	15973.1
1512	Serum	HMDB0014800	Trimethobenzamide	C07178	CHEBI:27796		CHEMBL1201256	C23 H12 Cl2 N4 O5	494.018	494.018	-0.00075	-1.52	493.01	20.303	[M-H]-1	3	15884.9
1513	Serum	HMDB0014355	Adapalene		CHEBI:31174	54244	CHEMBL1265	C17 H13 Cl F N O4	349.052	349.052	0.00062	1.77	348.045	1.235	[M-H]-1	1	15635.1
1514	Serum	HMDB0009060	PE(18:1(9Z)/18:2(9Z,12Z))	C00350	CHEBI:74977	7825703		C13 H16 O6 S2	332.039	332.037	-0.00146	-4.4	331.03	13.907	[M-H]-1	1	15265.4
1515	Serum	HMDB0001209	Allantoic acid	C00499	CHEBI:30837	198		C14 H16 N2 O6	308.101	308.101	-0.00017	-0.56	309.108	2.77	[M+H]+1	8	15064
1516	Serum	HMDB0240493	Cyclo(L-prolyl-L-valyl)					C10 H18 N2 O3	214.132	214.132	-3e-05	-0.13	197.128	1.213	[M+H-H2O]+1	1	15033.4
1517	Serum	HMDB0001218	Coumarin		CHEBI:28794	11251075	CHEMBL6466	C20 H18 N2 O2 S	350.109	350.107	-0.00162	-4.61	349.1	0.967	[M-H]-1	1	14886
1518	Serum	HMDB0005782	Hesperetin	C01709		65234	CHEMBL399121	C16 H20 N2 O6	336.132	336.131	-0.00143	-4.27	335.123	4.805	[M-H]-1	6	14882.4
1519	Serum	HMDB0014027	7-Hydroxygliclazide					C15 H21 N3 O4 S	339.125	339.125	-9e-05	-0.25	323.106	1.009	[M+H-NH3]+1	1	14857.6
1520	Serum	HMDB0060933	Propofol glucuronide					C18 H26 O7	354.168	354.166	-0.00159	-4.48	353.159	14.267	[M-H]-1	1	14856.1
1521	Serum	HMDB0015081	Phenprocoumon		CHEBI:50438			C18 H16 O3	280.11	280.11	-7e-05	-0.24	281.117	16.957	[M+H]+1	1	14790.9
1522	Serum	HMDB0015444	Hexobarbital	C11723	CHEBI:5706		CHEMBL7728	C9 H8 O6	212.032	212.032	-2e-05	-0.08	213.039	2.167	[M+H]+1	1	14778.3
1523	Serum	HMDB0060122	4-Oxo-9-cis-retinoyl-beta-glucuronide					C29 H39 N O5	481.283	481.284	0.00103	2.15	480.277	20.663	[M-H]-1	1	14737.9
1524	Serum	HMDB0041815	6-Sulfatoxymelatonin			58606		C13 H16 N2 O6 S	328.073	328.071	-0.00141	-4.3	327.064	1.513	[M-H]-1	11	14681.6
1525	Serum	HMDB0003834	P1,P4-Bis(5'-xanthosyl) tetraphosphate	C04392	CHEBI:28400	389293		C8 H13 N O3 S	203.062	203.062	4e-05	0.2	204.069	1.947	[M+H]+1	2	14453.1
1526	Serum	HMDB0013130	Glutarylcarnitine					C12 H21 N O6	275.137	275.136	-0.0011	-3.98	274.129	2.247	[M-H]-1	1	14196.4
1527	Serum	HMDB0041886	Enalaprilat	C11720	CHEBI:4786	4575429	CHEMBL577	C18 H24 N2 O5	348.169	348.169	7e-05	0.19	349.176	5.199	[M+H]+1	5	14190.7
1528	Serum	HMDB0013631	Oleoyl glycine		CHEBI:73723	4941514	CHEMBL226118	C10 H13 N3 O3	223.096	223.096	-5e-05	-0.21	224.103	1.544	[M+H]+1	1	13997.8
1529	Serum	HMDB0015487	Acenocoumarol		CHEBI:53766	10443441	CHEMBL397420	C19 H15 N O6	353.09	353.088	-0.00151	-4.28	352.081	16.549	[M-H]-1	3	13896.2
1530	Serum	HMDB0014604	Nabumetone		CHEBI:7443		CHEMBL1070	C15 H16 O2	228.115	228.115	-1e-05	-0.03	229.122	7.306	[M+H]+1	1	13892.9
1531	Serum	HMDB0014498	Buclizine	C07777	CHEBI:3205		CHEMBL1201271	C27 H40 O5	444.288	444.286	-0.00198	-4.45	443.278	18.866	[M-H]-1	2	13891.2
1532	Serum	HMDB0000901	Valproic acid glucuronide					C14 H24 O8	320.147	320.146	-0.00148	-4.62	319.138	5.293	[M-H]-1	8	13862.1
1533	Serum	HMDB0002265	14,15-DiHETrE	C14775	CHEBI:63966	4446271	CHEMBL7514	C19 H24 N2 O2	312.184	312.184	-0.00013	-0.42	157.099	4.8	[M+2H]+2	1	13601.1
1534	Serum	HMDB0015496	Amrinone	C13594			CHEMBL12856	C3 H8 N O5 P	169.014	169.014	-0.00012	-0.72	170.021	2.323	[M+H]+1	1	13318.4
1535	Serum	HMDB0012190	Arsenate	C01478	CHEBI:18231	229	CHEMBL2374288	C18 H31 N O4	325.225	325.224	-0.0016	-4.92	324.216	17.501	[M-H]-1	1	13297.9
1536	Serum	HMDB0040270	Diethylhexyl adipate	C14240	CHEBI:34675		CHEMBL1414950	C40 H42 Cl N5 O7	739.277	739.28	0.00322	4.36	738.273	17.876	[M-H]-1	1	13295.5
1537	Serum	HMDB0060761	4-Chloro-5-sulfamoylanthranilic acid			68992		C7 H7 Cl N2 O4 S	249.982	249.98	-0.00121	-4.85	248.973	1.85	[M-H]-1	5	13244.3
1538	Serum	HMDB0031885	6-Hydroxypentadecanedioic acid					C15 H28 O5	288.194	288.192	-0.00128	-4.45	287.185	16.403	[M-H]-1	9	13236.9
1539	Serum	HMDB0004861	Ganglioside GM1 (d18:1/26:0)	C04911				C44 H76 N O8 P	777.531	777.532	0.0013	1.67	778.539	0.772	[M+H]+1	1	13167.5
1540	Serum	HMDB0000182	L-Lysine	C00047	CHEBI:18019		CHEMBL8085	C10 H12 Cl F N5 O6 P	383.02	383.019	-0.00108	-2.81	496.004	1.789	[M-H+TFA]-1	3	13068
1541	Serum	HMDB0035360	N-Methyl-1-deoxynojirimycin				CHEMBL418746	C20 H16 O4 S	352.077	352.077	6e-05	0.18	353.084	0.885	[M+H]+1	1	13023.6
1542	Serum	HMDB0001970	3-Methyluric acid				CHEMBL791	C5 H11 O P3 S	211.974	211.974	0.0001	0.48	256.973	1.05	[M+FA-H]-1	2	12937.4
1543	Serum	HMDB0003747	Resveratrol	C03582	CHEBI:27881	392875	CHEMBL165	C14 H12 O3	228.079	228.079	-3e-05	-0.13	229.086	10.345	[M+H]+1	1	12930.6
1544	Serum	HMDB0129424	3,4,5-trihydroxy-6-({7-oxo-7H-furo[3,2-g]chromen-4-yl}oxy)oxane-2-carboxylic acid					C17 H14 O10	378.059	378.057	-0.00161	-4.26	377.05	6.413	[M-H]-1	14	12729.8
1545	Serum	HMDB0041026	Erinapyrone C					C20 H10 O6	346.048	346.047	-0.0005	-1.44	391.045	10.642	[M+FA-H]-1	1	12538
1546	Serum	HMDB0007892	PC(14:0/22:6(4Z,7Z,10Z,13Z,16Z,19Z))	C00157	CHEBI:86162			C20 H38 N4 O4	398.289	398.289	-0.00051	-1.29	399.296	21.695	[M+H]+1	1	12531.3
1547	Serum	HMDB0060994	alpha-Hydroxymetoprolol					C15 H25 N O4	283.178	283.178	-5e-05	-0.17	284.186	3.083	[M+H]+1	10	12510.6
1548	Serum	HMDB0031110	Glycerol tritridecanoate					C15 H20 N2 O3 S2	340.092	340.091	-0.0007	-2.05	341.098	0.797	[M+H]+1	1	12429.6
1549	Serum	HMDB0014397	Phenytoin	C07443	CHEBI:8107		CHEMBL16	C15 H12 N2 O2	252.09	252.09	0	-0.01	253.097	10.123	[M+H]+1	1	12377.8
1550	Serum	HMDB0000158	L-Tyrosine	C00082	CHEBI:17895		CHEMBL925	C10 H17 N O3 S	231.093	231.093	3e-05	0.14	254.082	5.788	[M+Na]+1	1	12373.7
1551	Serum	HMDB0060681	4-Hydroxy-2,6-dimethylaniline	C16570	CHEBI:55545	69010		C8 H11 N O	137.084	137.084	-0.00011	-0.83	138.091	0.851	[M+H]+1	2	12254.1
1552	Serum	HMDB0059667	3-Methyl sulfolene			64103		C5 H8 O2 S	132.024	132.024	-9e-05	-0.68	133.032	1.555	[M+H]+1	2	12219.3
1553	Serum	HMDB0015299	Procarbazine	C07402	CHEBI:71417		CHEMBL1321	C13 H21 Cl N4 O2 S	332.107	332.107	-0.00019	-0.58	333.114	0.878	[M+H]+1	1	12066.5
1554	Serum	HMDB0013897	4-ene-Valproic acid	C16648	CHEBI:80634		CHEMBL1367	C22 H26 N4	346.216	346.214	-0.00139	-4.02	347.222	10.229	[M+H]+1	1	12031.1
1555	Serum	HMDB0061147	Hydroxyclomipramine glucuronide					C14 H16 O3	232.11	232.11	1e-05	0.05	233.117	11.975	[M+H]+1	21	12020.7
1556	Serum	HMDB0001890	Acetylcysteine		CHEBI:28939		CHEMBL600	C5 H9 N O3 S	163.03	163.03	-5e-05	-0.33	164.038	6.296	[M+H]+1	1	12020.3
1557	Serum	HMDB0060538	Nordiazepam	D08283	CHEBI:111762		CHEMBL523	C15 H11 Cl N2 O	270.056	270.056	0	-0.02	271.063	12.61	[M+H]+1	1	12011.5
1558	Serum	HMDB0000668	Hematoporphyrin IX					C24 H36 O2	356.272	356.272	0.0002	0.56	357.279	16.877	[M+H]+1	3	11956.4
1559	Serum	HMDB0001530	Mannitol 1-phosphate	C00644	CHEBI:16298			C6 H15 O9 P	262.045	262.044	-0.00123	-4.68	261.037	2.779	[M-H]-1	10	11873.8
1560	Serum	HMDB0062727	1-iodo-2-methylundecane		CHEBI:84222	474884		C15 H12 N2 O4	284.08	284.08	-1e-05	-0.03	285.087	4.884	[M+H]+1	1	11870.9
1561	Serum	HMDB0060622	Endoxifen O-glucuronide					C9 H17 N O4 S	235.088	235.088	0	0.01	236.095	1.954	[M+H]+1	2	11750.4
1562	Serum	HMDB0014416	Diatrizoate		CHEBI:53691		CHEMBL1201220	C11 H9 I3 N2 O4	613.77	613.77	0.00017	0.27	636.759	1.175	[M+Na]+1	1	11736.5
1563	Serum	HMDB0014967	Diazepam	C06948	CHEBI:49575		CHEMBL12	C16 H13 Cl N2 O	284.072	284.072	-6e-05	-0.21	285.079	15.077	[M+H]+1	1	11659.9
1564	Serum	HMDB0005768	Kyotorphin	C02993	CHEBI:17537		CHEMBL273521	C27 H32 O8	484.21	484.209	-0.00103	-2.12	483.201	15.284	[M-H]-1	10	11561.1
1565	Serum	HMDB0001954	3-Hydroxyoctanoic acid		CHEBI:37098			C19 H22 N2 O2	310.168	310.168	-0.00014	-0.44	311.175	4.667	[M+H]+1	2	11509
1566	Serum	HMDB0011511	LysoPE(20:0/0:0)					C25 H52 N O7 P	509.348	509.346	-0.00237	-4.65	568.36	12.132	[M-H+HAc]-1	1	11448
1567	Serum	HMDB0031802	(Â±)-Metalaxyl	C10947	CHEBI:82790	38839	CHEMBL105809	C6 H4 N3 O4 P	212.994	212.993	-0.00066	-3.11	211.986	1.181	[M-H]-1	4	11393.9
1568	Serum	HMDB0240217	3-(Cystein-S-yl)acetaminophen			149727		C11 H14 N2 O4 S	270.067	270.066	-0.00117	-4.33	269.059	1.217	[M-H]-1	10	11383.6
1569	Serum	HMDB0000068	Epinephrine	C12044	CHEBI:28918		CHEMBL679	C9 H13 N O3	183.09	183.09	0	0.02	184.097	1.557	[M+H]+1	2	11367.3
1570	Serum	HMDB0033586	2'-Hydroxy-4,4',6'-trimethoxychalcone			4511445	CHEMBL243829	C9 H13 N2 O5 P	260.056	260.057	0.00106	4.08	261.065	3.317	[M+H]+1	1	11107.9
1571	Serum	HMDB0028725	Asparaginyl-Arginine			8011314		C17 H21 N S2	303.112	303.113	0.00111	3.67	302.105	9.874	[M-H]-1	1	11090.5
1572	Serum	HMDB0014812	Galantamine	C08526			CHEMBL659	C16 H10 N2 O2	262.074	262.074	-5e-05	-0.2	263.081	15.542	[M+H]+1	1	11035.4
1573	Serum	HMDB0059992	5-(4'-Hydroxyphenyl)-gamma-valerolactone-4'-O-glucuronide					C14 H14 O6 S	310.051	310.05	-0.00133	-4.3	309.043	7.362	[M-H]-1	14	11020.8
1574	Serum	HMDB0001933	Furosemide	D00331			CHEMBL35	C12 H11 Cl N2 O5 S	330.008	330.006	-0.00144	-4.36	328.999	10.514	[M-H]-1	5	10938.7
1575	Serum	HMDB0012242	Ketoconazole		CHEBI:47518	43284	CHEMBL295698	C26 H28 Cl2 N4 O4	530.149	530.151	0.00239	4.5	529.144	19.302	[M-H]-1	1	10923.4
1576	Serum	HMDB0028977	Met-Leu	C02997		2669202		C11 H22 N2 O3 S	262.135	262.135	-3e-05	-0.1	263.142	0.993	[M+H]+1	1	10922.9
1577	Serum	HMDB0013974	4'-Hydroxydiclofenac		CHEBI:59613		CHEMBL1030	C14 H11 Cl2 N O3	311.012	311.01	-0.00133	-4.29	310.003	15.027	[M-H]-1	1	10834.2
1578	Serum	HMDB0060820	Dihydroisomorphine-3-glucuronide					C23 H29 N O9	463.184	463.184	-0.0001	-0.22	464.191	11.808	[M+H]+1	2	10698.5
1579	Serum	HMDB0060886	6-Hydroxy-R-phenprocoumon					C18 H16 O4	296.105	296.103	-0.00139	-4.7	295.096	16.235	[M-H]-1	1	10659.3
1580	Serum	HMDB0014488	Protriptyline	C07408			CHEMBL668	C19 H21 N	263.167	263.166	-0.00122	-4.64	262.159	11.407	[M-H]-1	1	10657
1581	Serum	HMDB0035227	Hydroxypropanedioic acid	C02287	CHEBI:16513	44		C5 H5 Cl O12 P2 S	385.867	385.868	0.00175	4.54	384.861	0.32	[M-H]-1	1	10565.8
1582	Serum	HMDB0010699	CerP(d18:1/12:0)		CHEBI:72718	4446693		C21 H22 O9	418.126	418.125	-0.00182	-4.35	417.117	8.559	[M-H]-1	2	10522.5
1583	Serum	HMDB0014012	Omeprazole sulfone			128709	CHEMBL1344	C17 H19 N3 O4 S	361.11	361.11	4e-05	0.11	362.117	9.496	[M+H]+1	3	10384.9
1584	Serum	HMDB0060673	2,3-Dihydroxycarbamazepine	C16603	CHEBI:80598			C15 H12 N2 O3	268.085	268.085	-3e-05	-0.1	269.092	4.255	[M+H]+1	1	10194.2
1585	Serum	HMDB0001923	Naproxen	C01517	CHEBI:7476	137720	CHEMBL154	C14 H14 O3	230.094	230.094	-5e-05	-0.24	231.102	14.537	[M+H]+1	1	10176.6
1586	Serum	HMDB0041969	Oxazepam glucuronide			141329		C21 H19 Cl N2 O8	462.083	462.081	-0.00178	-3.86	461.074	11.503	[M-H]-1	9	10158.9
1587	Serum	HMDB0014632	Sotalol	C07309	CHEBI:63622		CHEMBL471	C12 H20 N2 O3 S	272.119	272.119	-4e-05	-0.14	273.127	1.22	[M+H]+1	3	10133.3
1588	Serum	HMDB0041741	Glycitein 7-O-glucuronide					C16 H30 O6	318.204	318.203	-0.00159	-4.99	317.195	12.847	[M-H]-1	1	10054.1
1589	Serum	HMDB0015398	Varenicline		CHEBI:84500	4470510		C13 H13 N3	211.111	211.111	-5e-05	-0.24	234.1	4.225	[M+Na]+1	1	10005.2
1590	Serum	HMDB0000468	Biopterin		CHEBI:63931	392795		C9 H11 N5 O3	237.086	237.085	-0.00115	-4.85	238.092	5.538	[M+H]+1	1	9980.17
1591	Serum	HMDB0041970	Oxmetidine	C11803	CHEBI:7847	46799	CHEMBL2110657	C81 H147 N3 O31	1658	1658.01	0.00531	3.2	553.676	17.595	[M+3H]+3	1	9962.56
1592	Serum	HMDB0013695	Urolithin A			4589709	CHEMBL1836264	C21 H21 F O5 S	404.109	404.108	-0.00108	-2.67	405.116	1.91	[M+H]+1	1	9874.74
1593	Serum	HMDB0001847	Caffeine		CHEBI:27732		CHEMBL113	C8 H10 N4 O2	194.08	194.08	3e-05	0.15	195.088	3.815	[M+H]+1	2	9858.66
1594	Serum	HMDB0006408	4-Hydroxy tolbutamide		CHEBI:63799			C12 H18 N2 O4 S	286.099	286.099	-7e-05	-0.24	287.106	1.609	[M+H]+1	2	9806.3
1595	Serum	HMDB0030687	Cyclomorusin	C17867		4587697	CHEMBL1770313	C21 H32 O3	332.235	332.235	-0.0002	-0.62	333.242	13.41	[M+H]+1	6	9799
1596	Serum	HMDB0015604	Permethrin	C14388		36845	CHEMBL1525	C21 H25 N3 O2 S2	415.139	415.141	0.00179	4.31	414.133	11.607	[M-H]-1	1	9723.56
1597	Serum	HMDB0015333	Levetiracetam			390096	CHEMBL150361	C8 H14 N2 O2	170.106	170.105	-0.00011	-0.66	171.113	1.208	[M+H]+1	1	9717.72
1598	Serum	HMDB0011741	gamma-Glutamyltyrosine		CHEBI:82969	85142		C17 H32 N6 O6	416.238	416.237	-0.00141	-3.39	415.23	7.366	[M-H]-1	1	9657.15
1599	Serum	HMDB0034406	5alpha-Androst-16-en-3-one			78208		C17 H16 N2 O S2	328.07	328.069	-0.00099	-3	329.077	11.07	[M+H]+1	2	9646.76
1600	Serum	HMDB0013989	O-Desmethylnaproxen			143026		C13 H12 O3	216.079	216.079	-0.0001	-0.46	239.068	7.891	[M+Na]+1	1	9627.35
1601	Serum	HMDB0037832	Vetiveryl acetate					C10 H13 N O3 S	227.062	227.062	-5e-05	-0.22	228.069	2.238	[M+H]+1	4	9507.62
1602	Serum	HMDB0041731	Equol 4'-O-glucuronide					C16 H20 O11	388.101	388.099	-0.0016	-4.12	387.092	5.15	[M-H]-1	2	9467.98
1603	Serum	HMDB0015461	Glycodiazine	C14210			CHEMBL1697838	C13 H15 N3 O4 S	309.078	309.077	-0.00138	-4.46	308.07	3.98	[M-H]-1	2	9294.61
1604	Serum	HMDB0035282	Solasodine				CHEMBL1964743	C27 H43 N O2	413.329	413.329	-0.00011	-0.26	414.337	14.496	[M+H]+1	1	9097.48
1605	Serum	HMDB0001930	Ranitidine	D00422	CHEBI:8776	2272523	CHEMBL512	C13 H22 N4 O3 S	314.141	314.141	-0.00017	-0.56	315.148	1.744	[M+H]+1	2	9068.84
1606	Serum	HMDB0010357	Tetrahydroaldosterone-3-glucuronide			146888		C27 H40 O11	540.257	540.255	-0.0021	-3.88	539.248	10.352	[M-H]-1	8	8995.47
1607	Serum	HMDB0006248	gamma-Glutamylalanine	C03740	CHEBI:50619	389104		C9 H16 O6	220.095	220.095	0	0	221.102	1.995	[M+H]+1	6	8957.93
1608	Serum	HMDB0060943	Sulfinpyrazone sulfide			69746		C17 H22 O9	370.126	370.125	-0.00177	-4.77	369.117	3.024	[M-H]-1	1	8931.76
1609	Serum	HMDB0007970	PC(16:0/18:0)	C00157	CHEBI:73000			C12 H19 Cl N2 O6 S2	386.037	386.036	-0.00088	-2.29	385.029	7.992	[M-H]-1	1	8924.47
1610	Serum	HMDB0014745	Nafcillin	C07250	CHEBI:7447		CHEMBL1443	C16 H30 O10	382.184	382.182	-0.00183	-4.8	381.175	6.131	[M-H]-1	2	8841.61
1611	Serum	HMDB0001924	Atenolol	D00235	CHEBI:2904		CHEMBL24	C14 H22 N2 O3	266.163	266.163	-1e-05	-0.02	267.17	1.553	[M+H]+1	3	8789.8
1612	Serum	HMDB0059970	4-Hydroxy-5-(3',4',5'-trihydroxyphenyl)-valeric acid-O-methyl-O-glucuronide					C9 H7 Cl2 N O3	246.98	246.979	-0.00121	-4.89	245.972	6.358	[M-H]-1	7	8786.43
1613	Serum	HMDB0036267	Quillaic acid 3-[rhamnosyl-(1->3)-[galactosyl-(1->2)]-glucuronide] 28-[glucosyl-(1->3)-[xylosyl-(1->4)]-rhamnosyl-(1->2)-4-[5-[[5-(arabinosyloxy)-3-hydroxy-6-methyl-1-oxooctyl]oxy]-3-hydroxy-6-methyl-1-oxooctyl]-fucosyl] ester					C29 H34 O11	558.21	558.208	-0.00224	-4.01	559.215	9.977	[M+H]+1	1	8762.97
1614	Serum	HMDB0000279	Saccharopine	C00449	CHEBI:16927	141086		C11 H17 N3 O3	239.127	239.127	-4e-05	-0.15	240.134	1.837	[M+H]+1	1	8753.07
1615	Serum	HMDB0011764	Cer(d18:0/20:0)		CHEBI:67027	4446687		C10 H6 F17 N O2 S	526.985	526.983	-0.00155	-2.94	525.976	1.111	[M-H]-1	3	8675.35
1616	Serum	HMDB0015193	Amoxicillin	C06827	CHEBI:2676	31006	CHEMBL1082	C16 H19 N3 O5 S	365.105	365.103	-0.00162	-4.44	364.096	3.951	[M-H]-1	1	8663.27
1617	Serum	HMDB0013326	trans-2-Dodecenoylcarnitine	C01460				C21 H20 O10	432.106	432.106	-0.00014	-0.32	455.095	6.746	[M+Na]+1	1	8647.99
1618	Serum	HMDB0000872	Tetradecanedioic acid	C11002	CHEBI:76308			C19 H16 N4 O2	332.127	332.128	0.00058	1.75	331.121	6.752	[M-H]-1	12	8622.31
1619	Serum	HMDB0013854	N4-Acetylsulfamethoxazole		CHEBI:31169	58771		C12 H13 N3 O4 S	295.063	295.063	-9e-05	-0.31	296.07	1.558	[M+H]+1	4	8608.82
1620	Serum	HMDB0014376	Temazepam	D00370	CHEBI:9435		CHEMBL967	C16 H13 Cl N2 O2	300.067	300.066	-8e-05	-0.27	301.074	12.793	[M+H]+1	8	8606.67
1621	Serum	HMDB0014343	Oseltamivir	C08092	CHEBI:7798	58540	CHEMBL1229	C34 H22 O9	574.126	574.129	0.00239	4.16	575.136	1.401	[M+H]+1	1	8599.12
1622	Serum	HMDB0125077	2-methoxybenzene-1,3,5-triol			3509032	CHEMBL1606248	C19 H23 N O4	329.163	329.164	0.00113	3.42	330.171	12.045	[M+H]+1	1	8598.46
1623	Serum	HMDB0001896	5-Methoxytryptophol				CHEMBL14485	C7 H14 O8	226.069	226.069	0.0003	1.34	227.076	5.666	[M+H]+1	1	8477.23
1624	Serum	HMDB0014640	Oxycodone	C08018	CHEBI:7852	4447649	CHEMBL656	C17 H17 N3 O3	311.127	311.127	-0.00013	-0.41	312.134	6.704	[M+H]+1	2	8465.13
1625	Serum	HMDB0006317	trans-Hexadec-2-enoyl carnitine		CHEBI:86031			C14 H18 Cl3 N5 O2	393.053	393.054	0.00183	4.66	426.088	1.379	[M+H+MeOH]+1	1	8465.03
1626	Serum	HMDB0005763	Thyrotropin-releasing factor		CHEBI:35940	554166	CHEMBL1472	C16 H22 N6 O4	362.17	362.169	-0.00132	-3.66	361.162	10.604	[M-H]-1	1	8460.65
1627	Serum	HMDB0013960	GM4	C06128		8622316	CHEMBL339630	C13 H24 O6	276.157	276.156	-0.00133	-4.82	275.149	7.481	[M-H]-1	1	8319.35
1628	Serum	HMDB0033910	Acetophenone	C07113	CHEBI:27632	11557452	CHEMBL274467	C14 H12 N2 O2	240.09	240.089	-0.00116	-4.85	239.081	5.375	[M-H]-1	2	8292.81
1629	Serum	HMDB0061657	3-hydroxy-pentadecanoic acid					C7 H10 N4 O2 S	214.052	214.052	-0.00063	-2.92	215.059	5.652	[M+H]+1	1	8267.33
1630	Serum	HMDB0001227	5-Thymidylic acid	C00364	CHEBI:17013		CHEMBL394429	C24 H23 N2 O P	386.155	386.156	0.00134	3.47	385.149	4.87	[M-H]-1	1	8265.16
1631	Serum	HMDB0000126	Glycerol 3-phosphate		CHEBI:15978	388308	CHEMBL1232920	C3 H9 O6 P	172.014	172.014	-0.00012	-0.71	173.021	7.318	[M+H]+1	1	8157.57
1632	Serum	HMDB0060578	b-Dihydrotetrabenazine					C19 H29 N O3	319.215	319.215	-0.00013	-0.4	320.222	15.195	[M+H]+1	1	7976.1
1633	Serum	HMDB0032616	Sinapic acid	C00482	CHEBI:15714	553361	CHEMBL109341	C19 H27 P S	318.157	318.156	-0.00066	-2.08	317.149	10.966	[M-H]-1	1	7957.88
1634	Serum	HMDB0001932	Metoprolol	C07202	CHEBI:6904		CHEMBL13	C15 H25 N O3	267.183	267.183	-3e-05	-0.1	268.191	6.415	[M+H]+1	8	7943.8
1635	Serum	HMDB0041732	Equol 7-O-glucuronide					C21 H22 O9	418.126	418.125	-0.00171	-4.09	417.117	10.146	[M-H]-1	3	7934.56
1636	Serum	HMDB0004026	21-Hydroxypregnenolone	C05485	CHEBI:28043	216208	CHEMBL1908012	C15 H14 O7 S	338.046	338.045	-0.00145	-4.3	337.037	5.071	[M-H]-1	1	7829.38
1637	Serum	HMDB0014611	Quinine	C06526	CHEBI:15854	84989	CHEMBL170	C20 H24 N2 O2	324.184	324.184	-0.00023	-0.71	325.191	5.325	[M+H]+1	1	7619.46
1638	Serum	HMDB0015078	Zalcitabine	C07207	CHEBI:10101		CHEMBL853	C19 H26 N6 O6 S	466.163	466.162	-0.00191	-4.1	465.154	5.768	[M-H]-1	1	7511.21
1639	Serum	HMDB0029037	Serylglutamine			14732171		C14 H17 N O2	231.126	231.126	2e-05	0.08	232.133	13.301	[M+H]+1	1	7461.04
1640	Serum	HMDB0001555	Pyridoxamine 5'-phosphate		CHEBI:18335	1024	CHEMBL1235353	C8 H13 N2 O5 P	248.056	248.055	-0.001	-4.02	497.118	0.98	[2M+H]+1	1	7407.21
1641	Serum	HMDB0001913	Omeprazole	C07324	CHEBI:77260		CHEMBL1503	C17 H19 N3 O3 S	345.115	345.115	0.00015	0.44	346.122	7.173	[M+H]+1	2	7402.24
1642	Serum	HMDB0013328	Pimelylcarnitine					C14 H25 N O6	303.168	303.168	-0.00011	-0.36	304.175	3.557	[M+H]+1	1	7396.33
1643	Serum	HMDB0060998	6-hydroxychlorzoxazone				CHEMBL3182250	C7 H4 Cl N O3	184.988	184.988	5e-05	0.29	185.995	1.75	[M+H]+1	2	7247.11
1644	Serum	HMDB0014842	Naltrexone	C05629	CHEBI:7465	4514524	CHEMBL19019	C20 H23 N O4	341.163	341.161	-0.00162	-4.76	340.154	6.256	[M-H]-1	1	7222.65
1645	Serum	HMDB0011737	gamma-Glutamylglutamic acid	C05282	CHEBI:73705	83831		C20 H25 N5 O	351.206	351.205	-0.00133	-3.8	352.212	8.51	[M+H]+1	1	7203.46
1646	Serum	HMDB0000784	Azelaic acid	C08261	CHEBI:48131		CHEMBL1238	C9 H16 O4	188.105	188.105	-3e-05	-0.16	171.102	14.024	[M+H-H2O]+1	6	7181.17
1647	Serum	HMDB0060841	N-Despropyl-rotigotine					C22 H24 N2 O10	476.143	476.141	-0.0021	-4.41	475.134	4.448	[M-H]-1	2	7178.91
1648	Serum	HMDB0060993	demethylmaprotiline					C11 H27 N6 O5 P S	386.15	386.15	-0.00058	-1.49	385.142	10.194	[M-H]-1	1	7151.75
1649	Serum	HMDB0015695	Roxatidine acetate				CHEMBL46102	C28 H45 N O7	507.32	507.318	-0.00113	-2.24	506.311	21.835	[M-H]-1	2	7082
1650	Serum	HMDB0140527	5-[6-hydroxy-2-(4-hydroxyphenyl)-4-[(E)-2-(4-hydroxyphenyl)ethenyl]-1-benzofuran-3-yl]benzene-1,3-diol			7979658		C13 H31 N4 O3 P S2	386.158	386.156	-0.00143	-3.7	385.149	6.452	[M-H]-1	2	7065.86
1651	Serum	HMDB0002227	Capsaicin			1265957	CHEMBL294199	C18 H27 N O3	305.199	305.199	-9e-05	-0.3	306.206	14.755	[M+H]+1	4	7047.41
1652	Serum	HMDB0061386	Triclosan glucuronide					C13 H15 N3 O4 S	309.078	309.078	-0.00011	-0.37	310.085	4.134	[M+H]+1	3	7029.82
1653	Serum	HMDB0013679	Bergaptol		CHEBI:17377	4444066	CHEMBL242711	C11 H6 O4	202.027	202.026	-0.00099	-4.9	201.018	6.407	[M-H]-1	1	6998.2
1654	Serum	HMDB0060846	N-Monodemethylolopatadine					C20 H21 N O3	323.152	323.152	-0.00021	-0.65	324.159	8.199	[M+H]+1	1	6972.11
1655	Serum	HMDB0000132	Guanine	C00758	CHEBI:16235	10655008	CHEMBL219568	C5 H5 N5 O	151.049	151.049	-0.00013	-0.86	152.057	0.878	[M+H]+1	1	6956.56
1656	Serum	HMDB0000005	3-methyl pyruvic acid	C00109	CHEBI:30831	57	CHEMBL171246	C4 H6 O3	102.032	102.032	-8e-05	-0.8	103.039	5.912	[M+H]+1	3	6852.83
1657	Serum	HMDB0014408	Sulfisoxazole	C07318	CHEBI:102484		CHEMBL453	C14 H26 N O14 P	463.109	463.107	-0.00193	-4.17	462.1	3.895	[M-H]-1	1	6796.26
1658	Serum	HMDB0240543	N-Acetyl-S-allylcysteine					C17 H20 O11	400.101	400.099	-0.0017	-4.25	399.092	6.297	[M-H]-1	1	6747.48
1659	Serum	HMDB0014980	Oxazepam	C07359	CHEBI:7823		CHEMBL568	C15 H11 Cl N2 O2	286.051	286.051	-6e-05	-0.19	287.058	12.87	[M+H]+1	2	6673.97
1660	Serum	HMDB0002329	Oxalic acid	C00209	CHEBI:16995	946	CHEMBL146755	C12 H8 S	184.035	184.035	0.00011	0.6	222.998	0.7	[M+K]+1	1	6634.21
1661	Serum	HMDB0030452	Blasticidin S					C17 H26 N8 O5	422.203	422.205	0.00198	4.69	423.212	17.115	[M+H]+1	1	6631.32
1662	Serum	HMDB0015009	Terbutaline	C07129	CHEBI:9449		CHEMBL1760	C26 H34 O9	490.22	490.22	-1e-05	-0.03	491.228	6.595	[M+H]+1	2	6593.87
1663	Serum	HMDB0009821	PI(18:0/22:6(4Z,7Z,10Z,13Z,16Z,19Z))					C59 H106 O5	894.804	894.806	0.00238	2.66	893.799	0.726	[M-H]-1	1	6491.42
1664	Serum	HMDB0060865	Phenytoin catechol			148411		C17 H25 N O8	371.158	371.156	-0.00163	-4.39	370.149	5.887	[M-H]-1	1	6459.99
1665	Serum	HMDB0126633	3,4,8,9,10-pentahydroxy-6-oxo-6H-benzo[c]chromene-1-carboxylic acid			4477499		C18 H20 Cl4 N4	432.044	432.045	0.001	2.32	431.038	7.042	[M-H]-1	1	6270.52
1666	Serum	HMDB0014780	Pemetrexed				CHEMBL1201258	C20 H21 N5 O6	427.149	427.15	0.00034	0.79	426.142	9.238	[M-H]-1	1	6158.61
1667	Serum	HMDB0011727	Bicine					C54 H96 N O10 P	949.677	949.675	-0.00212	-2.23	950.682	0.717	[M+H]+1	2	6139.38
1668	Serum	HMDB0032334	1-(3-Hydroxy-5-methyl-2-thienyl)ethanone					C26 H34 O10	506.215	506.215	0.00014	0.28	507.223	10.881	[M+H]+1	2	5949.5
1669	Serum	HMDB0060769	4-Hydroxyphenytoin glucuronide					C21 H20 N2 O9	444.117	444.115	-0.00207	-4.66	443.108	5.393	[M-H]-1	1	5733.81
1670	Serum	HMDB0015160	Amlexanox		CHEBI:31205		CHEMBL1096	C16 H14 N2 O4	298.095	298.095	-0.0001	-0.32	299.103	6.044	[M+H]+1	2	5536.63
1671	Serum	HMDB0059661	QH(2)		CHEBI:17976	394877		C24 H26 O5	394.178	394.177	-0.00079	-2.02	393.17	12.133	[M-H]-1	1	5473.72
1672	Serum	HMDB0014470	Nitroprusside		CHEBI:7596			C5 Fe N6 O	215.948	215.948	-0.00047	-2.16	216.955	0.939	[M+H]+1	1	5334.33
1673	Serum	HMDB0033942	Dambonitol			10254650		C8 H16 O6	208.095	208.095	4e-05	0.2	191.091	5.922	[M+H-H2O]+1	1	5292.46
1674	Serum	HMDB0006115	Benzaldehyde	C00261	CHEBI:17169	10614336	CHEMBL15972	C16 H18 O4	274.121	274.121	2e-05	0.07	275.128	7.304	[M+H]+1	2	5208
1675	Serum	HMDB0240522	Genistein 7-sulfate					C12 H24 O12 S2	424.071	424.072	0.00142	3.35	425.08	0.826	[M+H]+1	1	5117.83
1676	Serum	HMDB0004842	Ganglioside GM3 (d18:1/12:0)	C04730				C20 H40 O4	344.293	344.292	-0.00074	-2.16	343.284	11.673	[M-H]-1	1	4979.84
1677	Serum	HMDB0015201	Clonazepam		CHEBI:3756		CHEMBL452	C15 H10 Cl N3 O3	315.041	315.041	-5e-05	-0.17	394.062	1.391	[M+DMSO+H]+1	1	4857.35
1678	Serum	HMDB0035141	1-Isopropyl-2,3-dimethylcyclopentane			473682		C16 H28 N2 O4	312.205	312.205	-0.00018	-0.57	313.212	7.186	[M+H]+1	1	4704.68
1679	Serum	HMDB0015191	Praziquantel	C07367			CHEMBL976	C19 H24 N2 O2	312.184	312.184	-0.00014	-0.44	157.099	4.387	[M+2H]+2	3	4649
1680	Serum	HMDB0060989	4'-hydroxypropanolol			82678	CHEMBL1137	C23 H22 Cl N5 O3	451.141	451.141	-0.0003	-0.66	450.134	5.906	[M-H]-1	5	4560.59
1681	Serum	HMDB0041717	Daidzein 4'-O-glucuronide					C23 H27 F N4 O2	410.212	410.211	-0.00062	-1.51	409.204	16.732	[M-H]-1	1	4251.33
1682	Serum	HMDB0028955	Lysyl-Leucine			3870665		C24 H22 F3 N	381.17	381.17	-0.00068	-1.79	380.162	2.522	[M-H]-1	1	3802.71
1683	Serum	HMDB0062434	9S-HpODE	C14827	CHEBI:34498	7827800	CHEMBL1594141	C18 H32 O4	312.23	312.229	-0.00152	-4.86	357.227	11.52	[M+FA-H]-1	1	3061.56
1684	Serum	HMDB0001476	3-Hydroxyanthranilic acid	C00632	CHEBI:15793	84	CHEMBL445304	C12 H18 N4 O2	250.143	250.143	-1e-05	-0.06	251.15	5.439	[M+H]+1	1	2937.37
1685	Serum	HMDB0013125	Hydroxypropionylcarnitine					C16 H34 O6 S	354.208	354.206	-0.0016	-4.52	353.199	12.074	[M-H]-1	1	2906.66
1686	Serum	HMDB0006940	9(S)-HPODE	C14827		4944227		C18 H32 O4	312.23	312.229	-0.00145	-4.65	311.221	17.838	[M-H]-1	1	2852.71
1687	Serum	HMDB0028959	Lysyl-Proline			2705593		C11 H21 N3 O3	243.158	243.158	-2e-05	-0.09	244.166	5.44	[M+H]+1	1	2208.92
1688	Serum	HMDB0035789	Matairesinol	C10682		306665		C20 H22 O6	358.142	358.142	3e-05	0.09	381.131	12.66	[M+Na]+1	1	1967.56
1689	Serum	HMDB0035397	Cohibin C					C9 H6 N2 O2	174.043	174.043	-0.00011	-0.63	175.05	5.368	[M+H]+1	1	1199.77
1690	Serum	HMDB0029105	Tyrosyl-Glycine			227627		C26 H32 O9	488.205	488.205	0.00052	1.07	487.198	12.125	[M-H]-1	1	1193.18
1691	Serum	HMDB0007054	DG(14:1(9Z)/20:4(5Z,8Z,11Z,14Z)/0:0)					C16 H12 O	220.089	220.089	7e-05	0.34	203.086	11.139	[M+H-H2O]+1	1	795.893
1692	Serum	HMDB0028979	Met-Met			94154		C19 H18 O	262.136	262.136	3e-05	0.11	245.132	11.138	[M+H-H2O]+1	1	742.939
1693	Serum	HMDB0000089	Cytidine		CHEBI:17562		CHEMBL95606	C9 H13 N3 O5	243.086	243.086	0.00034	1.38	302.1	0.366	[M-H+HAc]-1	1	697.834
1694	Serum	HMDB0015173	Fenofibrate	C00647	CHEBI:5001		CHEMBL672	C20 H21 Cl O4	360.113	360.113	0.0002	0.57	359.106	2.964	[M-H]-1	1	670.096
