# Supplementary material for: Using established biorepositories for emerging research questions: a feasibility study
Source: Clin Proteomics. 2024 Aug 17;21:54. doi: 10.1186/s12014-024-09504-6 (PMC11330044; doi:10.1186/s12014-024-09504-6)
Supplement: Supplementary file 5 — Additional file 5. [file 12014_2024_9504_MOESM5_ESM.xlsx]

## Sheet: Metabolites mian class
Sr. no	Main Class	Total	Plasma-expected	Serum-expected	Plasma-hits	Serum-hits	Plasma-Enrichment ratio	Serum-Enrichment ratio	Plasma-Raw p	Serum-Raw p	Plasma-Holm p	Serum-Holm p	Plasma-Holm P-value (-log10)	Serum-Holm P-value (-log10)	Plasma-FDR	Serum-FDR
1	Amino acids and peptides	723	1.14	0.9	39	21	34.2105	23.3333	1.11e-46	3.09e-22	2.7e-44	7.55e-20	43.5686	19.1221	2.7e-44	7.55e-20
2	Fatty Acids and Conjugates	3090	4.88	3.84	37	31	7.58197	8.07292	3.04e-21	7.58e-19	7.38e-19	1.83e-16	18.1319	15.7375	3.7e-19	6.16e-17
3	Benzenes	151	0.239	0.188	14	10	58.5774	53.1915	7.47e-21	7.97e-15	1.81e-18	1.92e-12	17.7423	11.7167	6.08e-19	4.86e-13
4	Purines	89	0.141	0.111	9	8	63.8298	72.0721	3.15e-14	3.32e-13	7.46e-12	7.98e-11	11.1273	10.098	9.61e-13	1.62e-11
5	Monosaccharides	97	0.153	0.121	10	7	65.3595	57.8512	9.48e-16	4.96e-11	2.26e-13	1.18e-08	12.6459	7.92812	3.85e-14	1.73e-09
6	Organic dicarboxylic acids	23	0.0364	0.0286	6	5	164.835	174.825	1.48e-12	9.47e-11	3.47e-10	2.24e-08	9.45967	7.64975	3.6e-11	2.89e-09
7	Phenols	61	0.0965	0.0759	10	6	103.627	79.0514	7.14e-18	1.83e-10	1.72e-15	4.33e-08	14.7645	7.36351	4.36e-16	4.97e-09
8	Steroids	1050	1.66	1.3	14	15	8.43373	11.5385	2.14e-09	7.67e-12	4.98e-07	1.83e-09	6.30277	8.73755	4.35e-08	3.12e-10
9	Imidazoles	12	0.019		4		210.526		3.01e-09		6.99e-07		6.15552		5.65e-08
10	Pyrimidines	78	0.123	0.0971	6	11	48.7805	113.285	3.49e-09	6.4e-20	8.06e-07	1.56e-17	6.09366	16.8069	6.08e-08	7.81e-18
11	Piperazines	12	0.019		3		157.895		8.54e-07		0.000196		3.70774		1.3e-05
12	Steroid conjugates	123	0.195	0.153	5	5	25.641	32.6797	1.78e-06	5.5e-07	0.000404	0.000129	3.39362	3.88941	2.41e-05	1.22e-05
13	Heterocyclic compounds	17	0.0269	0.0212	3	3	111.524	141.509	2.62e-06	1.28e-06	0.000593	0.000298	3.22695	3.52578	3.37e-05	2.6e-05
14	Aromatic heteropolycyclic compounds	20	0.0316	0.0249	3	3	94.9367	120.482	4.38e-06	2.14e-06	0.000986	0.000496	3.00612	3.30452	5.35e-05	4.01e-05
15	Beta lactams	26	0.0411	0.0324	3	4	72.9927	123.457	9.93e-06	3.43e-08	0.00222	8.05e-06	2.65365	5.0942	0.000115	8.36e-07
16	Pyridines	29	0.0459		3		65.3595		1.39e-05		0.00309		2.51004		0.000147
17	Cyclic alcohols	4	0.00633	0.00498	2	2	315.956	401.606	1.49e-05	9.24e-06	0.0033	0.00213	2.48149	2.67162	0.000152	0.00015
18	Pyridinecarboxylic acids	6	0.00949		2		210.748		3.73e-05		0.00813		2.08991		0.000337
19	Tryptamines	5	0.00791	0.00622	2	2	252.845	321.543	2.49e-05	1.54e-05	0.00547	0.00351	2.26201	2.45469	0.000243	0.000221
20	Phosphate esters	9	0.0142	0.0112	3	2	211.268	178.571	3.27e-07	5.52e-05	7.53e-05	0.0124	4.12321	1.90658	5.32e-06	0.000674
21	Bile acids	311	0.492	0.387	6	5	12.1951	12.9199	1.19e-05	4.94e-05	0.00266	0.0112	2.57512	1.95078	0.000132	0.000634
22	Benzoic acids	74	0.117	0.0921	9	3	76.9231	32.5733	5.59e-15	0.000116	1.33e-12	0.0259	11.8761	1.5867	1.95e-13	0.00134
23	Phenylacetic acids	15	0.0237	0.0187	3	2	126.582	106.952	1.76e-06	0.00016	0.000401	0.0357	3.39686	1.44733	2.41e-05	0.00178
24	Quinolines	12	0.019		2		105.263		0.000163		0.0354		1.451		0.00142
25	Alcohols and polyols	21	0.0332		2		60.241		0.000514		0.11		0.958607		0.00404
26	Phenylpropanoids	27	0.0427	0.0336	2	2	46.8384	59.5238	0.000853	0.00053	0.182	0.118	0.739929	0.928118	0.00651	0.00563
27	Carboxylic acids	44	0.0696	0.0548	7	2	100.575	36.4964	8.46e-13	0.00141	2e-10	0.312	9.69897	0.505845	2.29e-11	0.0143
28	Other Glycerophospholipids	2		0.00249		1		401.606		0.00249		0.545		0.263603		0.0202
29	Tertiary amines	2		0.00249		1		401.606		0.00249		0.545		0.263603		0.0202
30	Fatty ethers	2	0.00316		1		316.456		0.00316		0.67		0.173925		0.0198
31	Non-ribosomal peptide/polyketide hybrids	2	0.00316		1		316.456		0.00316		0.67		0.173925		0.0198
32	Pyrrole carboxylic acids	2	0.00316		1		316.456		0.00316		0.67		0.173925		0.0198
33	Triazines	2	0.00316		1		316.456		0.00316		0.67		0.173925		0.0198
34	Tetrahydroisoquinolines	3		0.00373		1		268.097		0.00373		0.794		0.100179		0.0268
35	1,4-benzodiazepines	3	0.00475		1		210.526		0.00474		0.967		0.0145735		0.0241
36	Alkanolamines	3	0.00475		1		210.526		0.00474		0.967		0.0145735		0.0241
37	Aminoquinolines	3	0.00475		1		210.526		0.00474		0.967		0.0145735		0.0241
38	Cyclohexylamines	3	0.00475		1		210.526		0.00474		0.967		0.0145735		0.0241
39	Oxepanes	3	0.00475		1		210.526		0.00474		0.967		0.0145735		0.0241
40	Pyridoxines	3	0.00475		1		210.526		0.00474		0.967		0.0145735		0.0241
41	Benzodioxoles	4		0.00498		1		200.803		0.00497		1		0		0.0289
42	Benzoxazoles	4		0.00498		1		200.803		0.00497		1		0		0.0289
43	Furanones	4		0.00498		1		200.803		0.00497		1		0		0.0289
44	Lysergic acids	4		0.00498		1		200.803		0.00497		1		0		0.0289
45	Organic thiophosphoric acids	4		0.00498		1		200.803		0.00497		1		0		0.0289
46	Furans	2	0.00316	0.00249	1	1	316.456	401.606	0.00316	0.00249	0.67	0.545	0.173925	0.263603	0.0198	0.0202
47	Pyridoxamines	2	0.00316	0.00249	1	1	316.456	401.606	0.00316	0.00249	0.67	0.545	0.173925	0.263603	0.0198	0.0202
48	Thiophosphoric acid esters	2	0.00316	0.00249	1	1	316.456	401.606	0.00316	0.00249	0.67	0.545	0.173925	0.263603	0.0198	0.0202
49	Hydropyridines	5		0.00622		1		160.772		0.00621		1		0		0.0352
50	Anilides	4	0.00633		1		157.978		0.00631		1		0		0.027
51	Carboximidic acids	4	0.00633		1		157.978		0.00631		1		0		0.027
52	Cholines	4	0.00633		1		157.978		0.00631		1		0		0.027
53	Quinolones	4	0.00633		1		157.978		0.00631		1		0		0.027
54	Sulfonic acids	4	0.00633		1		157.978		0.00631		1		0		0.027
55	Aromatic polyketides	95		0.118		2		16.9492		0.00638		1		0		0.0354
56	Stilbenes	6		0.00747		1		133.869		0.00744		1		0		0.0386
57	Harmala alkaloids	5	0.00791		1		126.422		0.00789		1		0		0.0326
58	Other nucleic acids	5	0.00791		1		126.422		0.00789		1		0		0.0326
59	Isosorbides	3	0.00475	0.00373	1	1	210.526	268.097	0.00474	0.00373	0.967	0.794	0.0145735	0.100179	0.0241	0.0268
60	Xylenes	3	0.00475	0.00373	1	1	210.526	268.097	0.00474	0.00373	0.967	0.794	0.0145735	0.100179	0.0241	0.0268
61	Heteroaromatic compounds	6	0.00949		1		105.374		0.00946		1		0		0.0372
62	Isoprenoids	1420	2.24	1.76	9	6	4.01786	3.40909	0.000498	0.00916	0.107	1	0.970616	0	0.00404	0.0456
63	Acetophenones	4	0.00633	0.00498	1	1	157.978	200.803	0.00631	0.00497	1	1	0	0	0.027	0.0289
64	Delta valerolactones	4	0.00633	0.00498	1	1	157.978	200.803	0.00631	0.00497	1	1	0	0	0.027	0.0289
65	Pyridine carboxaldehydes	4	0.00633	0.00498	1	1	157.978	200.803	0.00631	0.00497	1	1	0	0	0.027	0.0289
66	Benzamides	1470	2.32	1.82	7	7	3.01724	3.84615	0.00942	0.00262	1	0.561	0	0.251037	0.0372	0.0206
67	Macrolides and analogues	8	0.0127		1		78.7402		0.0126		1		0		0.0473
68	Benzimidazoles	9	0.0142		1		70.4225		0.0141		1		0		0.0515
69	Azoles	13		0.0162		1		61.7284		0.0161		1		0		0.0754
70	Alkaloids	13	0.0206	0.0162	2	1	97.0874	61.7284	0.000192	0.0161	0.0416	1	1.38091	0	0.00162	0.0754
71	Butyrophenones	6	0.00949	0.00747	1	1	105.374	133.869	0.00946	0.00744	1	1	0	0	0.0372	0.0386
72	Sphingoid bases	98	0.155	0.122	2	2	12.9032	16.3934	0.0107	0.00678	1	1	0	0	0.0416	0.0368
73	Isoquinolines	7	0.0111	0.00871	1	1	90.0901	114.811	0.011	0.00868	1	1	0	0	0.042	0.0441
74	Benzenediols	16	0.0253	0.0199	7	1	276.68	50.2513	2.62e-16	0.0197	6.29e-14	1	13.2013	0	1.28e-14	0.0908
75	Glycosyl compounds	19		0.0236		1		42.3729		0.0234		1		0		0.104
76	TCA acids	9	0.0142	0.0112	1	1	70.4225	89.2857	0.0141	0.0111	1	1	0	0	0.0515	0.0544
77	Amines	21	0.0332	0.0261	5	1	150.602	38.3142	1.91e-10	0.0258	4.48e-08	1	7.34872	0	4.25e-09	0.111
78	Ketones	22		0.0274		1		36.4964		0.027		1		0		0.114
79	Aldehydes	18	0.0285		1		35.0877		0.0281		1		0		0.0994
80	Fatty amides	406	0.642	0.505	3	4	4.6729	7.92079	0.0272	0.00177	1	0.389	0	0.41005	0.0977	0.0172
81	Organonitrogen compounds	25	0.0396		1		25.2525		0.0388		1		0		0.132
82	Indoles	36	0.057	0.0448	3	1	52.6316	22.3214	2.69e-05	0.0438	0.0059	1	2.22915	0	0.000253	0.181
83	Naphthalenes	19	0.0301	0.0236	1	1	33.2226	42.3729	0.0296	0.0234	1	1	0	0	0.103	0.104
84	Cinnamic acids	20	0.0316	0.0249	1	1	31.6456	40.1606	0.0312	0.0246	1	1	0	0	0.107	0.107
85	Quinones and hydroquinones	63	0.0997	0.0784	2	1	20.0602	12.7551	0.00457	0.0755	0.937	1	0.0282604	0	0.0241	0.307
86	Organooxygen compounds	70	0.111	0.0871	2	1	18.018	11.4811	0.00561	0.0835	1	1	0	0	0.027	0.334
87	Sphingolipids	487		0.606		2		3.30033		0.124		1		0		0.472
88	Monoradylglycerols	127		0.158		1		6.32911		0.146		1		0		0.549
89	Hydrocarbons	119	0.188		1		5.31915		0.172		1		0		0.559
90	Octadecanoids	498	0.788	0.62	2	6	2.53807	9.67742	0.187	4.31e-05	1	0.00979	0	2.00922	0.592	0.000585
91	Fatty aldehydes	72	0.114	0.0896	1	1	8.77193	11.1607	0.108	0.0858	1	1	0	0	0.36	0.338
92	Eicosanoids	992	1.57	1.23	3	9	1.91083	7.31707	0.208	5.31e-06	1	0.00123	0	2.91009	0.652	9.25e-05
93	Fatty acyl glycosides	81	0.128	0.101	1	1	7.8125	9.90099	0.12	0.096	1	1	0	0	0.397	0.372
94	Sterols	842	1.33	1.05	2	8	1.50376	7.61905	0.385	1.28e-05	1	0.00293	0	2.53313	1	0.000195
95	Secosteroids	672		0.836		1		1.19617		0.568		1		0		1
96	Prenol lipids	2470	3.9	3.07	5	3	1.28205	0.977199	0.352	0.594	1	1	0	0	1	1
97	Glycerophosphoserines	4140		5.16		1		0.193798		0.995		1		0		1
98	Glycerolipids	41400	65.5		1		0.0152672		1		1		0		1
99	Fatty esters	1870	2.96	2.33	5	1	1.68919	0.429185	0.177	0.904	1	1	0	0	0.57	1
100	Fatty Acyls	1470	2.33	1.83	2	2	0.858369	1.0929	0.678	0.548	1	1	0	0	1	1
101	Flavonoids	5300	8.38	6.59	5	7	0.596659	1.06222	0.923	0.489	1	1	0	0	1	1
102	Glycerophosphocholines	4700	7.44	5.85	2	2	0.268817	0.34188	0.995	0.981	1	1	0	0	1	1
103	Glycerophosphates	4090	6.47	5.09	1	1	0.15456	0.196464	0.999	0.994	1	1	0	0	1	1
104	Glycerophosphoethanolamines	4350	6.88	5.42	1	1	0.145349	0.184502	0.999	0.996	1	1	0	0	1	1
105	Phosphosphingolipids	4800	7.59	5.97	1	1	0.131752	0.167504	1	0.998	1	1	0	0	1	1
106	Ceramides	5560	8.8	6.92	1	1	0.113636	0.144509	1	0.999	1	1	0	0	1	1
