# Supplementary material for: Using established biorepositories for emerging research questions: a feasibility study
Source: Clin Proteomics. 2024 Aug 17;21:54. doi: 10.1186/s12014-024-09504-6 (PMC11330044; doi:10.1186/s12014-024-09504-6)
Supplement: Supplementary file 6 — Additional file 6. [file 12014_2024_9504_MOESM6_ESM.xlsx]

## Sheet: Plasma-Serum Proteins
Sr. no	Protein FDR Confidence: Combined	Sample Type	Accession	Description	Sum PEP Score	Coverage [%]	# Peptides	# PSMs	# Unique Peptides	# AAs	MW [kDa]	calc. pI	Score Mascot: Mascot	Modifications	Abundances_Median
1	High	Plasma	V9HWA9	Complement C3 OS=Homo sapiens OX=9606 GN=HEL-S-62p PE=2 SV=1	4033.62	87	193	43716	2	1663	187	6.4	941068	Carbamidomethyl [C559; C627; C662; C720; C727; C728; C816; C873; C1010; C1101; C1158; C1358; C1389; C1458; C1489; C1537; C1637; C1646; C1661]; Deamidated [Q50; N103; Q109; Q115; Q126; Q133; N153; N166; N169; Q177; Q183; N184; Q185; N200; Q203; N212; Q215; Q216; N247; Q276; Q280; Q312; N313; Q340; Q354; N378; Q392; Q398; Q402; N412; Q417; Q429; Q442; N451; N453; N454; N472; N474; Q512; Q543; Q569;…	6.06668e+09
2	High	Plasma	A0A8Q3WM02	Complement C3 (Fragment) OS=Homo sapiens OX=9606 GN=C3 PE=1 SV=1	2988.44	89	146	35613	1	1229	137.5	8.05	811987	Carbamidomethyl [C518; C586; C621; C679; C686; C687; C775; C832; C969; C1060; C1117]; Deamidated [Q9; N62; Q68; Q74; Q85; Q92; N112; N125; N128; Q136; Q142; N143; Q144; N159; Q162; N171; Q174; Q175; N206; Q235; Q239; Q271; N272; Q299; Q313; N337; Q351; Q357; Q361; N371; Q376; Q388; Q401; N410; N412; N413; N431; N433; Q471; Q502; Q528; Q533; Q538; Q539; Q611; Q612; Q615; N688; N709; N719; N733; N7…	4.70863e+06
3	High	Plasma	A0A8Q3SI05	Complement C3 (Fragment) OS=Homo sapiens OX=9606 GN=C3 PE=1 SV=1	3234.34	87	159	35918	1	1338	150.8	6.62	803411	Carbamidomethyl [C267; C335; C370; C428; C435; C436; C524; C581; C718; C809; C1033; C1064; C1133; C1164; C1212; C1312; C1321; C1336]; Deamidated [Q20; N21; Q48; Q62; N86; Q100; Q106; Q110; N120; Q125; Q137; Q150; N159; N161; N162; N180; N182; Q220; Q251; Q277; Q282; Q287; Q288; Q360; Q361; Q364; N437; N458; N468; N482; N492; N500; Q535; N577; Q616; Q666; Q678; Q691; Q697; Q721; N722; Q741; Q751; …	2.10901e+09
4	High	Plasma	C0JYY2	Apolipoprotein B (Including Ag(X) antigen) OS=Homo sapiens OX=9606 GN=APOB PE=4 SV=1	4448.68	70	287	22807	124	4563	515.2	7.05	565235	Deamidated [N55; N118; Q243; Q246; Q281; Q284; N341; Q369; Q380; Q384; Q387; Q389; Q396; N404; Q424; Q425; N431; N450; N451; N468; Q473; Q475; N494; Q497; Q501; Q515; Q541; Q546; Q585; N586; Q588; N591; N599; N602; Q609; N636; Q638; N658; N664; N665; N723; Q725; Q748; N752; Q793; N886; Q900; N902; N904; N940; N959; Q1013; Q1023; Q1149; Q1249; Q1252; N1256; N1262; Q1264; N1265; N1276; N1403; Q1405…	3.27075e+10
5	High	Plasma	B3KS79	cDNA FLJ35730 fis, clone TESTI2003131, highly similar to ALPHA-1-ANTICHYMOTRYPSIN OS=Homo sapiens OX=9606 PE=2 SV=1	1122.9	75	48	15193	48	448	50.6	5.63	441941	Deamidated [N78; Q88; N152; Q153; Q159; N164; Q171; Q196; N206; Q227; N234; Q249; Q253; N348; N350; Q355; N376; Q381; N421; Q434; N435; N444; Q447]; Oxidation [M162; M166; M229; M230; M244; M265; M268; M269; M309; M315; M426; M439]; Carbamidomethyl [C286]	1.18949e+11
6	High	Plasma	F5GXS0	Complement C4-B OS=Homo sapiens OX=9606 GN=C4B PE=1 SV=1	2189.03	76	119	12270	3	1698	187.6	7.33	283418	Carbamidomethyl [C97; C567; C635; C728; C735; C736; C820; C1010; C1489; C1520; C1537; C1542; C1544; C1549; C1681; C1696]; Deamidated [Q42; Q44; Q50; Q88; Q109; N131; Q144; Q147; N151; Q154; N180; Q199; N240; Q263; Q267; Q277; N307; Q309; N327; Q334; Q387; N490; N492; Q514; N519; N556; Q563; N583; N620; N629; Q645; Q648; Q659; Q737; Q762; N781; Q793; Q848; N857; N949; N963; N967; N975; Q1013; Q103…	9.11386e+08
7	High	Plasma	A0A0G2JPR0	Complement C4-A OS=Homo sapiens OX=9606 GN=C4A PE=1 SV=1	2192.08	75	123	12104	2	1744	192.8	7.03	281531	Carbamidomethyl [C97; C567; C635; C728; C735; C736; C820; C1010; C1121; C1471; C1535; C1566; C1583; C1588; C1590; C1595; C1727; C1742]; Deamidated [Q42; Q44; Q50; Q88; Q109; N131; Q144; Q147; N151; Q154; N180; Q199; N240; Q263; Q267; Q277; N307; Q309; N327; Q334; Q387; N490; N492; Q514; N519; N556; Q563; N583; N620; N629; Q645; Q648; Q659; Q737; Q762; N781; Q793; Q848; N857; N949; N963; N967; N97…	3.66431e+06
8	High	Plasma	A0A8V8TLP6	Complement C4-A OS=Homo sapiens OX=9606 GN=C4A PE=4 SV=1	1854.07	72	107	10722	2	1579	173.3	7.15	249384	Deamidated [Q42; Q44; Q50; Q88; Q109; N131; Q144; Q147; N151; Q154; N180; Q199; N240; Q263; Q267; Q277; N307; Q309; N327; Q334; Q387; N490; N492; Q514; N519; N556; Q563; N583; N620; N629; Q645; Q648; Q659; Q737; Q762; N781; Q793; Q848; N857; N949; N963; N967; N975; Q1013; Q1033; Q1090; Q1092; Q1101; N1105; Q1110; Q1111; Q1112; Q1118; Q1129; N1135; Q1157; Q1166; N1249; Q1256; Q1284; Q1303; Q1359; …	19319666
9	High	Plasma	A0A024R944	Antithrombin-III OS=Homo sapiens OX=9606 GN=SERPINC1 PE=3 SV=1	528.648	66	33	8175	33	464	52.6	6.71	235969	Carbamidomethyl [C53; C279; C462]; Deamidated [Q70; Q96; N103; N105; N107; N240; N249; Q286; Q300; Q337; Q368; N408; N437; N450]; Oxidation [M49; M52; M121; M283; M284; M313; M346; M347; M352; M370; M455]	3.92243e+10
10	High	Plasma	A0A8Q3SIA1	Complement factor H OS=Homo sapiens OX=9606 PE=4 SV=1	1282.27	57	70	9547	8	1504	169.8	6.64	234247	Carbamidomethyl [C66; C85; C114; C129; C141; C178; C192; C237; C251; C262; C267; C294; C357; C374; C385; C389; C416; C431; C477; C494; C505; C509; C597; C611; C623; C630; C659; C733; C744; C792; C839; C853; C864; C870; C901; C915; C926; C931; C959; C989; C1018; C1048; C1109; C1138; C1261; C1384; C1476]; Deamidated [N29; Q40; Q47; N61; N102; N115; Q119; N125; N136; Q172; N217; Q223; N269; N274; N2…	1.46746e+09
11	High	Plasma	A8K5T0	cDNA FLJ75416, highly similar to Homo sapiens complement factor H (CFH), mRNA OS=Homo sapiens OX=9606 PE=2 SV=1	1234.07	65	65	9376	2	1231	138.9	6.71	232716	Carbamidomethyl [C66; C85; C114; C129; C141; C178; C192; C237; C251; C262; C267; C294; C357; C374; C385; C389; C416; C431; C477; C494; C505; C509; C597; C611; C623; C630; C659; C733; C744; C792; C839; C853; C864; C870; C901; C926; C931; C959; C989; C1018; C1048; C1109; C1138; C1201; C1218; C1228]; Deamidated [N29; Q40; Q47; N102; N115; Q119; N125; N136; Q172; N217; Q223; N269; N274; N296; Q376; N…	423973008
12	High	Plasma	Q59HB3	Apolipoprotein B variant (Fragment) OS=Homo sapiens OX=9606 PE=2 SV=1	1347.46	68	95	8280	1	1615	183.5	6.8	228257	Carbamidomethyl [C246; C813; C969; C1269]; Deamidated [N34; Q41; Q43; Q47; N87; Q94; N103; N104; N107; N125; Q135; Q140; N240; Q251; N263; N265; N266; Q299; N309; N472; N570; N574; N601; Q609; N621; Q624; N632; Q647; Q653; Q658; Q670; N675; N677; Q697; Q699; N704; Q706; N765; N767; N790; N793; Q809; Q854; Q871; Q876; N893; N897; Q912; Q933; N956; Q974; N981; Q1020; N1075; Q1081; N1109; N1125; N11…	2.65243e+07
13	High	Plasma	A5PL27	CP protein OS=Homo sapiens OX=9606 GN=CP PE=2 SV=1	1816.73	86	72	10483	6	1065	122.1	5.72	219516	Carbamidomethyl [C174; C200; C240; C276; C338; C357; C534; C637; C699; C874; C900; C1040]; Deamidated [N53; Q57; N58; Q74; N111; Q154; Q165; N173; N227; N250; Q254; N257; N263; N290; Q302; N306; N315; Q329; N330; Q339; N340; N342; Q349; Q353; Q355; N358; N384; N435; N467; N483; N485; N486; N494; N496; Q498; N529; N588; N596; Q606; Q615; N618; N624; N630; Q631; N651; N663; N676; Q680; N696; Q748; …	1.24035e+09
14	High	Plasma	B7ZKJ8	ITIH4 protein OS=Homo sapiens OX=9606 GN=ITIH4 PE=1 SV=1	1066.47	59	55	8046	1	935	103.8	6.89	216086	Deamidated [N31; N62; Q65; Q70; N124; Q127; Q129; N137; Q228; Q229; N236; Q253; N256; N274; Q309; N311; Q321; N333; N335; Q345; N351; N353; Q361; N367; Q368; N394; N433; N542; Q554; Q555; Q559; Q568; Q569; N664; Q674; Q759; N763; Q770; Q777; N794; Q882; Q885; Q920]; Oxidation [M71; M125; M271; M356; M358; M544; M663; M827]; Carbamidomethyl [C414; C930]	1.50856e+08
15	High	Plasma	B2RMS9	Inter-alpha (Globulin) inhibitor H4 (Plasma Kallikrein-sensitive glycoprotein) OS=Homo sapiens OX=9606 GN=ITIH4 PE=2 SV=1	1084.74	61	56	8072	2	930	103.3	6.98	215984	Deamidated [N31; N62; Q65; Q70; N81; N85; N124; Q127; Q129; N137; Q228; Q229; N236; Q253; N256; N274; Q309; N311; Q321; N333; N335; Q345; N351; N353; Q361; N367; Q368; N394; N433; N542; Q554; Q555; Q559; Q568; Q569; N659; Q669; Q754; N758; Q765; Q772; N789; Q877; Q880; Q915]; Oxidation [M71; M89; M125; M271; M356; M358; M544; M658; M822]; Carbamidomethyl [C414; C925]	5.53242e+07
16	High	Plasma	A0A024R3E3	Apolipoprotein A-I, isoform CRA_a OS=Homo sapiens OX=9606 GN=APOA1 PE=2 SV=1	424.549	80	34	7516	34	267	30.8	5.76	198970	Deamidated [Q23; Q24; Q29; Q56; Q65; N67; N73; Q87; Q93; N98; Q122; Q133; N208; Q240]; Oxidation [M136; M172]	1.83789e+11
17	High	Plasma	A0A0C4DGB6	Albumin OS=Homo sapiens OX=9606 GN=ALB PE=1 SV=1	1066.57	81	64	8855	3	604	69.2	6.37	194569	Carbamidomethyl [C58; C77; C86; C99; C114; C115; C125; C148; C192; C193; C201; C269; C270; C277; C289; C302; C303; C313; C384; C385; C393; C416; C472; C485; C500; C501; C511; C538; C591]; Deamidated [N42; Q53; Q56; Q57; N68; N123; Q128; N133; N135; N154; N291; Q292; N319; Q409; N410; Q414; N415; Q421; N429; N482; Q483; N527]; Oxidation [M111; M147; M322; M353; M470; M572]	5.92998e+09
18	High	Plasma	E9PFZ2	Ceruloplasmin OS=Homo sapiens OX=9606 GN=CP PE=1 SV=1	1465.99	81	65	8463	1	946	108.8	5.77	183910	Carbamidomethyl [C174; C200; C240; C276; C338; C357; C534; C803; C829]; Deamidated [N53; Q57; N58; Q74; N111; Q154; Q165; N173; N227; N250; Q254; N257; N263; N290; Q302; N306; N315; Q329; N330; Q339; N340; N342; Q349; Q353; Q355; N358; N384; N435; N467; N483; N485; N486; N494; N496; Q498; N529; N588; N596; Q606; Q615; N618; Q677; Q688; Q690; N691; N694; Q740; N755; Q769; Q814; N855; N875; N885; N…	1.75959e+06
19	High	Plasma	B7WNR0	Albumin OS=Homo sapiens OX=9606 GN=ALB PE=1 SV=1	723.103	78	49	7171	1	494	56.2	7.14	174275	Carbamidomethyl [C77; C78; C86; C154; C155; C162; C174; C187; C188; C198; C269; C270; C278; C301; C357; C370; C385; C386; C396; C423; C476]; Oxidation [M207; M238; M355; M457]; Deamidated [N42; N176; Q177; N204; Q294; N295; Q299; N300; Q306; N314; N367; Q368; N412; Q489]	6.67476e+06
20	High	Plasma	A8K479	cDNA FLJ77094, highly similar to Homo sapiens apolipoprotein B (including Ag(x) antigen) (APOB), mRNA (Fragment) OS=Homo sapiens OX=9606 PE=2 SV=1	1285.66	70	70	6465	1	1113	123.7	7.01	160570	Deamidated [N55; N118; Q243; Q246; Q281; Q284; N341; Q369; Q380; Q384; Q387; Q389; Q396; N404; Q424; Q425; N431; N450; N451; N468; Q473; Q475; Q515; Q541; Q546; Q585; N586; Q588; N591; N599; N602; Q609; N636; Q638; N658; N664; N665; N723; Q725; Q748; N752; Q793; N886; Q900; N902; N904; N940; N959; Q1013; Q1023]; Carbamidomethyl [C88; C245; C385; C390; C478; C513]; Oxidation [M126; M231; M278; M30…	9.71862e+08
21	High	Plasma	V9HWI6	Vitamin D-binding protein OS=Homo sapiens OX=9606 GN=HEL-S-51 PE=2 SV=1	663.889	82	41	6006	41	474	52.9	5.54	156618	Carbamidomethyl [C74; C75; C83; C96; C111; C112; C122; C145; C189; C190; C198; C220; C265; C266; C273; C286; C299; C300; C311; C335; C375; C376; C384; C407; C452; C453; C462]; Deamidated [Q59; Q62; N99; Q129; Q131; N141; N157; Q158; N166; Q169; N217; Q222; Q241; N260; N288; N293; Q319; N331; N386; Q404; N413; N451; N456]; Oxidation [M123; M160; M185; M315; M343]	4.76596e+10
22	High	Plasma	A0A087WWT3	Albumin OS=Homo sapiens OX=9606 GN=ALB PE=1 SV=1	779.007	83	42	6401	1	396	45.1	6.1	150325	Carbamidomethyl [C58; C77; C86; C99; C114; C115; C125; C148; C171; C172; C180; C203; C259; C272; C287; C288; C298; C325; C378]; Deamidated [N42; Q53; Q56; Q57; N68; N123; Q128; N133; N135; N154; Q196; N197; Q201; N202; Q208; N216; N269; Q270; N314; Q391]; Oxidation [M111; M147; M257; M359]	4802075
23	High	Plasma	A0A8Q3SI22	Complement C3 (Fragment) OS=Homo sapiens OX=9606 GN=C3 PE=1 SV=1	403.002	81	15	5176	1	198	21.8	8.62	127124	Deamidated [Q19; Q25; Q29; N39; Q44; Q56; Q69; N78; N80; N81; N99; N101; Q147; Q178]; Oxidation [M68]	1768489306
24	High	Plasma	E9PIT3	Prothrombin OS=Homo sapiens OX=9606 GN=F2 PE=1 SV=1	681.47	56	30	4330	4	583	65.4	5.71	118143	Carbamidomethyl [C103; C108; C129; C169; C181; C186; C213; C234; C262; C336; C391; C407; C497; C511; C525; C555]; Deamidated [N107; N115; N159; Q179; Q188; Q190; N205; Q212; Q241; Q249; N252; Q256; N260; Q378; Q387; Q480; Q485; N488; N508; Q545]; Oxidation [M195; M374; M380; M509; M535; M546]	3.05447e+09
25	High	Plasma	A2RTY6	Inter-alpha (Globulin) inhibitor H2 OS=Homo sapiens OX=9606 GN=ITIH2 PE=2 SV=1	743.436	51	36	4373	36	946	106.4	6.86	101205	Deamidated [Q69; N96; N97; Q100; Q102; N103; Q109; N164; Q201; Q219; N292; N303; N310; N352; Q353; N354; N387; N389; N400; N403; N404; N411; N441; Q443; N445; N479; Q480; N491; Q492; N500; Q502; N504; Q515; N516; N517; N520; Q540; N551; Q553; Q561; Q566; N590; Q591; Q614; N632; Q646]; Oxidation [M85; M89; M162; M321; M562; M615; M639]; Carbamidomethyl [C650; C651]	2.26601e+10
26	High	Plasma	B4DDT3	cDNA FLJ54622, highly similar to Prothrombin OS=Homo sapiens OX=9606 PE=2 SV=1	654.848	66	31	3922	5	471	53.1	5.31	99341	Deamidated [Q28; Q37; Q39; N54; Q61; Q90; Q98; N101; Q105; N109; Q227; Q236; Q343; Q368; Q373; N376; N396; Q433]; Carbamidomethyl [C30; C35; C62; C83; C111; C185; C240; C256; C331; C385; C399; C413; C443]; Oxidation [M44; M223; M229; M397; M423; M434]	4.71816e+09
27	High	Plasma	Q9BS19	Epididymis secretory sperm binding protein OS=Homo sapiens OX=9606 PE=1 SV=1	239.572	61	17	5598	17	254	28.6	6.92	96314	Carbamidomethyl [C50; C149; C154; C188; C200; C231]; Deamidated [N64; N92; Q103; N106; Q133; Q155; Q163; N187; Q202; N204; Q205]; Oxidation [M177; M229]	1.59404e+11
28	High	Plasma	E9KL26	Epididymis tissue protein Li 173 OS=Homo sapiens OX=9606 GN=SERPING1 PE=2 SV=1	435.661	43	26	3508	2	500	55.1	6.55	96059	Carbamidomethyl [C205]; Deamidated [N166; Q180; N188; N192; Q208; Q223; N253; N254; N258; N263; N291; Q372; Q407; Q474; Q475; Q484; Q485]; Oxidation [M160; M167; M370; M409; M413; M492]	1.90301e+07
29	High	Plasma	A0A384MDV8	Epididymis secretory sperm binding protein OS=Homo sapiens OX=9606 PE=1 SV=1	414.774	43	25	3448	1	500	55.2	6.55	95411	Carbamidomethyl [C205]; Deamidated [N166; Q180; N188; N192; Q208; Q223; N253; N254; N258; N263; N291; Q372; Q407; Q474; Q475; Q484; Q485]; Oxidation [M160; M167; M370; M409; M413; M480]	4566291
30	High	Plasma	E7ETN3	Complement factor B OS=Homo sapiens OX=9606 PE=1 SV=1	838.145	50	58	3683	3	1115	123.9	6.8	94311	Carbamidomethyl [C89; C279; C409; C436; C446; C509; C516; C542; C643; C829; C862; C878; C947; C950; C966; C1033; C1046; C1076]; Deamidated [N97; Q271; N322; Q323; Q433; Q440; Q505; N511; N518; N682; N744; N768; N786; Q787; N789; N791; N811; Q818; Q824; N909; N911; N913; Q941; Q967; Q968; Q969; Q977; N1044; Q1064; N1078; Q1079]; Oxidation [M177; M180; M738; M745; M809; M831]	2.07614e+09
31	High	Plasma	B7Z539	cDNA FLJ56954, highly similar to Inter-alpha-trypsin inhibitor heavy chain H1 OS=Homo sapiens OX=9606 PE=2 SV=1	710.729	64	34	3368	16	645	72.1	7.68	92972	Deamidated [Q74; N77; N80; N107; N132; Q145; N153; Q155; Q161; N171; Q174; Q185; Q240; Q241; Q242; N253; N292; Q323; Q338; Q346; N351; Q353; Q356; N369; N371; N382; Q383; Q385; N393; N432; N438; N442; N451; N452; Q456; Q528; Q534; N560; Q572]; Carbamidomethyl [C244; C247; C540]; Oxidation [M143; M173; M303; M322; M447; M449; M547; M557; M596; M609]	8.15385e+09
32	High	Plasma	B2R7F8	Plasminogen OS=Homo sapiens OX=9606 PE=2 SV=1	910.698	70	47	4032	22	810	90.5	7.24	86582	Carbamidomethyl [C49; C73; C152; C164; C176; C181; C185; C188; C206; C245; C257; C262; C275; C296; C316; C324; C398; C426; C437; C454; C481; C502; C555; C560; C567; C585; C607; C623; C685; C699; C745; C756; C766; C784]; Deamidated [N150; N154; N157; Q160; N192; Q207; Q212; N282; N286; Q297; Q302; N308; Q399; N418; N424; N428; N485; Q503; Q508; Q559; Q571; Q595; Q641; N644; Q650; N690; Q708; N736;…	6.23203e+09
33	High	Plasma	M0R0Q9	Complement C3 (Fragment) OS=Homo sapiens OX=9606 GN=C3 PE=1 SV=1	264.801	90	11	2908	1	101	11.1	4.77	84145	Deamidated [Q17; Q26; N28; N44; N47; Q49; Q63; N73]; Oxidation [M6; M46; M64]; Carbamidomethyl [C23; C88]	3.82207e+06
34	High	Plasma	A0A1U9X7H7	Complement factor B OS=Homo sapiens OX=9606 PE=4 SV=1	730.689	59	46	3629	4	764	85.5	6.87	82784	Carbamidomethyl [C62; C103; C158; C165; C191; C292; C478; C511; C527; C596; C599; C615; C682; C695; C725]; Deamidated [Q53; Q56; Q72; N111; Q154; N160; N167; N331; N393; N417; N435; Q436; N438; N440; N460; Q467; Q473; N558; N560; N562; Q590; Q616; Q617; Q618; Q626; N693; Q713; N727; Q728]; Oxidation [M387; M394; M458; M480]	3.22495e+09
35	High	Plasma	V9HWD8	Epididymis secretory sperm binding protein Li 163pA OS=Homo sapiens OX=9606 GN=HEL-S-163pA PE=2 SV=1	508.687	57	18	3768	13	495	54.2	5.86	78666	Carbamidomethyl [C232; C279; C423]; Deamidated [N63; Q67; Q103; Q220; N226; Q242; N267; N286; Q287; N288; N454; Q463; N467]; Oxidation [M123; M213]	2.90398e+10
36	High	Plasma	D3DQX7	Serum amyloid A protein OS=Homo sapiens OX=9606 GN=SAA1 PE=3 SV=1	174.785	66	10	3402	7	122	13.6	6.79	78323	Deamidated [Q98; N101; N111]	4.13454e+10
37	High	Plasma	A0A087WW43	Inter-alpha-trypsin inhibitor heavy chain H3 OS=Homo sapiens OX=9606 GN=ITIH3 PE=1 SV=1	465.252	54	22	2799	5	670	75	5.86	77938	Deamidated [N41; Q192; N206; N245; N255; N261; Q263; N266; Q276; Q315; N321; Q338; N343; Q345; N363; N399; N424; N429; N430; N432; N434; N438; N443; N513; N526; N609]; Oxidation [M65; M359; M392; M439; M512; M536; M601]; Carbamidomethyl [C236; C239]	1.33701e+09
38	High	Plasma	B4E344	cDNA FLJ54406, highly similar to Complement C4-B OS=Homo sapiens OX=9606 PE=2 SV=1	723.11	66	35	2993	1	650	72	6.49	77890	Carbamidomethyl [C377; C441; C472; C489; C494; C496; C501; C633; C648]; Deamidated [Q35; N41; Q63; Q72; N155; Q162; Q190; Q209; Q265; Q342; Q348; Q448; Q456; N467; Q495; Q555; Q606; N612; Q635; N637; Q641; Q646; Q649]; Oxidation [M34; M160; M187; M295; M389; M592; M618]	174797
39	High	Plasma	B4DRF2	cDNA FLJ58124, highly similar to Complement factor I OS=Homo sapiens OX=9606 PE=2 SV=1	372.621	51	22	1947	13	591	66.7	7.52	77001	Carbamidomethyl [C48; C93; C154; C196; C214; C229; C241; C247; C255; C256; C271; C278; C284; C293; C373; C381; C389; C518; C529]; Deamidated [N151; Q160; Q161; Q166; Q207; Q217; Q228; N231; N245; Q250; Q275; Q277; N279; Q309; Q362; Q399; N428; N430; Q435; N436; N572; Q588; N590]; Oxidation [M204; M223; M443; M516]	3.40247e+09
40	High	Plasma	A0A8Q3SID6	Complement C5 OS=Homo sapiens OX=9606 GN=C5 PE=1 SV=1	997.822	62	78	3238	78	1682	188.5	6.65	75352	Deamidated [Q86; N87; Q94; Q97; Q102; N103; N129; Q145; N155; N242; N361; Q387; N397; Q399; N404; Q405; N429; N440; N452; Q453; N506; Q530; N533; Q538; N539; Q556; N568; N647; N648; N650; N662; N664; Q669; N671; N712; N713; Q719; Q882; Q1000; N1004; N1035; N1038; N1104; N1108; N1127; Q1129; Q1131; N1179; N1184; Q1189; Q1210; N1247; N1266; N1271; N1274; Q1294; N1298; N1441; Q1460; N1471; Q1664; N1…	1.43476e+10
41	High	Plasma	D3DNU8	Kininogen 1, isoform CRA_a OS=Homo sapiens OX=9606 GN=KNG1 PE=4 SV=1	417.693	67	26	3556	1	427	47.8	6.65	74824	Carbamidomethyl [C83; C94; C107; C126; C142; C145; C218; C229; C248; C340; C351; C370]; Deamidated [N45; Q47; N48; Q49; N51; N52; Q53; Q124; Q127; Q139; Q152; N210; N223; N232; Q238; Q246; N247; Q258; N274; Q347; N352; N369; Q371]; Oxidation [M375; M379]	7.64245e+07
42	High	Plasma	B4E1C2	Kininogen 1, isoform CRA_b OS=Homo sapiens OX=9606 GN=KNG1 PE=2 SV=1	473.199	51	29	3607	4	644	71.9	6.81	73162	Carbamidomethyl [C83; C94; C107; C126; C142; C145; C218; C229; C248; C340; C351; C370]; Deamidated [N45; Q47; N48; Q49; N51; N52; Q53; Q124; Q127; Q139; Q152; N210; N223; N232; Q238; Q246; N247; Q258; N274; Q347; N352; N369; Q371; Q486]; Oxidation [M375; M379]	2.07495e+08
43	High	Plasma	B7Z1F8	cDNA FLJ53025, highly similar to Complement C4-B OS=Homo sapiens OX=9606 PE=2 SV=1	501.889	81	25	3199	3	270	30.4	7.99	72084	Deamidated [Q29; N46; Q48; N51; Q64; Q67; N71; Q74; N100; Q119; N160; Q183; Q187; N227; Q229; N247; Q254]; Oxidation [M87; M97; M113; M182; M248]; Carbamidomethyl [C17]	3.03723e+08
44	High	Plasma	B4E1D8	cDNA FLJ51597, highly similar to C4b-binding protein alpha chain OS=Homo sapiens OX=9606 PE=2 SV=1	450.191	66	27	2406	3	536	60.4	6.65	70916	Carbamidomethyl [C20; C35; C47; C79; C109; C142; C220; C233; C238; C271; C287; C299; C303; C304; C326; C338; C348; C361; C365; C393; C407; C419; C477; C485; C497]; Deamidated [Q31; N36; N44; N60; Q108; N130; N197; N227; N236; N240; Q288; Q297; N324; Q349; Q418; N500; Q519]; Oxidation [M188; M495]	3.51166e+08
45	High	Plasma	B7Z8Q2	Alpha-2-HS-glycoprotein OS=Homo sapiens OX=9606 PE=2 SV=1	300.724	47	12	2675	5	433	46.6	6.28	70470	Deamidated [Q95; N97; N115; Q116; N117; N127; Q128; Q137; Q138; Q183; N238; Q240; N241; N242; N245; Q247; Q255; Q410]; Carbamidomethyl [C98; C155; C180; C212; C215; C274; C424]; Oxidation [M387]	6.22572e+09
46	High	Plasma	B4E1E1	cDNA FLJ51598, highly similar to C4b-binding protein alpha chain OS=Homo sapiens OX=9606 PE=2 SV=1	426.763	59	26	2348	2	561	62.8	6.68	68939	Carbamidomethyl [C45; C60; C72; C104; C134; C167; C245; C258; C263; C296; C312; C324; C328; C329; C351; C363; C373; C386; C390; C418; C502; C510; C522]; Deamidated [Q56; N61; N69; N85; Q133; N155; N222; N252; N261; N265; Q313; Q322; N349; Q374; N525; Q544]; Oxidation [M213; M520]	115459622
47	High	Plasma	A0A384MDQ7	Epididymis secretory sperm binding protein OS=Homo sapiens OX=9606 PE=2 SV=1	435.415	61	26	2571	2	418	46.7	5.59	68007	Deamidated [N128; Q129; Q133; Q135; N140; N170; N210; Q236; Q285; N289; Q329; N338; Q401; N402]; Oxidation [M250; M266; M382; M398]; Carbamidomethyl [C256]	7.4506e+08
48	High	Plasma	B4DPH4	cDNA FLJ58778, highly similar to Plasminogen OS=Homo sapiens OX=9606 PE=2 SV=1	550.176	87	26	2585	1	407	44.9	7.46	64149	Carbamidomethyl [C23; C34; C51; C78; C99; C140; C152; C157; C164; C182; C204; C220; C282; C296; C342; C353; C363; C381]; Deamidated [N15; N21; N25; N82; Q100; Q105; N144; Q156; Q168; Q192; Q238; N241; Q247; N287; Q305; N333; Q337; Q354; Q372; N385]; Oxidation [M20; M201; M404]	3.06814e+08
49	High	Plasma	B2R6W1	cDNA, FLJ93143, highly similar to Homo sapiens complement component 7 (C7), mRNA OS=Homo sapiens OX=9606 PE=2 SV=1	516.761	55	32	2109	5	843	93.5	6.48	64126	Carbamidomethyl [C63; C73; C103; C109; C119; C128; C535; C545; C560; C571; C599; C631; C659; C673; C721; C728; C743; C763; C773; C776; C818; C838]; Oxidation [M588; M663; M717; M815]; Deamidated [Q57; Q61; N66; Q71; N104; N136; N142; N145; Q150; N255; Q261; N264; N265; N266; Q271; Q298; Q305; N395; N399; Q544; Q583; N594; N600; N608; Q641; Q645; Q730; Q828]	2.58055e+08
50	High	Plasma	A0A024R6I7	Alpha-1-antitrypsin OS=Homo sapiens OX=9606 GN=SERPINA1 PE=1 SV=1	451.687	62	27	2469	3	418	46.7	5.59	64028	Deamidated [N128; Q129; Q133; Q135; N140; N170; N210; Q236; Q285; N289; Q329; N338; N391; Q401; N402]; Oxidation [M250; M266; M382; M398]; Carbamidomethyl [C256]	2.81428e+08
51	High	Plasma	E7ET33	Inter-alpha-trypsin inhibitor heavy chain H3 OS=Homo sapiens OX=9606 GN=ITIH3 PE=1 SV=1	399.137	52	21	2256	4	698	78.1	6.38	61380	Deamidated [N41; Q192; N206; N245; N255; N261; Q263; N266; Q276; Q315; N321; Q338; N343; Q345; N363; N399; N424; N429; N430; N432; N434; N438; N443; N513; Q613; Q620; Q623]; Oxidation [M65; M359; M392; M439; M512; M610]; Carbamidomethyl [C236; C239]	1.37264e+08
52	High	Plasma	B7Z8B6	cDNA FLJ54395, highly similar to Inter-alpha-trypsin inhibitor heavy chain H1 OS=Homo sapiens OX=9606 PE=2 SV=1	536.692	52	22	2000	1	623	69.5	6.16	55319	Carbamidomethyl [C252]; Deamidated [N4; Q35; Q50; Q58; N63; Q65; Q68; N81; N83; N94; Q95; Q97; N105; N144; N150; N154; N163; N164; Q168; Q240; Q246; N272; Q284; Q329; Q545]; Oxidation [M15; M34; M159; M161; M259; M269; M308; M321; M326; M348]	6.72159e+06
53	High	Plasma	A0A0S2Z3D5	Apolipoprotein E isoform 1 (Fragment) OS=Homo sapiens OX=9606 GN=APOE PE=2 SV=1	258.437	58	18	1395	17	317	36.1	5.73	54785	Deamidated [Q59; Q64; Q66; Q73; Q76; Q99; Q135; Q141; Q219; Q222; Q302; N316]; Oxidation [M126; M143; M290]; Carbamidomethyl [C130]	6.19288e+09
54	High	Plasma	B0ZBE2	Angiotensinogen OS=Homo sapiens OX=9606 GN=AGT PE=2 SV=1	492.865	70	21	1904	1	485	53.1	6.32	53320	Oxidation [M105; M108; M255; M369; M381]; Deamidated [N47; Q85; Q87; Q185; Q188; Q194; Q200; Q202; Q221; Q225; N279; Q285; Q363; N364; N367; Q383; Q387; Q393; Q398; N410; Q412; N426; Q444; Q445; N447; N457; Q467]; Carbamidomethyl [C51; C265]	3.50973e+07
55	High	Plasma	Q59EP2	Angiotensinogen (Fragment) OS=Homo sapiens OX=9606 PE=2 SV=1	493.046	69	21	1800	1	491	53.7	6.42	53184	Oxidation [M111; M114; M261; M375; M387]; Deamidated [N53; Q91; Q93; Q191; Q194; Q200; Q206; Q208; Q227; Q231; N285; Q291; Q369; N370; N373; Q389; Q393; Q399; Q404; N416; Q418; N432; Q450; Q451; N453; N463; Q473]; Carbamidomethyl [C57; C271]	2.77278e+07
56	High	Plasma	A0A024R035	Complement component C9 OS=Homo sapiens OX=9606 GN=C9 PE=3 SV=1	353.242	59	30	1766	30	559	63.2	5.52	51682	Carbamidomethyl [C88; C94; C101; C107; C119; C125; C134; C142; C181; C254; C255; C510; C513; C539]; Deamidated [Q72; N74; Q87; N103; Q106; N120; N123; N161; N174; N178; N182; N234; N236; Q253; N457; N463; Q471; N478; N503; Q514; N515]; Oxidation [M165]	1.60743e+10
57	High	Plasma	B4DR57	cDNA FLJ60818, highly similar to Complement C3 OS=Homo sapiens OX=9606 PE=2 SV=1	188.707	59	10	1808	1	235	26.1	6.1	51039	Deamidated [Q44; Q50; Q109; Q115; N153; N166; N169; Q177; Q183; N184; Q185; N200; Q203; N212; Q215; Q216]; Oxidation [M42; M164; M201]	34152020
58	High	Plasma	A0A384NKM6	Beta-2-glycoprotein 1 OS=Homo sapiens OX=9606 GN=APOH PE=2 SV=1	273.072	66	17	2404	4	345	38.3	7.97	49561	Carbamidomethyl [C23; C51; C66; C84; C110; C124; C137; C142; C205; C234; C248; C260; C307; C315; C345]; Deamidated [N75; N92; N104; N111; N117; N213; N217; Q314]	1.32714e+09
59	High	Plasma	Q6LAM1	Heavy chain of factor I (Fragment) OS=Homo sapiens OX=9606 PE=2 SV=1	232.889	41	13	1268	4	321	35.9	7.59	47943	Carbamidomethyl [C30; C75; C136; C178; C196; C211; C223; C229; C237; C238; C241]; Deamidated [N102; N133; Q142; Q143; Q148; Q189; Q199; Q210; N213; N227; Q232; Q242]; Oxidation [M186; M205]	1.66102e+08
60	High	Plasma	A0A8Q3SIM0	Complement component C7 OS=Homo sapiens OX=9606 GN=C7 PE=1 SV=1	485.819	53	29	1714	2	800	89	7.14	47815	Carbamidomethyl [C63; C73; C103; C109; C119; C128; C535; C545; C560; C571; C599; C631; C659; C673; C721; C728; C743; C763; C773; C776]; Oxidation [M588; M663; M717]; Deamidated [Q57; Q61; N66; Q71; N104; N136; N142; N145; Q150; N255; Q261; N264; N265; N266; Q271; Q298; Q305; N395; N399; Q544; Q583; N594; N600; N608; Q641; Q645; Q730]	43821447
61	High	Plasma	B3KNX0	cDNA FLJ30621 fis, clone CTONG2001681, highly similar to Complement C1s subcomponent OS=Homo sapiens OX=9606 PE=2 SV=1	366.268	52	23	1598	23	688	76.6	4.96	47806	Carbamidomethyl [C234; C251; C321; C341; C354; C359; C549; C618; C628; C659]; Deamidated [N89; N90; Q100; N104; N233; Q246; N260; Q273; N301; Q342; N344; N448; Q452; N457; N466; N480; N528; N558; N615; Q639; N642; Q658]; Oxidation [M485; M502; M541; M560]	5.78597e+09
62	High	Plasma	Q68CK4	Leucine-rich alpha-2-glycoprotein OS=Homo sapiens OX=9606 GN=HMFT1766 PE=2 SV=1	255.272	50	15	2273	15	347	38.1	6.95	47268	Carbamidomethyl [C303]; Deamidated [Q95; N102; Q117; N126; Q137; N150; Q151; N198; Q199; N244; N246; N299; Q305; N306]	1.90323e+10
63	High	Plasma	D9ZGG2	Vitronectin OS=Homo sapiens OX=9606 GN=VTN PE=4 SV=1	224.649	51	17	2023	17	478	54.3	5.8	45272	Carbamidomethyl [C38; C40; C44; C50; C51; C58; C180; C215; C293; C430; C472]; Deamidated [Q39; Q48; Q61; N169; Q287; Q290; Q309; Q345; Q434]; Oxidation [M350; M359; M422]	2.10236e+10
64	High	Plasma	A0A384MEF1	Gelsolin OS=Homo sapiens OX=9606 PE=2 SV=1	481.003	55	25	1586	6	782	85.6	6.28	45093	Deamidated [N50; N182; N211; N212; N222; N223; Q226; N231; N233; Q272; N305; N319; Q323; Q401; N416; Q436; Q446; Q467; N479; N589; N591; Q628; Q631; Q690; Q706]; Carbamidomethyl [C215; C228; C331]; Oxidation [M310; M433; M439]	5.87676e+07
65	High	Plasma	B4DPN0	Beta-2-glycoprotein 1 OS=Homo sapiens OX=9606 PE=2 SV=1	219.981	64	14	1966	1	274	30.3	7.85	44682	Carbamidomethyl [C23; C51; C66; C84; C110; C163; C177; C189; C236; C244; C274]; Deamidated [N75; N92; N104; N107; N111; N117; Q243]	40440867
66	High	Plasma	S4R471	Protein AMBP (Fragment) OS=Homo sapiens OX=9606 GN=AMBP PE=1 SV=1	249.858	42	8	1527	5	193	21.4	7.25	44564	Carbamidomethyl [C79; C122; C131]; Deamidated [Q61; Q84; Q123]; Oxidation [M73; M132; M134]	1.98582e+09
67	High	Plasma	E1B4S8	Apolipoprotein B (Fragment) OS=Homo sapiens OX=9606 GN=APOB PE=4 SV=1	260.892	69	11	1397	1	226	25.2	7.02	42614	Deamidated [N67; N71; N98; Q106; N118; Q121; N129; Q144; Q150; Q155; Q167; N172; N174; Q194; Q196; N201; Q203]	22210700
68	High	Plasma	B7Z555	Complement component C8 beta chain OS=Homo sapiens OX=9606 PE=2 SV=1	418.087	65	26	1610	26	539	61.3	7.74	41754	Carbamidomethyl [C48; C58; C64; C88; C94; C103; C110; C148; C326; C451; C453; C456; C469; C471; C473; C482]; Deamidated [Q39; Q42; N49; N89; N92; Q97; N102; N309; Q389; Q398; Q405; N407; Q457; N459]; Oxidation [M260; M367; M397]	2.15537e+09
69	High	Plasma	A0A8Q3WL79	Complement component C8 alpha chain OS=Homo sapiens OX=9606 GN=C8A PE=1 SV=1	410.792	54	20	1426	20	584	65	6.6	41114	Carbamidomethyl [C74; C84; C90; C115; C121; C130; C140; C177; C375; C399; C497; C499; C502; C515; C528; C562; C574]; Deamidated [Q81; N116; Q119; Q142; N157; Q161; Q165; Q176; N182; N232; N234; Q316; Q324; N326; N335; N453; Q462; N495; Q530; Q532; N569]; Oxidation [M309; M314; M362; M414; M461; M492]	3.60728e+09
70	High	Plasma	A8K8Z4	Complement component C6 OS=Homo sapiens OX=9606 PE=2 SV=1	432.415	39	24	1747	19	934	104.6	6.62	40962	Deamidated [N59; Q63; N81; Q111; Q115; Q125; N185; Q191; N195; N211; N235; N238; Q244; N264; N266; Q267; Q268; Q274; N343; N350; Q380; Q607; N618; N619; Q621; N625; Q646; N652]; Carbamidomethyl [C61; C65; C78; C82; C93; C96; C117; C127; C218; C611; C623; C644; C732; C862; C867; C912]; Oxidation [M193; M630]	3.84591e+09
71	High	Plasma	B2R8I2	cDNA, FLJ93914, highly similar to Homo sapiens histidine-rich glycoprotein (HRG), mRNA OS=Homo sapiens OX=9606 PE=2 SV=1	491.513	58	22	2014	22	525	59.5	7.44	40848	Carbamidomethyl [C89; C105; C126; C218; C241; C324; C327; C504]; Deamidated [N87; Q104; N125; N169; N236; N240; Q247; N251; N253; Q314; Q328; N335; Q338; Q359; N476; Q494; Q498; Q514]; Oxidation [M322; M517]	1.0046e+10
72	High	Plasma	B4DPQ0	complement subcomponent C1r OS=Homo sapiens OX=9606 GN=C1R PE=1 SV=1	401.1	54	24	1807	23	719	81.8	6.37	39515	Carbamidomethyl [C85; C103; C160; C175; C179; C188; C190; C203; C207; C264; C372; C420; C443; C634; C653; C664; C694]; Deamidated [N54; N55; Q75; Q76; Q105; Q153; Q197; Q204; Q260; Q261; Q268; Q270; N274; Q285; N295; Q336; N337; Q339; Q341; Q354; N362; Q363; Q373; N410; Q417; Q492; Q649; N650; N706]; Oxidation [M407; M486; M644; M651]	3.79741e+09
73	High	Plasma	B3KS49	Gelsolin OS=Homo sapiens OX=9606 PE=2 SV=1	350.564	49	14	1164	1	485	52.3	5.49	37196	Deamidated [N36; N50; Q54; Q132; N147; Q167; Q177; Q198; N210; N320; N322; Q359; Q362; Q421; Q437]; Carbamidomethyl [C62]; Oxidation [M41; M164; M170]	2.70821e+06
74	High	Plasma	Q13784	APOA4 protein (Fragment) OS=Homo sapiens OX=9606 GN=APOA4 PE=2 SV=1	236.421	74	21	1682	21	244	28.1	5.48	35397	Oxidation [M111; M188]; Deamidated [Q11; N13; Q15; Q18; N37; Q42; N101; Q103; Q110; Q164; Q165; N179; N181; Q186; Q187; Q190; N218]	1.18112e+10
75	High	Plasma	A0A024R462	Fibronectin OS=Homo sapiens OX=9606 GN=FN1 PE=4 SV=1	777.315	46	60	1489	29	2355	259	5.73	34410	Carbamidomethyl [C76; C78; C87; C97; C123; C125; C167; C169; C179; C258; C260; C308; C374; C401; C446; C461; C470; C508; C555; C561; C2175; C2202; C2204; C2286; C2288; C2290; C2336; C2340]; Deamidated [N86; N172; N263; Q277; Q295; Q297; Q301; Q321; Q409; N473; Q680; Q685; Q686; Q690; Q764; N776; N959; N1055; Q1057; N1179; N1185; N1321; N1327; Q1344; N1411; N1417; N1432; Q1443; Q1444; N1488; Q1492…	3.70876e+08
76	High	Plasma	A0A384NKS6	Clusterin OS=Homo sapiens OX=9606 PE=2 SV=1	151.708	33	16	1325	16	501	57.8	6.68	34103	Carbamidomethyl [C365]; Deamidated [N103; N217; N368; N369; Q372]; Oxidation [M224; M228; M483]	1.42141e+10
77	High	Plasma	A0A096LPE2	SAA2-SAA4 readthrough OS=Homo sapiens OX=9606 GN=SAA2-SAA4 PE=3 SV=1	126.792	48	10	1424	3	208	23.3	8.98	33657	Deamidated [N124; Q126; N127; N129; N172]; Oxidation [M113; M121]; Carbamidomethyl [C167]	415118608
78	High	Plasma	A0A1U9X8X9	Complement C2 OS=Homo sapiens OX=9606 PE=4 SV=1	330.25	38	26	996	2	752	83.2	7.42	32238	Oxidation [M306; M316; M359; M362; M452]; Carbamidomethyl [C89; C191; C204; C508; C638; C665; C675; C705]; Deamidated [N97; Q192; N194; N310; N312; N403; Q500; N551; Q552; Q644; Q662; Q669; Q693; N703]	6.61473e+07
79	High	Plasma	A0A2Z4LCH4	Corticosteroid-binding globulin OS=Homo sapiens OX=9606 PE=2 SV=1	274.612	64	17	977	17	405	45.1	6.04	32032	Deamidated [N62; Q107; Q110; Q114; N159; Q161; N199; Q209; N274; Q296; N354; N369; N380; Q381]; Oxidation [M158; M273]; Carbamidomethyl [C82]	2.201e+09
80	High	Plasma	A0A1U9X8X3	Complement C2 OS=Homo sapiens OX=9606 PE=4 SV=1	308.131	38	26	941	1	752	83.2	7.42	29053	Oxidation [M306; M359; M362; M452]; Carbamidomethyl [C89; C191; C204; C508; C638; C665; C675; C705]; Deamidated [N97; Q192; N194; N310; N312; N403; Q500; N551; Q552; Q662; Q669; Q693; N703]	36516944
81	High	Plasma	Q5VY30	Retinol-binding protein OS=Homo sapiens OX=9606 GN=RBP4 PE=1 SV=2	178.196	68	9	1231	9	199	23	6.09	28839	Deamidated [Q54; N56; Q68; N81; N82; N117; Q133; N140; N158; N187]; Oxidation [M43; M69; M89]; Carbamidomethyl [C86; C136; C145; C190]	2.17088e+09
82	High	Plasma	V9GYM3	Apolipoprotein A-II OS=Homo sapiens OX=9606 GN=APOA2 PE=1 SV=1	127.191	56	9	1266	9	133	14.9	8.27	28065	Deamidated [Q69; Q72; Q104; N118; Q129; Q133]; Carbamidomethyl [C62]; Oxidation [M82]	2.41936e+09
83	High	Plasma	A6XGL1	Transthyretin OS=Homo sapiens OX=9606 PE=2 SV=1	242.163	59	15	1054	4	184	20.2	5.24	27748	Deamidated [N47; N155; N181]	1.75276e+08
84	High	Plasma	B3KWB5	cDNA FLJ42722 fis, clone BRAMY4000277, highly similar to Alpha-1B-glycoprotein OS=Homo sapiens OX=9606 PE=2 SV=1	303.933	39	7	1567	2	345	37	5.62	27573	Carbamidomethyl [C110; C157]; Deamidated [Q98; N104; Q120; N145; N164; Q165; N166]; Oxidation [M1; M91]	1048879263
85	High	Plasma	A0A0S2Z4L3	Vitamin K-dependent protein S (Fragment) OS=Homo sapiens OX=9606 GN=PROS1 PE=1 SV=1	247.449	43	22	1197	2	708	78.8	5.74	27288	Carbamidomethyl [C145; C153; C158; C166; C175; C177; C231; C237; C244; C249; C258; C260; C273; C279; C284; C288; C297; C299; C314; C320; C507; C600]; Deamidated [Q152; N159; N220; N251; N282; N324; N411; N412; N416; N440; N450; N588; Q595; Q603; Q604; N614; N615]; Oxidation [M224; M283]	1.22623e+08
86	High	Plasma	A0A140VKF3	Testis tissue sperm-binding protein Li 70n OS=Homo sapiens OX=9606 PE=2 SV=1	189.302	59	17	783	17	418	46.3	6.38	26731	Deamidated [N60; N77; Q98; Q178; N181; N182; Q185; Q265; N365; Q378; N391; Q392]; Oxidation [M188]; Carbamidomethyl [C261]	3.4132e+09
87	High	Plasma	V9HVY1	Fibrinogen beta chain OS=Homo sapiens OX=9606 GN=HEL-S-78p PE=2 SV=1	361.531	59	21	952	21	491	55.9	8.27	26503	Carbamidomethyl [C95; C106; C110; C223; C227; C231; C270; C316]; Deamidated [Q111; Q113; Q118; Q119; N133; N170; Q180; N188; N190; N194; Q258; N273; N276; Q283; N284; N314; N326; N401]; Oxidation [M220; M254; M272; M335; M344; M397; M403; M468]	6.41982e+08
88	High	Plasma	Q5EFE6	Anti-RhD monoclonal T125 kappa light chain OS=Homo sapiens OX=9606 PE=2 SV=1	146.937	44	7	880	1	234	25.7	8.43	25036	Carbamidomethyl [C154; C214]; Deamidated [Q144; N157; N158; N172; Q175; N178; Q180; Q186; Q219]	1.6246e+06
89	High	Plasma	Q16519	Vitamin K-dependent protein S (Fragment) OS=Homo sapiens OX=9606 GN=PROS1 PE=4 SV=1	241.472	42	21	1112	1	650	72.4	5.73	24649	Carbamidomethyl [C87; C95; C100; C108; C117; C119; C173; C179; C186; C191; C200; C202; C256; C262; C449; C542]; Deamidated [Q94; N101; N162; N193; N266; N353; N354; N358; N382; N392; N530; Q537; Q545; Q546; N556; N557]; Oxidation [M166]	5.7741e+07
90	High	Plasma	Q8IVC0	Serpin peptidase inhibitor, clade D (Heparin cofactor), member 1 OS=Homo sapiens OX=9606 GN=SERPIND1 PE=2 SV=1	286.608	59	24	1191	6	499	56.9	6.77	24546	Carbamidomethyl [C292; C342; C486]; Deamidated [Q41; Q44; N46; N47; Q144; N146; N150; Q249; N310; N312; Q338; Q346; N402; N404; N421; N423; Q430; Q440; N446; Q451; Q466; N495]; Oxidation [M307; M416; M424; M461]	1085447838
91	High	Plasma	A0A0G2JPA8	Alpha-2-antiplasmin OS=Homo sapiens OX=9606 GN=SERPINF2 PE=1 SV=1	333.818	66	18	1410	6	427	47.9	5.95	23845	Deamidated [Q69; Q70; Q117; Q120; N169; Q174; Q196; Q205; Q218; Q222; Q280; Q289; Q293; Q297; Q307; Q315; Q317; N348; N371; N389]; Oxidation [M203; M204; M281; M337; M340]; Carbamidomethyl [C79; C88]	1.26863e+09
92	High	Plasma	S4R3Y4	Protein AMBP OS=Homo sapiens OX=9606 GN=AMBP PE=1 SV=1	113.602	34	7	980	4	238	26.5	8.63	23320	Carbamidomethyl [C53; C91]; Oxidation [M81; M182]; Deamidated [Q170]	3.90255e+08
93	High	Plasma	A0A0K0K1H8	Serotransferrin OS=Homo sapiens OX=9606 GN=HEL-S-71p PE=2 SV=1	326.693	52	30	819	3	698	77	7.21	22911	Carbamidomethyl [C28; C58; C156; C246; C260; C374; C387; C396; C437; C503; C517; C525; C582; C596]; Deamidated [N94; N95; N148; N216; Q264; N287; Q288; Q290; N436; N523; N528; N595]; Oxidation [M128; M275; M518]	1.23279e+07
94	High	Plasma	A0A7H0TJC6	Heparin cofactor II splice isoform OS=Homo sapiens OX=9606 PE=2 SV=1	249.487	49	19	1020	1	487	55.2	6.49	22541	Carbamidomethyl [C292; C342]; Deamidated [Q41; Q44; N46; N47; Q144; N146; N150; Q249; N310; N312; Q338; Q346; N402; N404; N421; N423; Q430]; Oxidation [M307; M416; M424]	41034779
95	High	Plasma	A7L3A3	Angiotensinogen (Fragment) OS=Homo sapiens OX=9606 GN=AGT PE=4 SV=1	166.244	72	11	767	6	88	9.4	7.18	22315	Deamidated [Q12; Q14; X19; Q33; Q37]; Oxidation [M67]	26745370
96	High	Plasma	B4E1B2	Serotransferrin OS=Homo sapiens OX=9606 PE=2 SV=1	303.093	53	30	792	3	678	74.8	7.12	22046	Carbamidomethyl [C28; C58; C226; C240; C330; C338; C354; C367; C376; C417; C483; C497; C505; C562; C576]; Deamidated [N94; N95; Q244; N267; Q268; Q270; N416; N503; N508; N575]; Oxidation [M128; M255; M498]	4.05024e+06
97	High	Plasma	A6XMH1	Transthyretin OS=Homo sapiens OX=9606 PE=2 SV=1	154.723	71	12	778	1	138	14.9	5.76	21653	Deamidated [N47; N118]	2.47807e+06
98	High	Plasma	A0A3G1HEF1	Mutant serpin family A member 7 OS=Homo sapiens OX=9606 PE=2 SV=1	192.502	54	16	693	16	415	46.3	6.3	21587	Oxidation [M42; M277; M284; M323; M392]; Deamidated [N195; N264; Q326; N332; N342; Q375; N378; Q386]	1.09037e+09
99	High	Plasma	A0A8V8TNS5	Complement factor H-related protein 1 OS=Homo sapiens OX=9606 GN=CFHR1 PE=4 SV=1	171.902	52	7	1012	2	276	31.3	7.62	21551	Carbamidomethyl [C33; C60; C75; C93; C154; C183; C246; C263; C273]; Deamidated [N40; Q48; Q57; N61; Q67; N68; N69; N71; N72; N95; Q100; N101; N162; Q182; Q184; N185; Q188; N192; N221; N223]; Oxidation [M219]	1.59019e+07
100	High	Plasma	D6RE86	Ceruloplasmin (Fragment) OS=Homo sapiens OX=9606 GN=CP PE=1 SV=8	117.563	52	10	792	2	178	20.7	7.24	21500	Deamidated [Q114; N151]	18472479
101	High	Plasma	Q9P1C5	PRO2769 OS=Homo sapiens OX=9606 PE=2 SV=1	335.746	35	14	1102	2	494	55.3	6.38	20700	Carbamidomethyl [C141]; Deamidated [N33; N39; N43; N52; N53; Q57; Q129; Q135; N161; Q173; Q218]; Oxidation [M48; M50; M148; M158; M215; M237]	8.55738e+07
102	High	Plasma	B0AZL7	cDNA, FLJ79457, highly similar to Insulin-like growth factor-binding proteincomplex acid labile chain OS=Homo sapiens OX=9606 PE=2 SV=1	211.509	47	20	834	20	605	66	6.79	20482	Deamidated [N155; N156; Q320; Q339; N348; Q351; Q428; N444; Q445; N499; N536]; Carbamidomethyl [C397; C540; C542; C605]	1.74124e+09
103	High	Plasma	A0A140VK00	Testicular tissue protein Li 227 OS=Homo sapiens OX=9606 PE=2 SV=1	172.392	64	18	957	18	298	34.2	6.05	19907	Carbamidomethyl [C123; C186; C225]; Oxidation [M98]; Deamidated [Q48; N54; Q57; Q85; N109; N112; Q118]	5.34933e+09
104	High	Plasma	B4DUV1	Fibulin-1 OS=Homo sapiens OX=9606 PE=2 SV=1	227.489	46	16	644	7	641	70.1	5.26	19864	Carbamidomethyl [C8; C26; C27; C36; C84; C94; C157; C159; C172; C178; C185; C206; C218; C224; C231; C237; C355; C361; C437; C443; C452]; Deamidated [Q23; Q25; Q30; N44; Q129; N135; N176; N216; N230; Q238; N239; Q428; N554; Q556; Q576; N583]; Oxidation [M354]	1.5314e+08
105	High	Plasma	J3QLC9	Haptoglobin (Fragment) OS=Homo sapiens OX=9606 GN=HP PE=1 SV=1	228.391	55	16	741	2	365	40.8	5.82	19741	Carbamidomethyl [C85; C91; C225; C268; C299; C310; C340]; Deamidated [N68; N127; N128; Q290; N294; Q306]; Oxidation [M259; M302]	4.92357e+07
106	High	Plasma	A0A0A0MRJ7	Coagulation factor V OS=Homo sapiens OX=9606 GN=F5 PE=1 SV=1	332.36	26	43	771	40	2229	252.1	6.05	19668	Deamidated [Q79; N486; N496; Q499; Q544; Q545; N554; N794; Q901; Q918; N1890; N1946; N1951; N2069; N2079]; Carbamidomethyl [C500; C526; C567; C1756; C2066; C2071; C2146]; Oxidation [M395]	1.00036e+09
107	High	Plasma	B4DZ36	cDNA FLJ58441, highly similar to Attractin OS=Homo sapiens OX=9606 PE=2 SV=1	209.206	21	17	615	17	1156	129.7	6.87	19340	Oxidation [M834; M839; M1079]; Carbamidomethyl [C155; C157; C166; C171; C175; C541; C649; C655; C664; C672; C683; C823; C826; C833; C836; C973; C976; C1021; C1024]; Deamidated [N174; N654; N681; N702; N704; N838; N986]	1.1074e+09
108	High	Plasma	Q8NBH6	Fibulin-1 OS=Homo sapiens OX=9606 PE=2 SV=1	191.714	37	13	536	4	638	70.5	5.91	18870	Deamidated [Q106; N112; N153; N193; N207; Q215; N216; Q405; N519; N566; N575]; Carbamidomethyl [C134; C136; C149; C155; C162; C183; C195; C201; C208; C214; C332; C338; C414; C420; C429; C516; C523]; Oxidation [M331]	277383012
109	High	Plasma	S5FLF7	Lipoprotein B (Fragment) OS=Homo sapiens OX=9606 GN=APOB PE=4 SV=1	117.164	87	4	584	2	91	10.2	6.24	18752	Deamidated [Q14; Q20; Q25; Q37; N42; N44; N54; Q57; Q64; Q66; N71; Q73]	40671170
110	High	Plasma	H0Y300	Haptoglobin OS=Homo sapiens OX=9606 GN=HP PE=1 SV=4	229.64	47	17	702	3	442	49.1	6.64	17682	Carbamidomethyl [C86; C92; C181; C185; C302; C345; C376; C387; C417]; Deamidated [N69; Q367; N371; Q383]; Oxidation [M336; M379]	2.19317e+08
111	High	Plasma	L8E853	von Willebrand factor OS=Homo sapiens OX=9606 GN=VWF PE=1 SV=1	440.467	31	57	686	38	2715	298.2	5.48	17444	Carbamidomethyl [C225; C255; C257; C263; C265; C275; C291; C295; C312; C321; C379; C384; C388; C521; C524; C621; C623; C633; C661; C665; C669; C776; C889; C898; C993; C996; C1046; C1071; C1190; C1196; C1199; C1899; C1904; C1927; C1946; C1948; C1950; C1972; C1993; C2085; C2088; C2304; C2307; C2490; C2491; C2528; C2533; C2600; C2603; C2624; C2627; C2640; C2641; C2671; C2676]; Deamidated [Q277; N528…	4.69209e+08
112	High	Plasma	B4DX19	Paraoxonase OS=Homo sapiens OX=9606 PE=2 SV=1	210.281	48	9	680	9	355	39.7	4.88	17413	Deamidated [N91; N113; N125; N133; N224; N227; N265; N270; N287; N298; Q319; N324; Q329]; Oxidation [M88; M127; M289]; Carbamidomethyl [C284]	2.02088e+09
113	High	Plasma	A0A0R7FJH5	Coagulation factor XII OS=Homo sapiens OX=9606 GN=F12 PE=4 SV=1	281.099	37	15	781	15	615	67.8	7.8	16265	Carbamidomethyl [C47; C73; C88; C198; C200; C209; C238; C266; C277; C532; C548; C559; C569; C590]; Deamidated [Q52; Q70; N78; Q81; Q83; N268; N271; Q459; Q572; Q581; N594]	1.72411e+09
114	High	Plasma	H0YAC1	Plasma kallikrein (Fragment) OS=Homo sapiens OX=9606 GN=KLKB1 PE=1 SV=1	196.434	42	19	531	19	686	76.8	8.06	16139	Carbamidomethyl [C95; C105; C242; C249; C275; C332; C366; C370; C467; C483; C565; C596; C650]; Deamidated [N91; Q93; N232; N252; Q255; Q320; N322; Q475; Q490; N529; N593]; Oxidation [M87; M97; M666]	1.50979e+09
115	High	Plasma	H6VRG1	Keratin, type II cytoskeletal 1 OS=Homo sapiens OX=9606 GN=KRT1 PE=1 SV=1	197.994	46	23	462	22	645	66.1	8.12	15736	Oxidation [M263; M470; M494]; Deamidated [N189; N190; Q191; Q204; Q205; N206; Q207; Q210; Q217; Q218; N227; N237; N238; N501]; Carbamidomethyl [C49; C498]	3.77809e+08
116	High	Plasma	A0A087WXI2	IgGFc-binding protein OS=Homo sapiens OX=9606 GN=FCGBP PE=1 SV=3	424.084	23	44	654	44	4204	444.9	5.35	15432	Carbamidomethyl [C228; C354; C432; C444; C449; C464; C472; C649; C653; C657; C660; C741; C745; C1000; C1003; C2208; C2211; C3409; C3412; C3538; C3538; C3538; C3540; C3540; C3540; C3551; C3551; C3551; C3557; C3557; C3557; C3559; C3559; C3559; C3607; C3607; C3607; C3607; C3607; C3607; C3607; C3607; C3607; C3607; C3607; C3607; C3607; C3607; C3607; C3607; C3607; C3607; C3607; C3607; C3607; C3611; C36…	2.72058e+08
117	High	Plasma	F2RM37	Coagulation factor IX OS=Homo sapiens OX=9606 GN=F9 p22 PE=2 SV=1	170.48	49	16	614	16	461	51.7	5.47	15083	Carbamidomethyl [C117; C119; C128; C134; C155; C157; C170; C178; C252; C268; C335; C396; C407; C435]; Deamidated [N113; N127; N135; N138; Q237; Q241; N245; N283; Q292; N313; N328; Q408]	1.07635e+09
118	High	Plasma	B7Z556	Alpha-2-HS-glycoprotein OS=Homo sapiens OX=9606 PE=2 SV=1	141.835	54	8	639	1	245	27.3	6.52	14921	Deamidated [N61; Q62; Q71; Q72; Q117; N172; Q174; N175; N176; N179; Q181]; Carbamidomethyl [C32; C89; C114; C146; C149]	64848.3
119	High	Plasma	A0A8Q3WM25	Complement C1q subcomponent subunit B OS=Homo sapiens OX=9606 GN=C1QB PE=1 SV=1	133.951	35	6	778	6	277	29.3	8.88	14612	Deamidated [N172; N174; N175; N176; Q230; Q242; N245; Q249; N254; N263]; Oxidation [M173]; Carbamidomethyl [C205; C222]	4.44901e+08
120	High	Plasma	A0A3B3IQ51	Complement factor H-related protein 2 OS=Homo sapiens OX=9606 GN=CFHR2 PE=1 SV=1	135.847	30	6	659	3	355	39.4	6.65	14193	Carbamidomethyl [C140; C157; C172; C199; C214; C326]; Deamidated [N114; Q129; N143; N179; Q187; Q196; N200; Q206; N207; N208; N210; N211]	370537231
121	High	Plasma	A0A087WSY5	Carboxypeptidase B2 OS=Homo sapiens OX=9606 GN=CPB2 PE=1 SV=1	148.93	48	12	581	12	386	44	7.71	14035	Deamidated [N172; N210; N211; N262; N264; Q277]; Carbamidomethyl [C178; C213; C228; C237; C242]	7.85443e+08
122	High	Plasma	Q6N089	IgG H chain OS=Homo sapiens OX=9606 GN=DKFZp686P15220 PE=1 SV=1	169.868	41	12	701	5	472	51.7	7.93	13807	Carbamidomethyl [C115; C169; C251; C254; C286; C392; C450]; Deamidated [N311; Q336; N340; N386; Q387; N409; Q411; N414; N415; Q443; Q444; N446]	3.56178e+08
123	High	Plasma	A0A024R6I9	Serpin peptidase inhibitor, clade A (Alpha-1 antiproteinase, antitrypsin), member 4, isoform CRA_a OS=Homo sapiens OX=9606 GN=SERPINA4 PE=2 SV=1	227.833	58	20	590	20	427	48.5	7.75	13075	Oxidation [M245; M297; M299]; Deamidated [N74; Q122; N129; N171; Q180; N183; Q248; Q250]; Carbamidomethyl [C94; C263]	1.46293e+09
124	High	Plasma	B2RA39	cDNA, FLJ94686, highly similar to Homo sapiens complement factor H-related 5 (CFHL5), mRNA OS=Homo sapiens OX=9606 PE=2 SV=1	131.061	40	15	553	11	569	64.3	7.06	13012	Carbamidomethyl [C72; C87; C114; C140; C147; C189; C201; C208; C237; C251; C262; C269; C297; C492; C541]; Deamidated [N94; Q111; N115; N155; Q159; Q188; Q191; N197; Q213; N216; Q250; Q265; Q281; Q288; N296]	5.86023e+08
125	High	Plasma	V9HWP0	Pentaxin OS=Homo sapiens OX=9606 GN=HEL-S-92n PE=2 SV=1	52.583	33	9	347	9	223	25.4	6.54	12799	Deamidated [N72; Q74; Q154; Q156]	2.86043e+09
126	High	Plasma	C9JF17	Apolipoprotein D (Fragment) OS=Homo sapiens OX=9606 GN=APOD PE=1 SV=1	54.806	31	7	558	7	215	24.1	5.6	12702	Carbamidomethyl [C56; C213]; Deamidated [N58; Q62; N64; N86; N180; N182; N193; N198; N199; N212]; Oxidation [M205]	2.70736e+09
127	High	Plasma	Q8TCF0	Lipopolysaccharide-binding protein OS=Homo sapiens OX=9606 GN=LBP PE=2 SV=1	126.421	34	13	402	13	477	52.9	6.76	12689	Oxidation [M242; M246]; Deamidated [Q40; Q44; Q51; Q210; Q214; N420; N429; N434; N441]	1.6286e+09
128	High	Plasma	B2R5G8	Serum amyloid A protein OS=Homo sapiens OX=9606 PE=2 SV=1	82.384	56	8	451	4	130	14.8	8.98	12482	Deamidated [N46; Q48; N49; Q84; N94]; Oxidation [M35; M43]	3.12549e+07
129	High	Plasma	C9JC84	Fibrinogen gamma chain OS=Homo sapiens OX=9606 GN=FGG PE=1 SV=1	217.744	56	18	566	18	461	52.3	5.63	11987	Deamidated [Q59; Q91; N95; N103; N141; N143; N144; Q145; Q160; Q162; Q170; N209; Q210; Q211; N223; Q229; N264; N288; N379; N395; N399]; Carbamidomethyl [C34; C35; C45; C49; C161; C165; C216; C360; C373]; Oxidation [M115; M120; M298]	5.29608e+08
130	High	Plasma	C9JX36	Complement component C6 OS=Homo sapiens OX=9606 GN=C6 PE=1 SV=2	149.381	41	6	482	1	243	27.4	8.02	11965	Carbamidomethyl [C61; C65; C78; C82; C93; C96; C117; C127; C218]; Deamidated [N59; Q63; N81; Q111; Q115; Q125; N185; Q191; N195; N211]; Oxidation [M193]	49531318
131	High	Plasma	B2R888	Monocyte differentiation antigen CD14 OS=Homo sapiens OX=9606 PE=2 SV=1	122.106	37	10	363	10	375	40	6.23	11877	Carbamidomethyl [C187; C217]; Oxidation [M132]; Deamidated [Q179]	6.80374e+08
132	High	Plasma	Q6U2L6	C4B (Fragment) OS=Homo sapiens OX=9606 GN=C4B PE=4 SV=1	215.916	77	10	370	2	100	10.2	6.52	11800	Deamidated [Q4; N10; Q32; Q41; X51]; Oxidation [M3]	75189078
133	High	Plasma	B0YIW2	Apolipoprotein C-III OS=Homo sapiens OX=9606 GN=APOC3 PE=1 SV=1	69.776	50	6	334	6	117	12.8	8.18	11658	Deamidated [Q69; Q72; Q75; Q76]	5.8912e+09
134	High	Plasma	A0A024R930	Proteoglycan 4, isoform CRA_a OS=Homo sapiens OX=9606 GN=PRG4 PE=4 SV=1	133.762	15	13	426	11	1404	151	9.5	11654	Carbamidomethyl [C44; C46; C50; C56; C57; C1146]; Deamidated [N45; N49; Q51; N279; N1130; Q1131; N1136; N1144; N1147]; Oxidation [M54]	8.04993e+08
135	High	Plasma	B2R950	cDNA, FLJ94213, highly similar to Homo sapiens pregnancy-zone protein (PZP), mRNA OS=Homo sapiens OX=9606 PE=2 SV=1	249.597	34	34	463	31	1482	163.8	6.38	11548	Carbamidomethyl [C85; C559; C591; C777; C1133; C1473]; Deamidated [N187; Q188; Q199; N558; Q582; Q598; N616; Q918; N1481]; Oxidation [M516; M1391]	3.05084e+08
136	High	Plasma	A0A0S2Z3Y1	Galectin-3-binding protein (Fragment) OS=Homo sapiens OX=9606 GN=LGALS3BP PE=2 SV=1	155.426	34	14	430	14	585	65.3	5.27	11447	Carbamidomethyl [C49; C62; C93; C103; C561]; Deamidated [Q44; N51; Q81; Q92; Q379; Q389; Q459; Q462; Q465; Q472; N567]	5.00964e+08
137	High	Plasma	G3XAK1	Hepatocyte growth factor-like protein OS=Homo sapiens OX=9606 GN=MST1 PE=1 SV=1	204.932	38	18	501	17	725	81.9	7.8	10737	Carbamidomethyl [C70; C124; C145; C171; C183; C205; C208; C254; C265; C433; C445; C457; C576; C602]; Deamidated [N38; Q49; Q61; N127; N128; Q146; N164; N169; N173; N209; Q271; Q417; Q427; N431]; Oxidation [M126; M574]	6.27614e+08
138	High	Plasma	V9HWF6	Alpha-1-acid glycoprotein OS=Homo sapiens OX=9606 GN=HEL-S-153w PE=2 SV=1	67.442	41	7	422	7	201	23.5	5.02	10674	Carbamidomethyl [C165]; Oxidation [M129]	1.59206e+09
139	High	Plasma	A0A384N669	Lumican OS=Homo sapiens OX=9606 PE=2 SV=1	90.974	35	9	462	9	338	38.4	6.61	10673	Deamidated [N214; N215; N273; N275; N278; N284; Q285]; Carbamidomethyl [C328]	1.63407e+09
140	High	Plasma	A0A8I5KW61	C-X-C motif chemokine OS=Homo sapiens OX=9606 PE=3 SV=1	82.34	44	10	379	10	193	21.1	9.13	9999	Carbamidomethyl [C89; C105; C159; C175]; Deamidated [N90; Q91]	1.01735e+09
141	High	Plasma	C9JPV4	Alpha-2-antiplasmin (Fragment) OS=Homo sapiens OX=9606 GN=SERPINF2 PE=1 SV=1	160.525	44	8	716	1	264	29.5	6.93	9648	Deamidated [Q34; Q41; Q43; N54; Q55; Q60; Q144; Q153; Q166; Q170; Q228; Q237; Q241; Q245]; Oxidation [M151; M152; M229]	15391376
142	High	Plasma	B4DW52	cDNA FLJ55253, highly similar to Actin, cytoplasmic 1 OS=Homo sapiens OX=9606 PE=2 SV=1	192.526	66	15	418	4	347	38.6	5.35	9540	Deamidated [N64; N83; Q197; Q218; N224; N268]; Oxidation [M44; M277; M297]; Carbamidomethyl [C189]	7.78288e+06
143	High	Plasma	G3V2W1	Protein Z-dependent protease inhibitor OS=Homo sapiens OX=9606 GN=SERPINA10 PE=1 SV=1	116	33	12	399	2	484	55.1	7.64	9401	Deamidated [Q171; Q202; N372]; Carbamidomethyl [C230]; Oxidation [M233]	67202870
144	High	Plasma	E9PHK0	Tetranectin OS=Homo sapiens OX=9606 GN=CLEC3B PE=1 SV=1	91.258	61	8	256	1	160	17.8	5.05	9217	Carbamidomethyl [C29; C56; C131; C155]; Deamidated [Q67; N72; N114; N130; N139]	38120652
145	High	Plasma	B2R582	cDNA, FLJ92374, highly similar to Homo sapiens C-type lectin domain family 3, member B (CLEC3B), mRNA OS=Homo sapiens OX=9606 PE=2 SV=1	87.181	49	8	255	1	202	22.5	6.04	9139	Carbamidomethyl [C71; C98; C173; C197]; Deamidated [Q109; N114; N156; N172; N181]	1.72725e+07
146	High	Plasma	Q5JVE7	Coagulation factor X OS=Homo sapiens OX=9606 GN=F10 PE=2 SV=1	84.409	25	10	397	10	488	54.7	5.94	9023	Carbamidomethyl [C164; C172; C342; C404; C443]; Oxidation [M336; M354; M379]; Deamidated [N292; Q295; Q400; N401]	1.18935e+09
147	High	Plasma	A0A0G2JHM4	C3/C5 convertase (Fragment) OS=Homo sapiens OX=9606 GN=C2 PE=4 SV=1	53.145	37	4	214	1	145	15.8	7.43	8753	Carbamidomethyl [C4; C44; C57]; Deamidated [Q45; N47]; Oxidation [M121; M124]	2.5603e+06
148	High	Plasma	A0A1B0GVI3	Keratin, type I cytoskeletal 10 OS=Homo sapiens OX=9606 GN=KRT10 PE=1 SV=2	203.229	44	19	265	18	624	63.3	5.26	8684	Deamidated [N212; N217; N219; Q223; Q272; N296; N303; N307; N353; N354; Q357]; Oxidation [M271; M306; M321]; Carbamidomethyl [C66; C401; C427]	1.02327e+08
149	High	Plasma	A0A0S2Z3E8	Fibrinogen alpha chain isoform 2 (Fragment) OS=Homo sapiens OX=9606 GN=FGA PE=1 SV=1	128.933	33	12	580	12	436	47.4	8.27	8518	Oxidation [M110; M226; M254; M257; M259]; Carbamidomethyl [C55]; Deamidated [N78; Q79; N90; N98; N99; N236; N267; N296; N307]	6.90672e+08
150	High	Plasma	K7ER74	Apolipoprotein C-II OS=Homo sapiens OX=9606 GN=APOC4-APOC2 PE=1 SV=1	93.105	36	8	257	6	178	20	6.64	8377	Deamidated [Q169]; Oxidation [M159]	1.80121e+09
151	High	Plasma	A0A1S5UZ07	Talin-1 OS=Homo sapiens OX=9606 GN=TLN1 PE=2 SV=1	493.821	42	64	252	63	2558	271.3	6.11	8158	Deamidated [N462; Q464; Q473; Q474; Q479; Q610; Q750; Q752; Q1165; Q1253; N1433; N1435; N1488; Q1489; Q1492; Q1496; N1595; Q1604; N1686; N1904; Q2094; N2399; Q2405; Q2408; N2422; N2423]; Carbamidomethyl [C29; C116; C236; C243; C749; C973; C1062; C1370; C1495; C1503; C1678; C1688; C1944; C2425]; Oxidation [M2138]	3.82439e+07
152	High	Plasma	Q8TCZ8	Apolipoprotein E (Fragment) OS=Homo sapiens OX=9606 GN=APOE PE=4 SV=1	39.383	42	2	169	1	57	6.7	9.98	8029	Oxidation [M6; M23]	527749
153	High	Plasma	A0A8G1A656	Complement C4-B (Fragment) OS=Homo sapiens OX=9606 PE=4 SV=1	63.732	41	5	326	2	147	16.9	8.57	7972	Deamidated [Q123]; Carbamidomethyl [C89; C96; C97]	632466
154	High	Plasma	A0A286YFJ8	Immunoglobulin heavy constant gamma 4 (Fragment) OS=Homo sapiens OX=9606 GN=IGHG4 PE=1 SV=1	107.75	34	8	401	4	396	43.8	6.24	7768	Deamidated [Q191; N195; N241; Q242; N264; Q266; N269; N270]; Carbamidomethyl [C14; C27; C106; C109; C247]	108977990
155	High	Plasma	Q6UXM4	Ficolin (Collagen/fibrinogen domain containing) 3 (Hakata antigen), isoform CRA_b OS=Homo sapiens OX=9606 GN=FCN3 PE=2 SV=1	100.664	41	7	307	1	288	31.7	6.84	7711	Deamidated [Q88; Q123; N145; Q146; N154; N156; Q159; Q163; N165]; Carbamidomethyl [C46; C99; C110]; Oxidation [M112]	483596838
156	High	Plasma	Q6MZU6	Uncharacterized protein DKFZp686C15213 OS=Homo sapiens OX=9606 GN=DKFZp686C15213 PE=2 SV=1	114.889	32	9	432	4	464	51.1	7.71	7621	Carbamidomethyl [C116; C152; C240; C241; C244; C247; C384; C442]; Deamidated [N110; Q328; N332; N378; Q379; N401; Q403; N406; N407; Q435; Q436; N438]; Oxidation [M414]	1.05053e+08
157	High	Plasma	Q6U2E7	C4B1 (Fragment) OS=Homo sapiens OX=9606 GN=C4B PE=4 SV=1	21.006	80	3	270	1	61	6.3	9.7	7604	Deamidated [N43; N45]	24962295
158	High	Plasma	B7Z8Q5	cDNA FLJ56762, highly similar to Hyaluronan-binding protein 2 OS=Homo sapiens OX=9606 PE=2 SV=1	80.569	43	6	431	6	280	31.7	5.73	7549	Carbamidomethyl [C125; C147; C154; C159; C165; C176; C178; C187; C194; C215; C246; C257]; Deamidated [Q149; N157; Q160; N161; N211; Q212; N219; Q225; N227; N229; N244]	6.83566e+08
159	High	Plasma	B2RBZ5	cDNA, FLJ95778, highly similar to Homo sapiens serpin peptidase inhibitor, clade A (alpha-1 antiproteinase, antitrypsin), member 10 (SERPINA10), mRNA OS=Homo sapiens OX=9606 PE=2 SV=1	102.225	34	11	336	1	444	50.6	8.51	7542	Deamidated [Q131; N332]; Carbamidomethyl [C190]; Oxidation [M193]	47697215
160	High	Plasma	A0A384MEK5	Epididymis secretory sperm binding protein OS=Homo sapiens OX=9606 PE=2 SV=1	62.493	23	10	225	10	532	57.8	7.99	7397	Carbamidomethyl [C48; C52; C457]; Deamidated [Q54; N343]	7.89621e+07
161	High	Plasma	Q60FE5	Filamin-A OS=Homo sapiens OX=9606 GN=FLNA PE=1 SV=1	409.26	36	62	294	62	2620	278.1	6.06	7386	Oxidation [M2562]; Carbamidomethyl [C451; C456; C622; C690; C1233; C1326; C2133; C2266; C2351; C2574]; Deamidated [Q611; Q914; Q915; N921; Q1232; Q1241; N1272; N1276; Q1283; N1475; Q1480; N1529; Q1570; N1572; Q2273; N2497]	4.1853e+08
162	High	Plasma	A0A5C2GR15	IG c81_heavy_IGHV3-15_IGHD3-22_IGHJ4 (Fragment) OS=Homo sapiens OX=9606 PE=2 SV=1	21.124	9	1	259	1	127	13.9	7.39	7288	Deamidated [N79; Q84; N86; N87]; Oxidation [M85]	737925699
163	High	Plasma	Q6ZW64	cDNA FLJ41552 fis, clone COLON2004478, highly similar to Protein Tro alpha1 H,myeloma OS=Homo sapiens OX=9606 PE=2 SV=1	136.111	35	11	367	6	494	53.3	6.52	7189	Carbamidomethyl [C218; C321; C323; C333; C345; C391; C454]; Deamidated [N193; Q198; Q210; Q217; N338; N365; N384; Q467]	1.06974e+08
164	High	Plasma	B4DMS3	von Willebrand factor OS=Homo sapiens OX=9606 PE=2 SV=1	180.706	30	22	291	3	1104	120.8	5.96	6823	Carbamidomethyl [C190; C195; C237; C239; C241; C263; C284; C376; C379; C595; C598; C781; C782; C819; C824; C891; C894; C915; C918; C931; C932; C962; C967; C1006; C1007; C1010; C1015; C1041; C1062; C1064; C1065]; Deamidated [N156; Q189; Q196; Q200; N382; N385; Q811; N817; N822; N1016]	3445328
165	High	Plasma	A0A140VJI7	Testicular tissue protein Li 61 OS=Homo sapiens OX=9606 PE=2 SV=1	111.361	36	13	418	13	540	60.6	6.71	6581	Carbamidomethyl [C181; C269; C284; C426; C473; C486; C487; C498]; Deamidated [N176; N178; Q179; N184; Q271; Q276; Q280; Q288; N308; N470; Q495; N497]	6.10187e+08
166	High	Plasma	A0A8V8TPG2	Ficolin-3 OS=Homo sapiens OX=9606 GN=FCN3 PE=4 SV=1	100.87	55	7	277	1	221	24.2	5.25	6492	Deamidated [Q99; Q134; N156; Q157; N165; N167; Q170; Q174; N176]; Carbamidomethyl [C46; C110; C121]; Oxidation [M123]	88630924
167	High	Plasma	Q1HP67	Lipoprotein, Lp(A) OS=Homo sapiens OX=9606 GN=LPA PE=4 SV=1	252.042	35	32	266	32	2040	226.4	6.07	6455	Carbamidomethyl [C77; C886; C1000; C1228; C1409; C1523; C1551; C1637; C1665; C1676; C1741; C1782; C1794; C1799; C1806; C1924; C1938; C1968; C1986; C1996; C2482; C2482; C2950; C2950; C2950; C2950; C2950; C2950; C2950; C2950; C2950; C2950; C2950; C2950; C2950; C2950; C2950; C2950; C2950; C2950; C2950; C2950; C2950; C2950; C2950; C2950; C2950; C2950; C2950; C3641; C3641; C3641; C3641; C3641; C3641; …	3.34135e+08
168	High	Plasma	B4DUI7	cDNA FLJ55004, highly similar to Complement-activating component of Ra-reactive factor OS=Homo sapiens OX=9606 PE=2 SV=1	81.76	38	9	205	2	354	40.6	4.63	6378	Carbamidomethyl [C65; C117; C159; C275; C303; C323]; Deamidated [Q245; N257; Q320]	24344207
169	High	Plasma	Q5HYM1	Uncharacterized protein DKFZp686O1553 (Fragment) OS=Homo sapiens OX=9606 GN=DKFZp686O1553 PE=2 SV=1	93.457	33	10	213	1	479	54	5.86	6231	Carbamidomethyl [C30; C72; C188; C216; C236; C319; C323]; Deamidated [Q158; N170; Q233; Q351]	7.0668e+07
170	High	Plasma	A0A140VKE5	Sulfhydryl oxidase OS=Homo sapiens OX=9606 GN=QSCN6 PE=2 SV=1	139.368	34	14	274	14	604	66.8	8.56	6181	Deamidated [Q46; N106; N130; Q144; N539; Q556; N557]; Carbamidomethyl [C101; C110; C393; C452]	3.4168e+08
171	High	Plasma	B2R4M6	Protein S100 OS=Homo sapiens OX=9606 PE=2 SV=1	71.55	38	3	243	3	114	13.2	6.13	6008	Deamidated [N17; Q21; N33; Q34; N69]; Oxidation [M63]	2.9761e+08
172	High	Plasma	D6RAR4	Hepatocyte growth factor activator OS=Homo sapiens OX=9606 GN=HGFAC PE=1 SV=1	71.549	26	9	223	9	662	71.4	7.05	5866	Carbamidomethyl [C307; C338; C349; C528; C629]; Deamidated [N311; Q317; Q381; Q522; Q525]	2.70942e+08
173	High	Plasma	Q9NPP6	Immunoglobulin heavy chain variant (Fragment) OS=Homo sapiens OX=9606 PE=2 SV=1	168.482	47	10	364	4	416	44.8	6.13	5679	Carbamidomethyl [C56; C153; C177; C185; C186; C243; C245; C255; C267; C313; C376]; Deamidated [N128; Q133; Q145; Q152; N168; Q171; Q257; N260; N287; N306; Q389]	7.85998e+07
174	High	Plasma	I3L145	Sex hormone-binding globulin OS=Homo sapiens OX=9606 GN=SHBG PE=1 SV=1	113.035	43	9	262	9	344	37.5	6.23	5495	Oxidation [M39]; Deamidated [N32; Q50; N53; Q57; N164; Q174; N178; Q249]; Carbamidomethyl [C135; C159]	1.5373e+08
175	High	Plasma	Q5EBM2	IgG heavy chain OS=Homo sapiens OX=9606 PE=1 SV=1	76.595	22	8	300	3	519	56.8	6.86	5488	Carbamidomethyl [C156; C169; C333; C439; C497]; Deamidated [Q383; N387; N433; Q434; N493]	18621619
176	High	Plasma	P78492	Inter-alpha-trypsin inhibitor (Fragment) OS=Homo sapiens OX=9606 GN=ITIL PE=2 SV=1	24.479	59	2	204	2	51	5.7	4.89	5484	Carbamidomethyl [C11; C19; C36]; Deamidated [Q20; N22]	3.24895e+09
177	High	Plasma	Q86TT1	Full-length cDNA clone CS0DD006YL02 of Neuroblastoma of Homo sapiens (human) OS=Homo sapiens OX=9606 PE=2 SV=1	105.765	55	13	254	13	375	41.2	6.79	5441	Carbamidomethyl [C56; C119; C225; C273; C335; C374]; Deamidated [N328; N362]; Oxidation [M305]	1.23088e+08
178	High	Plasma	B2R6V9	cDNA, FLJ93141, highly similar to Homo sapiens coagulation factor XIII, A1 polypeptide (F13A1), mRNA OS=Homo sapiens OX=9606 PE=2 SV=1	100.961	27	14	211	1	732	83.2	6	5440	Deamidated [Q33; N372; N377; Q394; Q401; N403]; Carbamidomethyl [C375]; Oxidation [M500; M677; M710]	1.42879e+07
179	High	Plasma	B4E2L8	cDNA FLJ53487, highly similar to Coagulation factor XIII A chain OS=Homo sapiens OX=9606 PE=2 SV=1	91.2	26	12	211	1	626	70.3	5.34	5378	Deamidated [N18; N19; N21; N309; N314; Q331; Q338; N340]; Carbamidomethyl [C312]; Oxidation [M437; M604]	33563695
180	High	Plasma	A8K1K1	cDNA FLJ76342, highly similar to Homo sapiens carnosine dipeptidase 1 (metallopeptidase M20 family)(CNDP1), mRNA OS=Homo sapiens OX=9606 PE=2 SV=1	116.017	41	13	258	13	507	56.7	5.36	5268	Oxidation [M77; M78]; Deamidated [Q40; Q46; Q51; Q480; N481]	2.54139e+08
181	High	Plasma	Q5VVP7	C-reactive protein OS=Homo sapiens OX=9606 GN=CRP PE=1 SV=1	32.964	33	4	322	4	102	11.6	8.46	5098	Deamidated [Q91; Q99]	4.63153e+09
182	High	Plasma	A0A024RAA7	Adiponectin B OS=Homo sapiens OX=9606 GN=ADIB PE=4 SV=1	53.978	42	6	185	6	245	25.8	8.41	5071	Deamidated [N141; N146; Q148; N177; N203]; Oxidation [M90; M95; M102]; Carbamidomethyl [C179]	1.14928e+09
183	High	Plasma	A0A024R6N9	Serpin peptidase inhibitor, clade A (Alpha-1 antiproteinase, antitrypsin), member 5, isoform CRA_a OS=Homo sapiens OX=9606 GN=SERPINA5 PE=3 SV=1	78.177	29	10	185	10	406	45.6	9.26	5046	Deamidated [Q221; N280]; Oxidation [M89; M275]	2.5124e+08
184	High	Plasma	D3DNN4	Carboxylic ester hydrolase OS=Homo sapiens OX=9606 GN=BCHE PE=3 SV=1	93.49	25	12	217	12	643	72.8	7.55	4942	Deamidated [Q292; N297; Q385; N391; N466; N483; N484; N604]; Carbamidomethyl [C469]; Oxidation [M601]	2.76129e+08
185	High	Plasma	A0A140VK24	Testicular secretory protein Li 24 OS=Homo sapiens OX=9606 PE=2 SV=1	79.243	35	9	191	9	440	49.5	6.11	4831	Deamidated [Q150; N151; N154; N155; N252; Q253]; Carbamidomethyl [C74; C380]	2.51602e+08
186	High	Plasma	Q4TZM4	Hemoglobin beta chain (Fragment) OS=Homo sapiens OX=9606 GN=HBB PE=3 SV=1	73.558	80	7	179	3	101	11	6.52	4800	Deamidated [N54; N70; N77]; Oxidation [M52]; Carbamidomethyl [C90]	15636675
187	High	Plasma	A0A8V8TQL2	Mannan-binding lectin serine protease 2 OS=Homo sapiens OX=9606 GN=MASP2 PE=4 SV=1	42.9	14	7	121	7	679	74.9	5.85	4755	Deamidated [N41]; Carbamidomethyl [C90; C180; C184; C405; C423; C427]	9.50417e+07
188	High	Plasma	A8K3K1	cDNA FLJ78096, highly similar to Homo sapiens actin, alpha, cardiac muscle (ACTC), mRNA OS=Homo sapiens OX=9606 PE=2 SV=1	85.237	40	11	281	5	377	42	5.39	4720	Oxidation [M84; M229; M307; M327]; Carbamidomethyl [C219]; Deamidated [N80; N94; Q248; N254]	4.07637e+07
189	High	Plasma	A0A024RDT4	Lymphocyte cytosolic protein 1 (L-plastin), isoform CRA_a OS=Homo sapiens OX=9606 GN=LCP1 PE=4 SV=1	137.568	50	21	246	21	627	70.2	5.43	4679	Carbamidomethyl [C101; C164; C460]; Deamidated [N32; Q109; Q115; N128; N131; N147; N149; N151; N155; Q428; Q560]	2.661e+08
190	High	Plasma	A0A3B3ITK5	Complement component C8 gamma chain (Fragment) OS=Homo sapiens OX=9606 GN=C8G PE=1 SV=1	99.189	78	3	200	3	65	7.1	11.19	4603	Deamidated [N2; Q6; Q7; Q41]; Oxidation [M45]; Carbamidomethyl [C21]	2.35224e+08
191	High	Plasma	A0A024R9Q1	Thrombospondin 1, isoform CRA_a OS=Homo sapiens OX=9606 GN=THBS1 PE=3 SV=1	138.933	29	21	216	21	1170	129.3	4.94	4602	Carbamidomethyl [C270; C274; C318; C462; C474; C519; C531; C541; C718; C754; C813; C833; C836; C856; C874]; Deamidated [Q184; N321; N463; Q468; N470; N538; Q539; N542; Q832; N841; N858; N859; Q860; Q868; N870; N873; N879; N881; Q882]; Oxidation [M469]	2.47162e+08
192	High	Plasma	B2RC09	cDNA, FLJ95794, highly similar to Homo sapiens apolipoprotein F (APOF), mRNA OS=Homo sapiens OX=9606 PE=2 SV=1	49.183	29	4	134	4	326	35.4	5.64	4546	Carbamidomethyl [C206]; Deamidated [Q177; N181; Q184; N194; Q204; N205]	3.25871e+08
193	High	Plasma	Q6GMV8	Immunoglobulin lambda-1 light chain-like OS=Homo sapiens OX=9606 PE=2 SV=1	64.042	36	5	251	1	234	24.9	6.67	4367	Deamidated [Q148; N150; Q206]; Carbamidomethyl [C156; C215]	2.35551e+08
194	High	Plasma	A5PL32	APOL1 protein (Fragment) OS=Homo sapiens OX=9606 GN=APOL1 PE=2 SV=1	58.681	31	7	128	2	439	48.5	7.17	4166	Deamidated [Q76; Q77; N78; Q89; N132]	1.11272e+07
195	High	Plasma	A0A3B3IS66	Coagulation factor XIII B chain (Fragment) OS=Homo sapiens OX=9606 GN=F13B PE=1 SV=1	44.316	24	4	188	4	246	28.3	6.51	4155	Carbamidomethyl [C35; C39; C71; C109]; Deamidated [N42; N47]	3.12222e+08
196	High	Plasma	B4DPQ3	cDNA FLJ51034, highly similar to Vitamin K-dependent protein C OS=Homo sapiens OX=9606 PE=2 SV=1	60.942	31	10	182	10	517	57.4	7.53	4112	Deamidated [Q369; N387; Q388; Q391]; Carbamidomethyl [C231; C294; C310; C375; C429; C443]	3.51008e+08
197	High	Plasma	A0A0S2Z4F1	EGF containing fibulin-like extracellular matrix protein 1 isoform 1 (Fragment) OS=Homo sapiens OX=9606 GN=EFEMP1 PE=2 SV=1	97.981	32	11	170	11	493	54.6	5.07	4077	Carbamidomethyl [C48; C55; C159; C171; C177; C184; C190; C199; C201; C212; C218; C224; C292; C298; C318; C320; C332; C338; C344; C350; C365]; Deamidated [Q158; Q165; N169; Q172; N183; Q211; Q226; N336]	1.25186e+08
198	High	Plasma	A0A024R0T8	Apolipoprotein C-I, isoform CRA_a OS=Homo sapiens OX=9606 GN=APOC1 PE=3 SV=1	37.562	29	4	356	4	83	9.3	8.47	3969	Deamidated [N42]; Oxidation [M64]	4.08832e+09
199	High	Plasma	A0A0K0K1J1	Epididymis secretory protein Li 2 OS=Homo sapiens OX=9606 GN=HEL-S-2 PE=2 SV=1	39.487	45	5	124	5	146	15.8	8.75	3937	Carbamidomethyl [C109; C123]; Oxidation [M40]; Deamidated [Q103; N105; N108]	1.2942e+08
200	High	Plasma	A0A8V8TLM6	Transferrin receptor protein 1 OS=Homo sapiens OX=9606 GN=TFRC PE=4 SV=1	86.065	24	15	140	1	795	88.6	6.57	3866	Deamidated [Q559; N562]	15160272
201	High	Plasma	A0A1B2FJJ6	Apolipoprotein L1 (Fragment) OS=Homo sapiens OX=9606 GN=APOL1 PE=3 SV=1	40.824	25	5	95	1	248	27.1	8.29	3853	Deamidated [N121; N131]	48527.8
202	High	Plasma	A0A5F9ZH80	Biotinidase OS=Homo sapiens OX=9606 GN=BTD PE=1 SV=1	54.259	21	6	135	6	364	40.8	6.47	3799	Oxidation [M112; M147]; Deamidated [Q116]; Carbamidomethyl [C123]	1.88693e+08
203	High	Plasma	K7EQQ3	Keratin, type I cytoskeletal 9 OS=Homo sapiens OX=9606 GN=KRT9 PE=1 SV=1	123.588	65	11	143	11	390	39.5	5	3755	Deamidated [N110; Q111; Q115; Q118; Q128; N223; Q229; N324]; Oxidation [M12; M43; M53; M178]; Carbamidomethyl [C173]	3.6701e+07
204	High	Plasma	V9HWB4	78 kDa glucose-regulated protein OS=Homo sapiens OX=9606 GN=HEL-S-89n PE=2 SV=1	112.357	36	19	146	17	654	72.3	5.16	3751	Deamidated [N177; Q180]	7.19435e+07
205	High	Plasma	A8K6Q8	Transferrin receptor protein 1 OS=Homo sapiens OX=9606 PE=2 SV=1	85.247	25	15	137	1	760	84.8	6.61	3735	Deamidated [Q524; N527]	81501683
206	High	Plasma	V9HWK2	Vinculin OS=Homo sapiens OX=9606 GN=HEL114 PE=2 SV=1	190.781	39	30	127	6	1134	123.7	5.66	3701	Deamidated [Q93; Q96; Q392; N393; Q593; Q838]	8881108
207	High	Plasma	A0A5F9ZHM4	L-lactate dehydrogenase OS=Homo sapiens OX=9606 GN=LDHB PE=1 SV=1	61.302	33	10	111	9	341	37.4	6.25	3688	Deamidated [N21]; Oxidation [M234]; Carbamidomethyl [C164]	9.53112e+07
208	High	Plasma	A0A182DWH7	Selenoprotein P (Fragment) OS=Homo sapiens OX=9606 GN=SELENOP PE=1 SV=1	26.418	20	5	121	5	310	35.1	7.66	3662	Oxidation [M263]	297374368
209	High	Plasma	B1AP58	Carboxypeptidase N catalytic chain (Fragment) OS=Homo sapiens OX=9606 GN=CPN1 PE=1 SV=1	65.451	46	4	172	4	204	22.9	5.34	3640	Deamidated [N147; N149; N150; N153; N162]; Oxidation [M142]; Carbamidomethyl [C68]	2.05953e+08
210	High	Plasma	A0A0S2Z4Q2	Transforming growth factor-beta-induced protein ig-h3 (Fragment) OS=Homo sapiens OX=9606 GN=TGFBI PE=2 SV=1	78.094	32	15	190	15	683	74.6	7.71	3602	Deamidated [N361]; Carbamidomethyl [C84; C85; C97; C473; C478]	2.41083e+08
211	High	Plasma	Q9UE89	Beta-actin (Fragment) OS=Homo sapiens OX=9606 PE=2 SV=1	75.415	79	4	166	1	71	7.8	7.12	3456	Deamidated [N35]; Oxidation [M44; M64]; Carbamidomethyl [C11]	4.47147e+06
212	High	Plasma	A6XNE2	Complement factor D OS=Homo sapiens OX=9606 PE=2 SV=1	91.431	45	8	183	8	260	27.8	7.25	3425	Deamidated [Q114; Q126; N164]; Carbamidomethyl [C155; C221]	2.50855e+08
213	High	Plasma	B4DDY0	cDNA FLJ52252, highly similar to C4b-binding protein beta chain OS=Homo sapiens OX=9606 PE=2 SV=1	53.793	20	3	245	3	218	24.1	7.58	3383	Carbamidomethyl [C39; C97; C111; C124]; Deamidated [N98; Q110]; Oxidation [M96]	5.58406e+08
214	High	Plasma	A0A8I5KWT8	Myosin-9 OS=Homo sapiens OX=9606 GN=MYH9 PE=1 SV=1	247.822	27	36	112	36	1981	229	5.64	3316	Deamidated [N93; Q972; Q1330; Q1332; Q1763]; Carbamidomethyl [C91; C938; C1009; C1400]	3.07161e+07
215	High	Plasma	A6XND0	Insulin-like growth factor-binding protein 3 OS=Homo sapiens OX=9606 GN=IGFBP3 PE=1 SV=1	78.953	30	6	112	6	270	29.7	8.53	3314	Carbamidomethyl [C30; C37; C46; C48; C49; C52; C60]; Deamidated [Q29; Q58; N178]	2.12902e+08
216	High	Plasma	B4E3Q9	Vinculin OS=Homo sapiens OX=9606 PE=2 SV=1	151.933	37	25	105	1	927	100.9	5.48	3265	Deamidated [Q299; N300; Q500; Q745]	9416048
217	High	Plasma	A0A0S2Z4I5	Complement factor properdin isoform 1 (Fragment) OS=Homo sapiens OX=9606 GN=CFP PE=2 SV=1	89.366	23	6	200	6	469	51.2	7.9	3241	Carbamidomethyl [C56; C57; C224; C238; C284; C296; C337; C455; C461]; Deamidated [N59; Q65; Q231; Q245; N285; Q290]; Oxidation [M420]	1.62749e+08
218	High	Plasma	M0R2W8	N-acetylmuramoyl-L-alanine amidase (Fragment) OS=Homo sapiens OX=9606 GN=PGLYRP2 PE=1 SV=2	65.243	26	2	147	2	181	19.5	6.67	3217	Deamidated [N95; N100; Q169]; Oxidation [M91]	5.03336e+07
219	High	Plasma	Q0IIN1	Keratin 77 OS=Homo sapiens OX=9606 GN=KRT77 PE=1 SV=1	20.261	6	3	87	2	578	61.8	5.85	3201	Deamidated [N189; Q190; Q362]	4.80076e+06
220	High	Plasma	V9H1C1	Macrophage-capping protein (Fragment) OS=Homo sapiens OX=9606 PE=3 SV=1	51.893	70	4	249	1	69	8	5.78	3162	Deamidated [N2]; Oxidation [M4]	1.67313e+08
221	High	Plasma	V9HWE3	Carbonic anhydrase OS=Homo sapiens OX=9606 GN=HEL-S-11 PE=2 SV=1	89.636	43	7	155	7	261	28.9	7.12	3089	Oxidation [M149]; Deamidated [N25; N27; N28; Q29; N53; N62; N238; Q243; N245; N246; Q250]	150492598
222	High	Plasma	Q6NS95	IGL@ protein OS=Homo sapiens OX=9606 GN=IGL@ PE=1 SV=1	54.276	36	5	116	1	234	25.1	6.67	3039	Deamidated [Q148; Q206]; Carbamidomethyl [C156; C215]	2.18829e+07
223	High	Plasma	B0YJC6	Vitamin K-dependent protein Z variant 1 OS=Homo sapiens OX=9606 GN=PROZ PE=4 SV=1	65.985	35	9	154	9	421	46.9	6.04	3027	Carbamidomethyl [C158; C162; C171; C173; C186; C192; C194; C224; C294; C302]; Deamidated [Q159; Q166; Q293; Q395]	3.0839e+08
224	High	Plasma	F8WF42	Serum paraoxonase/arylesterase 1 OS=Homo sapiens OX=9606 GN=PON1 PE=1 SV=1	80.312	52	4	140	4	77	8.4	5.24	3001	Oxidation [M12]; Deamidated [N19; Q21; Q25; N41; N43]; Carbamidomethyl [C42]	3.90479e+08
225	High	Plasma	B3KUE5	Phospholipid transfer protein, isoform CRA_c OS=Homo sapiens OX=9606 GN=PLTP PE=2 SV=1	52.828	21	7	75	7	513	56.6	6.64	2936	Carbamidomethyl [C205]; Deamidated [Q203; N217]; Oxidation [M240]	2.98642e+07
226	High	Plasma	V9HVZ4	Glyceraldehyde-3-phosphate dehydrogenase OS=Homo sapiens OX=9606 GN=HEL-S-162eP PE=2 SV=1	96.485	41	10	93	10	335	36	8.46	2845	Carbamidomethyl [C152; C156; C247]; Deamidated [N70; N136; Q185; N316]	6.32846e+07
227	High	Plasma	A0A3B3ISX9	Tenascin-X OS=Homo sapiens OX=9606 GN=TNXB PE=1 SV=1	78.74	5	15	107	15	4491	485.1	5.34	2752	Deamidated [Q3896; Q4046; Q4049; Q4097]	82864053
228	High	Plasma	C9JHR8	Scavenger receptor cysteine-rich type 1 protein M130 OS=Homo sapiens OX=9606 GN=CD163 PE=1 SV=1	70.829	14	9	79	9	1154	124.9	6.28	2727	Carbamidomethyl [C291; C304; C355; C365; C487; C897; C928; C938; C958; C987; C1000; C1005]; Deamidated [N356; N358]	24396403
229	High	Plasma	A0A1U9X793	Apolipoprotein M OS=Homo sapiens OX=9606 PE=3 SV=1	63.133	52	5	124	5	116	13	7.75	2682	Carbamidomethyl [C56; C111]; Deamidated [N63; Q67]	3.03726e+08
230	High	Plasma	A8K335	folate gamma-glutamyl hydrolase OS=Homo sapiens OX=9606 PE=2 SV=1	66.368	42	10	109	10	318	36	7.42	2580	Deamidated [N91; Q175; N176]	88452722
231	High	Plasma	C9JMY1	Insulin-like growth factor-binding protein 2 OS=Homo sapiens OX=9606 GN=IGFBP2 PE=1 SV=1	41.478	31	4	83	4	181	20.3	8	2555	Carbamidomethyl [C83; C117; C139; C141; C162]; Deamidated [N167]	61707056
232	High	Plasma	Q53FL7	Vascular cell adhesion molecule 1 isoform a variant (Fragment) OS=Homo sapiens OX=9606 PE=2 SV=1	62.219	22	11	125	11	739	81.2	5.22	2480	Carbamidomethyl [C95; C99; C579]; Deamidated [N83; N89]	1.18031e+08
233	High	Plasma	A2NZ55	Variable immnoglobulin anti-estradiol heavy chain (Fragment) OS=Homo sapiens OX=9606 PE=2 SV=1	16.545	23	2	72	1	131	13.9	8.79	2391	Deamidated [Q13]	247076128
234	High	Plasma	V9HWN7	Fructose-bisphosphate aldolase OS=Homo sapiens OX=9606 GN=HEL-S-87p PE=2 SV=1	85.513	44	10	95	8	364	39.4	8.09	2387	Deamidated [N120; Q126; N167; Q179; Q180; N181; Q348; N361]; Carbamidomethyl [C178]	42144700
235	High	Plasma	D6RB32	Coagulation factor XI OS=Homo sapiens OX=9606 GN=F11 PE=1 SV=1	23.8	35	5	75	5	162	18.4	6.49	2368	Carbamidomethyl [C29; C46; C50]	6.42623e+07
236	High	Plasma	D9ZGF2	Collagen, type VI, alpha 3 OS=Homo sapiens OX=9606 GN=COL6A3 PE=2 SV=1	77.01	7	17	94	17	3177	343.5	6.68	2284		9.82769e+07
237	High	Plasma	E9PG08	Fetuin-B OS=Homo sapiens OX=9606 GN=FETUB PE=1 SV=1	44.791	30	6	116	6	317	34.5	6.02	2214	Deamidated [N99; Q101; Q133; Q162]; Carbamidomethyl [C86; C89; C159; C172]	1.94714e+08
238	High	Plasma	A0A384P5Q0	Catalase OS=Homo sapiens OX=9606 PE=2 SV=1	76.888	34	13	84	13	527	59.7	7.39	2150	Deamidated [Q53; N149; Q494]; Carbamidomethyl [C377]	8.19884e+07
239	High	Plasma	E0D851	Platelet glycoprotein Ib alpha OS=Homo sapiens OX=9606 GN=GP1BA PE=4 SV=1	41.251	16	6	118	6	665	72.8	6.09	2149	Carbamidomethyl [C264]; Deamidated [N103; Q104; Q106; Q113; N258; Q263; N266]	152451753
240	High	Plasma	Q8WW79	L-selectin OS=Homo sapiens OX=9606 GN=SELL PE=2 SV=1	48.923	17	6	127	6	375	42.4	6.6	2135	Carbamidomethyl [C141; C316; C329]; Deamidated [N126; N133; N134; N324]	1.98186e+08
241	High	Plasma	Q68DN3	Neuropilin OS=Homo sapiens OX=9606 GN=DKFZp781F1414 PE=2 SV=1	49.058	16	10	81	10	923	103	5.95	2106	Deamidated [N94; N96]	6.36434e+07
242	High	Plasma	F8W7L3	Alpha-2-macroglobulin (Fragment) OS=Homo sapiens OX=9606 GN=A2M PE=1 SV=1	30.752	29	3	48	3	168	18.7	6.54	2103	Carbamidomethyl [C86]; Deamidated [N81]	122233764
243	High	Plasma	A0A7P0TAT8	Endoplasmin OS=Homo sapiens OX=9606 GN=HSP90B1 PE=1 SV=1	72.807	16	11	86	10	814	93.7	4.91	2089	Deamidated [Q513]; Oxidation [M154]	3.61957e+07
244	High	Plasma	A0A1K0GXZ1	Globin C1 OS=Homo sapiens OX=9606 GN=GLNC1 PE=3 SV=1	84.234	39	4	117	2	177	19.2	9.77	2078	Deamidated [N104; N114]; Oxidation [M112]	3.68498e+07
245	High	Plasma	A0A024RAG6	Complement C1q subcomponent subunit A OS=Homo sapiens OX=9606 GN=ADIC PE=4 SV=1	82.295	40	9	150	9	245	26	9.11	2077	Deamidated [N139; Q140; N194; Q199; Q208; Q210; Q211; Q214; Q228]; Carbamidomethyl [C190]	1.25725e+08
246	High	Plasma	B7Z7M2	cDNA FLJ51564, highly similar to Pregnancy zone protein OS=Homo sapiens OX=9606 PE=2 SV=1	29.959	34	4	60	1	136	15	5.11	2064	Carbamidomethyl [C50; C52]; Deamidated [Q115]	2.10327e+06
247	High	Plasma	B2R4C5	Lysozyme C OS=Homo sapiens OX=9606 GN=LYZF1 PE=2 SV=1	26.624	35	3	48	3	148	16.5	9.16	2052	Carbamidomethyl [C48; C95; C99; C113]; Deamidated [N78; N93]	93140647
248	High	Plasma	X6R3B1	Coagulation factor XI (Fragment) OS=Homo sapiens OX=9606 GN=F11 PE=1 SV=1	53.909	50	5	67	5	159	18	6.99	2043	Deamidated [Q30; Q135]; Carbamidomethyl [C79; C133]; Oxidation [M40]	2.09575e+08
249	High	Plasma	A5YAK2	Apolipoprotein C-IV OS=Homo sapiens OX=9606 GN=APOC4 PE=2 SV=1	29.342	28	4	102	2	127	14.6	9.13	1993	Oxidation [M82]	2.67186e+08
250	High	Plasma	A8K061	cDNA FLJ77880, highly similar to Homo sapiens angiopoietin-like 3, mRNA OS=Homo sapiens OX=9606 PE=2 SV=1	43.313	19	7	79	7	460	53.6	6.6	1990	Carbamidomethyl [C246]; Deamidated [N23]	3.60808e+07
251	High	Plasma	Q59FF1	Insulin-like growth factor binding protein 2 variant (Fragment) OS=Homo sapiens OX=9606 PE=2 SV=1	21.498	12	2	53	2	292	30.3	8.38	1918	Carbamidomethyl [C87; C132]	30066397
252	High	Plasma	A0A024R145	Fructose-bisphosphate aldolase OS=Homo sapiens OX=9606 GN=ALDOB PE=3 SV=1	75.037	35	8	55	8	364	39.4	7.87	1888	Deamidated [N26; Q165; N167; Q179; Q180; N181; Q203]; Oxidation [M40]; Carbamidomethyl [C158; C178; C202]	5.32126e+07
253	High	Plasma	B2R672	Extracellular link domain containing 1 OS=Homo sapiens OX=9606 GN=XLKD1 PE=2 SV=1	14.113	8	3	96	3	322	35.2	8.28	1888	Deamidated [N109]	2.65502e+08
254	High	Plasma	E9PK25	Cofilin-1 OS=Homo sapiens OX=9606 GN=CFL1 PE=1 SV=1	50.258	36	5	48	5	204	22.7	8.34	1886	Deamidated [Q100]; Carbamidomethyl [C177]	6.37487e+06
255	High	Plasma	B4E2S7	cDNA FLJ58780, highly similar to Homo sapiens lysosomal-associated membrane protein 2 (LAMP2), transcript variant LAMP2B, mRNA OS=Homo sapiens OX=9606 PE=2 SV=1	9.969	8	3	47	3	363	39.8	5.67	1863		4.12657e+07
256	High	Plasma	D0PNI1	Epididymis luminal protein 4 OS=Homo sapiens OX=9606 GN=YWHAZ PE=2 SV=1	69.749	39	9	65	8	245	27.7	4.79	1860	Carbamidomethyl [C94]; Deamidated [Q144; Q146; Q147; Q150]	8.74405e+06
257	High	Plasma	A0A2R8YFE2	Actin, cytoplasmic 1 (Fragment) OS=Homo sapiens OX=9606 GN=ACTB PE=1 SV=1	24.057	51	3	86	1	79	8.8	9.2	1777	Oxidation [M9; M29]	4.08545e+06
258	High	Plasma	Q59E93	Aminopeptidase (Fragment) OS=Homo sapiens OX=9606 PE=2 SV=1	50.419	13	10	81	10	977	110.5	5.53	1753	Deamidated [N860; Q926; Q927; Q930]; Carbamidomethyl [C233]; Oxidation [M222]	6.41582e+07
259	High	Plasma	A0A0S2Z428	HCG2039812, isoform CRA_b (Fragment) OS=Homo sapiens OX=9606 GN=KRT6A PE=2 SV=1	55.575	22	10	51	10	564	60	8	1745	Carbamidomethyl [C77]	6.21085e+07
260	High	Plasma	A0A385KNS5	CD44 antigen OS=Homo sapiens OX=9606 GN=CD44 PE=4 SV=1	15.181	6	2	66	2	361	39.4	5.33	1735	Carbamidomethyl [C77]	231930637
261	High	Plasma	A0A024R8G3	Prostaglandin-H2 D-isomerase OS=Homo sapiens OX=9606 GN=PTGDS PE=2 SV=1	32.843	17	2	53	2	190	21	7.8	1717	Deamidated [Q97]; Oxidation [M94]	2.20227e+07
262	High	Plasma	A0A669KBG0	Proprotein convertase subtilisin/kexin type 9 OS=Homo sapiens OX=9606 GN=PCSK9 PE=1 SV=1	40.614	28	9	64	8	567	60.3	6.51	1712	Carbamidomethyl [C198; C475; C476; C483]	13578459
263	High	Plasma	D3DSP9	Fibrinogen-like 1, isoform CRA_d OS=Homo sapiens OX=9606 GN=FGL1 PE=4 SV=1	74.994	47	7	111	7	253	29.4	5.81	1698	Carbamidomethyl [C53; C189]; Deamidated [Q44; N83; N139; N159; Q165; Q194]	1.18643e+08
264	High	Plasma	B2R7D2	Multiple inositol polyphosphate phosphatase 1 OS=Homo sapiens OX=9606 PE=2 SV=1	59.143	26	9	97	9	487	55.1	7.97	1697	Carbamidomethyl [C78; C337; C469; C475]; Deamidated [N57; Q82; Q449]	9.15398e+07
265	High	Plasma	V9HW22	Epididymis luminal protein 33 OS=Homo sapiens OX=9606 GN=HEL-S-72p PE=2 SV=1	73.676	25	13	57	10	646	70.9	5.52	1678		2.49498e+07
266	High	Plasma	A8K3I0	cDNA FLJ78437, highly similar to Homo sapiens cartilage oligomeric matrix protein (COMP), mRNA OS=Homo sapiens OX=9606 PE=2 SV=1	84.338	29	14	77	11	757	82.8	4.59	1582	Carbamidomethyl [C69; C72; C206; C209; C221; C229; C237; C243; C253; C255; C266; C292; C312; C407; C410; C504; C520]; Deamidated [Q205; Q210; Q217; Q222; N262; N523]	10054103
267	High	Plasma	A0A024R3I5	Melanoma cell adhesion molecule, isoform CRA_a OS=Homo sapiens OX=9606 GN=MCAM PE=4 SV=1	35.092	15	7	73	7	646	71.6	5.76	1561	Deamidated [N165; N302]	3.26982e+07
268	High	Plasma	A6XMH4	Beta-2-microglobulin OS=Homo sapiens OX=9606 PE=2 SV=1	22.643	18	1	109	1	124	14.4	7.03	1539	Carbamidomethyl [C45]; Deamidated [N41; N44]	8.36843e+07
269	High	Plasma	A0A024R694	Actinin, alpha 1, isoform CRA_a OS=Homo sapiens OX=9606 GN=ACTN1 PE=2 SV=1	129.931	36	21	56	21	892	103	5.41	1524	Carbamidomethyl [C41; C370; C480; C774]; Deamidated [N272; Q274; Q693; Q696]	1.60263e+07
270	High	Plasma	A0A3B0J0F2	Adiponectin D OS=Homo sapiens OX=9606 GN=ADID PE=4 SV=1	46.69	26	4	107	4	275	29.8	6.09	1505	Deamidated [N169; Q170; Q171; N172; N253; N259; N261]	2.57601e+07
271	High	Plasma	A0N071	Delta globin OS=Homo sapiens OX=9606 GN=HBD PE=3 SV=1	42.842	35	5	80	1	147	16	8.05	1448		17980037
272	High	Plasma	A0A5C2G3Q2	IGL c2040_light_IGKV3-20_IGKJ1 (Fragment) OS=Homo sapiens OX=9606 PE=2 SV=1	35.068	39	3	34	2	110	11.9	6.55	1418	Deamidated [Q6]	19981666
273	High	Plasma	I3L3D5	Profilin (Fragment) OS=Homo sapiens OX=9606 GN=PFN1 PE=1 SV=1	24.811	25	3	47	2	165	17.5	11.4	1415	Deamidated [N141; Q148]	1.38502e+07
274	High	Plasma	A0A384MTL2	Transgelin OS=Homo sapiens OX=9606 PE=2 SV=1	44.716	35	5	42	5	199	22.4	8.25	1411	Oxidation [M189]; Deamidated [N106; Q112]	1.15705e+07
275	High	Plasma	B3KSL2	Lactotransferrin (Fragment) OS=Homo sapiens OX=9606 PE=2 SV=1	81.157	30	15	57	1	697	76.7	8.02	1404	Carbamidomethyl [C16; C52; C164; C434; C500; C511; C514; C582; C656]; Deamidated [N268]	791174
276	High	Plasma	B3KX75	cDNA FLJ44930 fis, clone BRAMY3015549, highly similar to Neural cell adhesion molecule L1-like protein (Fragment) OS=Homo sapiens OX=9606 PE=2 SV=1	66.251	17	13	87	1	1113	124.7	6.16	1384	Carbamidomethyl [C153; C996; C1001]; Deamidated [N154; N741]	426003
277	High	Plasma	U3PXP0	Alpha globin chain (Fragment) OS=Homo sapiens OX=9606 GN=HBA2 PE=3 SV=1	19.1	67	3	62	1	51	5.7	7.52	1383		19721222
278	High	Plasma	A0A8V8TNX9	Pyruvate kinase PKM OS=Homo sapiens OX=9606 GN=PKM PE=4 SV=1	97.314	38	15	54	15	605	65.8	7.99	1364	Carbamidomethyl [C123; C400; C432]; Deamidated [Q553]	4.43188e+07
279	High	Plasma	H0Y596	Coagulation factor XI (Fragment) OS=Homo sapiens OX=9606 GN=F11 PE=1 SV=1	30.179	38	5	73	5	210	23.1	8.47	1363	Carbamidomethyl [C9; C16; C46; C52; C99; C107]; Deamidated [Q60]	96108174
280	High	Plasma	A0A087X0M8	Neural cell adhesion molecule L1-like protein OS=Homo sapiens OX=9606 GN=CHL1 PE=1 SV=1	73.159	16	13	86	1	1171	130.7	5.8	1333	Carbamidomethyl [C153; C1012; C1017]; Deamidated [N154; N757; Q1015]	344796
281	High	Plasma	K7EJ44	Profilin OS=Homo sapiens OX=9606 GN=PFN1 PE=1 SV=1	29.798	48	4	45	3	104	11.4	9.17	1321	Oxidation [M50]; Deamidated [N26; Q33]	2.34451e+07
282	High	Plasma	X6R8F3	Neutrophil gelatinase-associated lipocalin OS=Homo sapiens OX=9606 GN=LCN2 PE=1 SV=1	29.043	43	6	66	6	200	22.8	8.5	1317	Carbamidomethyl [C109; C197]; Deamidated [N186; Q196]	1.25028e+07
283	High	Plasma	A8K9C4	Elongation factor 1-alpha OS=Homo sapiens OX=9606 PE=2 SV=1	9.235	8	2	38	2	462	50.2	9.01	1299		10573316
284	High	Plasma	A0A0G2JMY9	Leukocyte immunoglobulin-like receptor subfamily A member 3 OS=Homo sapiens OX=9606 GN=LILRA3 PE=1 SV=1	42.388	17	5	64	5	489	52.9	8.09	1269	Carbamidomethyl [C246]; Deamidated [Q379]	28679441
285	High	Plasma	B4DEZ9	cDNA FLJ60453, highly similar to Proprotein convertase subtilisin/kexin type 9 OS=Homo sapiens OX=9606 PE=2 SV=1	24.655	27	4	53	3	205	23.1	5.58	1246		1.5301e+07
286	High	Plasma	B7Z3K9	Fructose-bisphosphate aldolase OS=Homo sapiens OX=9606 PE=2 SV=1	53.935	26	8	36	6	451	48.4	8.07	1232	Deamidated [Q213; Q266; Q267; N268]; Carbamidomethyl [C265]	2.66279e+07
287	High	Plasma	A0A1U9WZ84	Insulin-like growth factor I (Fragment) OS=Homo sapiens OX=9606 PE=3 SV=1	49.476	71	4	51	4	70	7.7	7.61	1206	Carbamidomethyl [C6; C18; C47; C48]; Deamidated [Q15]	1.70031e+07
288	High	Plasma	A0A384MR25	Epididymis secretory sperm binding protein OS=Homo sapiens OX=9606 PE=2 SV=1	24.99	9	7	44	7	1114	122	5.5	1181	Carbamidomethyl [C672; C679; C685; C854]	20932166
289	High	Plasma	A4D2D2	Procollagen C-endopeptidase enhancer OS=Homo sapiens OX=9606 GN=PCOLCE PE=4 SV=1	38.702	22	7	63	7	449	47.9	7.43	1180	Deamidated [N55]; Carbamidomethyl [C90; C318]	36793464
290	High	Plasma	A6PVK5	Coagulation factor XIII A chain (Fragment) OS=Homo sapiens OX=9606 GN=F13A1 PE=1 SV=9	36.337	41	4	65	1	185	20.9	6.57	1146	Deamidated [Q87; N95; Q97; N101]	1.02565e+07
291	High	Plasma	V9HWF4	Phosphoglycerate kinase OS=Homo sapiens OX=9606 GN=HEL-S-68p PE=2 SV=1	51.227	22	6	51	6	417	44.6	8.1	1144	Carbamidomethyl [C108]; Deamidated [N110; N163]	5.56957e+07
292	High	Plasma	B4DI54	cDNA FLJ56386, highly similar to Heat shock 70 kDa protein 1L OS=Homo sapiens OX=9606 PE=2 SV=1	42.743	13	7	49	2	705	77.5	8.06	1131	Carbamidomethyl [C372]; Deamidated [Q130; N131]	799390
293	High	Plasma	A0A7S5EYK0	IGH c4004_heavy_IGHV3-72_IGHD5-5_IGHJ4 (Fragment) OS=Homo sapiens OX=9606 PE=2 SV=1	29.28	25	2	31	1	126	13.9	8.38	1119	Deamidated [Q13]	1.12483e+06
294	High	Plasma	B2RAN2	cDNA, FLJ95014, highly similar to Homo sapiens vanin 1 (VNN1), mRNA OS=Homo sapiens OX=9606 PE=2 SV=1	48.288	17	5	36	5	513	57	5.57	1106	Deamidated [Q70; N86; N88; Q159; N161]; Carbamidomethyl [C411]	4.14031e+07
295	High	Plasma	B7Z832	cDNA FLJ51409, highly similar to Thrombospondin-4 OS=Homo sapiens OX=9606 PE=2 SV=1	36.715	10	6	46	3	870	95.9	4.64	1089	Carbamidomethyl [C341; C347; C386; C628]; Deamidated [N631]	5.93921e+06
296	High	Plasma	Q9H804	cDNA FLJ14022 fis, clone HEMBA1003538, weakly similar to COMPLEMENT C1R COMPONENT OS=Homo sapiens OX=9606 PE=2 SV=1	40.447	16	5	49	3	438	48	7.46	1047		99634413
297	High	Plasma	V9HW56	Epididymis secretory protein Li 108 OS=Homo sapiens OX=9606 GN=HEL-S-108 PE=2 SV=1	48.042	23	7	50	5	248	28.5	4.69	1047	Carbamidomethyl [C247]; Deamidated [Q240; N243]	1.63645e+07
298	High	Plasma	Q59EA3	Cadherin-5 (Fragment) OS=Homo sapiens OX=9606 PE=2 SV=1	38.61	10	6	67	6	807	89.9	5.48	1041	Deamidated [N583]	5.43578e+07
299	High	Plasma	A0A0C4DG49	Poliovirus receptor OS=Homo sapiens OX=9606 GN=PVR PE=1 SV=1	39.972	8	2	61	2	417	45.3	6.52	1033	Deamidated [Q80; Q82]; Oxidation [M75; M163]	5.30101e+07
300	High	Plasma	A0A0C4DFP6	Cartilage acidic protein 1 OS=Homo sapiens OX=9606 GN=CRTAC1 PE=1 SV=1	62.035	19	7	50	7	637	69.7	5.27	1032	Deamidated [N252; N254; N257; N262; Q282; N385]; Carbamidomethyl [C250]	1.30866e+07
301	High	Plasma	A0A0S2Z4G4	Tropomyosin 3 isoform 1 (Fragment) OS=Homo sapiens OX=9606 GN=TPM3 PE=2 SV=1	47.016	23	7	36	4	248	29	4.78	1029		3305821
302	High	Plasma	A0A5C2GHU7	IG c214_light_IGKV1-33_IGKJ5 (Fragment) OS=Homo sapiens OX=9606 PE=2 SV=1	24.071	43	3	28	1	108	11.9	5.01	1028	Oxidation [M4]; Carbamidomethyl [C23]	2.87849e+06
303	High	Plasma	A0A024R969	Chitinase-3-like protein 1 OS=Homo sapiens OX=9606 GN=CHI3L1 PE=3 SV=1	46.196	33	9	39	9	383	42.6	8.46	1021	Carbamidomethyl [C300]	1.70936e+07
304	High	Plasma	B3KQF4	Metalloproteinase inhibitor 1 OS=Homo sapiens OX=9606 PE=2 SV=1	39.37	37	5	42	5	207	23.2	8.1	1016	Carbamidomethyl [C93; C147; C150; C155; C160; C168]; Deamidated [Q173]	34902457
305	High	Plasma	Q53F26	Alpha-amylase (Fragment) OS=Homo sapiens OX=9606 PE=2 SV=1	14.026	5	2	21	1	511	57.7	7.05	1008		5.07727e+06
306	High	Plasma	A0A5C2GXA1	IG c1583_light_IGKV2D-28_IGKJ2 (Fragment) OS=Homo sapiens OX=9606 PE=2 SV=1	10.78	25	2	23	1	112	12.3	6.57	1008	Carbamidomethyl [C23]	8951754
307	High	Plasma	A0A5C2FZN1	IGL c2478_light_IGKV1D-33_IGKJ3 (Fragment) OS=Homo sapiens OX=9606 PE=2 SV=1	28.784	31	2	27	1	109	12	5.29	983	Oxidation [M4]; Deamidated [Q55]	50374356
308	High	Plasma	D3DTX7	Collagen, type I, alpha 1, isoform CRA_a OS=Homo sapiens OX=9606 GN=COL1A1 PE=4 SV=1	29.447	7	4	25	3	885	84.7	6.24	972	Deamidated [Q40]	1.01297e+07
309	High	Plasma	A0A024RD80	Heat shock protein 90kDa alpha (Cytosolic), class B member 1, isoform CRA_a OS=Homo sapiens OX=9606 GN=HSP90AB1 PE=3 SV=1	14.964	5	3	30	2	724	83.2	5.03	954		4.75491e+06
310	High	Plasma	A0A5C2GIB2	IG c855_light_IGKV2-30_IGKJ1 (Fragment) OS=Homo sapiens OX=9606 PE=2 SV=1	9.315	33	2	17	1	113	12.5	8.97	904	Carbamidomethyl [C23]	10074182
311	High	Plasma	A0A5C2G4T8	IGL c3934_light_IGKV1D-39_IGKJ1 (Fragment) OS=Homo sapiens OX=9606 PE=2 SV=1	17.748	27	2	16	1	107	11.6	8.46	901	Oxidation [M4]	17840484
312	High	Plasma	B2RBW9	cDNA, FLJ95746, highly similar to Homo sapiens inhibin, beta C (INHBC), mRNA OS=Homo sapiens OX=9606 PE=2 SV=1	29.871	18	4	39	4	352	38.2	7.11	894	Carbamidomethyl [C26; C29; C316; C317]; Deamidated [Q39]	29936495
313	High	Plasma	Q15430	Coagulation factor V (Fragment) OS=Homo sapiens OX=9606 GN=F5 PE=2 SV=1	37.692	24	4	52	1	236	26.1	5.48	887	Deamidated [N92; Q199; Q216]	209946736
314	High	Plasma	H0Y512	Adipocyte plasma membrane-associated protein (Fragment) OS=Homo sapiens OX=9606 GN=APMAP PE=1 SV=1	22.265	14	4	35	4	409	45.4	5.66	885	Deamidated [N111]	2.58389e+07
315	High	Plasma	B7ZMD7	Alpha-amylase OS=Homo sapiens OX=9606 GN=AMY1A PE=2 SV=1	12.142	5	2	16	1	511	57.7	6.93	882		5738036
316	High	Plasma	B3KNK9	Epididymis luminal protein 46 OS=Homo sapiens OX=9606 GN=HEL46 PE=2 SV=1	21.051	19	6	53	6	401	45.3	4.97	878		1.28507e+08
317	High	Plasma	A0A140VK27	Leukotriene A(4) hydrolase OS=Homo sapiens OX=9606 PE=2 SV=1	46.078	17	8	30	8	611	69.2	6.18	872	Carbamidomethyl [C8; C17; C147]	2.14114e+07
318	High	Plasma	D3YTG3	Target of Nesh-SH3 OS=Homo sapiens OX=9606 GN=ABI3BP PE=1 SV=2	17.044	2	2	44	2	1786	196.3	9.73	850	Carbamidomethyl [C1525]	17540199
319	High	Plasma	B4DPM2	cDNA FLJ55738, highly similar to Coagulation factor VII OS=Homo sapiens OX=9606 PE=2 SV=1	29.942	20	5	39	5	397	43.6	7.18	824	Carbamidomethyl [C301]; Deamidated [N194; Q212]	2.82683e+07
320	High	Plasma	A0A494C039	Hypoxia up-regulated protein 1 OS=Homo sapiens OX=9606 GN=HYOU1 PE=1 SV=1	42.466	8	5	30	5	1000	111.3	5.22	809	Deamidated [Q847]	9151595
321	High	Plasma	A8K486	Peptidyl-prolyl cis-trans isomerase OS=Homo sapiens OX=9606 PE=2 SV=1	21.569	44	6	45	6	165	18	6.9	794	Carbamidomethyl [C62; C161]	3.73264e+07
322	High	Plasma	B4E367	cDNA FLJ61564, highly similar to Plexin domain-containing protein 2 OS=Homo sapiens OX=9606 PE=2 SV=1	7.11	2	1	22	1	515	58.1	6.37	792		2.64104e+07
323	High	Plasma	A0A024RDS2	Periostin, osteoblast specific factor, isoform CRA_c OS=Homo sapiens OX=9606 GN=POSTN PE=4 SV=1	7.084	2	1	22	1	836	93.3	7.53	790		9918723
324	High	Plasma	A8K6C9	Insulin-like growth factor II OS=Homo sapiens OX=9606 PE=2 SV=1	9.405	14	2	24	2	180	20.2	9.32	781	Carbamidomethyl [C70; C71; C75; C84]	6.65523e+07
325	High	Plasma	H9C5C5	Collagen alpha-1(I) chain preproprotein OS=Homo sapiens OX=9606 GN=COL1A1 PE=2 SV=1	24.116	3	2	17	1	1091	100.2	6.81	780	Deamidated [Q619]; Carbamidomethyl [C70; C75]	6487666
326	High	Plasma	Q6LBM9	FHR-1; complement Factor H-related protein 1 OS=Homo sapiens OX=9606 GN=H 36-2 PE=2 SV=1	17.899	47	2	58	1	51	5.8	5.1	752	Deamidated [N29]	33938867
327	High	Plasma	A8K104	cDNA FLJ78726, highly similar to Homo sapiens olfactomedin 1 (OLFM1), transcript variant 1, mRNA OS=Homo sapiens OX=9606 PE=2 SV=1	14.14	8	3	45	3	467	54.1	6.99	751		5.33971e+07
328	High	Plasma	A0A087WV75	Neural cell adhesion molecule 1 OS=Homo sapiens OX=9606 GN=NCAM1 PE=1 SV=1	30.36	9	7	26	7	884	97.3	4.93	741	Deamidated [N58]; Carbamidomethyl [C287]	6.69654e+07
329	High	Plasma	A0A024RAS5	Rho GDP dissociation inhibitor (GDI) beta, isoform CRA_a OS=Homo sapiens OX=9606 GN=ARHGDIB PE=3 SV=1	27.321	35	4	21	4	201	23	5.21	699		3.8516e+06
330	High	Plasma	Q9UMV1	Complement C4B1a (Fragment) OS=Homo sapiens OX=9606 GN=C4B PE=4 SV=1	3.449	24	1	43	1	46	5	4.72	693		166445808
331	High	Plasma	B4DPN1	cDNA FLJ61328, highly similar to Hepatocyte growth factor-like protein OS=Homo sapiens OX=9606 PE=2 SV=1	12.419	16	2	33	1	176	19.6	7.8	685	Carbamidomethyl [C31; C132]; Deamidated [Q22; N125; N130]	8.47982e+06
332	High	Plasma	A0A140VJU8	Superoxide dismutase [Cu-Zn] OS=Homo sapiens OX=9606 PE=2 SV=1	16.273	20	4	22	4	240	25.8	6.61	684		1.79856e+07
333	High	Plasma	A0A8V8TP51	Receptor-type tyrosine-protein phosphatase eta OS=Homo sapiens OX=9606 GN=PTPRJ PE=4 SV=1	25.104	3	4	23	4	1451	157.7	6.84	679		4.52922e+07
334	High	Plasma	B7Z351	Secreted phosphoprotein 1 variant 6 OS=Homo sapiens OX=9606 GN=SPP1 PE=2 SV=1	20.92	20	4	26	4	327	37.2	4.73	678		3.38129e+07
335	High	Plasma	A0A024R1G3	Myoglobin OS=Homo sapiens OX=9606 GN=MB PE=3 SV=1	23.108	17	2	28	2	166	18.5	7.55	673		16157798
336	High	Plasma	B7Z4R8	cDNA FLJ53364, highly similar to Proteoglycan-4 (Fragment) OS=Homo sapiens OX=9606 PE=2 SV=1	30.286	6	3	42	1	853	89.5	8.91	670	Carbamidomethyl [C44; C46; C50; C56; C57; C96; C97; C104]; Deamidated [N45; N49; Q51; N186]; Oxidation [M54]	1.02557e+06
337	High	Plasma	B3KNN9	CD166 antigen OS=Homo sapiens OX=9606 PE=2 SV=1	23.057	15	5	49	5	555	61.9	6.19	669	Carbamidomethyl [C392]; Deamidated [Q385; N389; Q397]	2.87616e+07
338	High	Plasma	A0A024R4F1	phosphopyruvate hydratase OS=Homo sapiens OX=9606 GN=HEL-S-17 PE=2 SV=1	59.672	38	10	30	9	434	47.1	7.39	664	Deamidated [N140; N151; N154; N216]; Carbamidomethyl [C357]	5.91851e+06
339	High	Plasma	A0A8V8TME2	Fermitin family homolog 3 OS=Homo sapiens OX=9606 GN=FERMT3 PE=4 SV=1	68.768	30	12	29	12	661	75.1	6.87	661	Carbamidomethyl [C128; C403]; Deamidated [N483; N496]	6.07372e+07
340	High	Plasma	A0A5C2FYV6	IGL c1854_light_IGKV4-1_IGKJ2 (Fragment) OS=Homo sapiens OX=9606 PE=2 SV=1	22.6	24	2	38	2	113	12.5	9.1	650	Deamidated [Q6; N9]	18981210
341	High	Plasma	B9EJA8	Mannose receptor, C type 1-like 1 OS=Homo sapiens OX=9606 GN=MRC1L1 PE=2 SV=1	22.214	6	7	26	7	1456	165.9	6.51	644	Carbamidomethyl [C209; C332; C769; C777]; Deamidated [N768]	13073930
342	High	Plasma	B4DJQ5	Glucosidase 2 subunit beta OS=Homo sapiens OX=9606 PE=2 SV=1	10.54	4	2	23	2	535	60.1	4.42	630		40643985
343	High	Plasma	Q6MZL2	Uncharacterized protein DKFZp686M0562 (Fragment) OS=Homo sapiens OX=9606 GN=DKFZp686M0562 PE=2 SV=1	19.141	19	4	44	2	321	35.1	5.97	628	Deamidated [Q57; Q274]; Carbamidomethyl [C25; C29; C285]	46967838
344	High	Plasma	V9HWB9	L-lactate dehydrogenase OS=Homo sapiens OX=9606 GN=HEL-S-133P PE=2 SV=1	16.58	12	4	29	3	332	36.7	8.27	620	Carbamidomethyl [C163]	1.61598e+07
345	High	Plasma	B2R892	creatine kinase OS=Homo sapiens OX=9606 PE=2 SV=1	46.109	24	5	27	5	381	43	7.44	617	Deamidated [Q184; Q185; Q186; Q349]	3.16377e+07
346	High	Plasma	A0A5C2GFI0	IGL c139_light_IGLV1-47_IGLJ3 (Fragment) OS=Homo sapiens OX=9606 PE=2 SV=1	7.82	26	2	17	2	111	11.6	7.99	606		20611516
347	High	Plasma	A0A386NEX7	ADP-ribosyl cyclase/cyclic ADP-ribose hydrolase OS=Homo sapiens OX=9606 GN=BST1 PE=2 SV=1	18.823	15	4	50	4	333	37.5	7.97	587	Carbamidomethyl [C159; C286; C295]	4.23724e+07
348	High	Plasma	A0A1B0GU03	Peptidase A1 domain-containing protein OS=Homo sapiens OX=9606 PE=1 SV=1	38.997	23	8	28	8	582	62.7	7.77	584	Carbamidomethyl [C290; C329]	19749209
349	High	Plasma	Q59ED3	Intercellular adhesion molecule 2 variant (Fragment) OS=Homo sapiens OX=9606 PE=2 SV=1	4.335	3	1	19	1	344	38.4	7.78	583		55241080
350	High	Plasma	A0A024RAB6	Heparan sulfate proteoglycan 2 (Perlecan), isoform CRA_b OS=Homo sapiens OX=9606 GN=HSPG2 PE=4 SV=1	36.377	3	9	34	5	4346	463.7	6.51	573	Carbamidomethyl [C766; C769; C771; C858; C861; C1888; C2072]; Deamidated [Q3394]	2.06108e+07
351	High	Plasma	V9HW21	Carbonic anhydrase OS=Homo sapiens OX=9606 GN=HEL-76 PE=2 SV=1	31.729	33	6	27	6	260	29.2	7.4	563		18711176
352	High	Plasma	A0A4P8D7E7	Coagulation factor V (Fragment) OS=Homo sapiens OX=9606 GN=F5 PE=4 SV=1	13.126	20	3	23	1	146	16.5	4.75	558	Deamidated [N130]; Oxidation [M3; M7]	214886
353	High	Plasma	E9PHZ5	Cathepsin B OS=Homo sapiens OX=9606 GN=CTSB PE=1 SV=9	14.2	8	2	30	2	371	41.3	6.58	552	Carbamidomethyl [C243; C351]	15744534
354	High	Plasma	Q86T07	Full-length cDNA clone CS0DN001YP04 of Adult brain of Homo sapiens (human) (Fragment) OS=Homo sapiens OX=9606 PE=2 SV=1	23.813	15	3	23	3	367	40.4	5.3	522	Deamidated [Q199]	8.5393e+06
355	High	Plasma	Q8N4S1	SPARC-like protein 1 OS=Homo sapiens OX=9606 GN=SPARCL1 PE=2 SV=1	59.351	23	8	76	8	664	75.2	4.78	521	Deamidated [N137; N152; Q153; Q154; Q193; N196; N199; N215; N217; Q218; N329; Q522]; Carbamidomethyl [C509; C515]	2.2536e+07
356	High	Plasma	Q59EB6	Complement component 1, q subcomponent, receptor 1 variant (Fragment) OS=Homo sapiens OX=9606 PE=2 SV=1	26.048	10	4	25	4	671	70.4	5.44	516	Carbamidomethyl [C72; C276; C319]; Deamidated [N70; N75; N78]	4.91899e+06
357	High	Plasma	E7EUF1	Ectonucleotide pyrophosphatase/phosphodiesterase family member 2 OS=Homo sapiens OX=9606 GN=ENPP2 PE=1 SV=1	39.449	14	10	39	10	884	101.5	7.53	502	Carbamidomethyl [C82; C83; C90; C145; C153; C688]	2.35201e+07
358	High	Plasma	B4E2J5	cDNA FLJ53570, highly similar to Keratin, type I cytoskeletal 16 OS=Homo sapiens OX=9606 PE=2 SV=1	24.746	21	3	17	1	188	21.5	5	500		20283356
359	High	Plasma	F8VYK9	Insulin-like growth factor-binding protein 6 OS=Homo sapiens OX=9606 GN=IGFBP6 PE=1 SV=1	19.137	12	2	22	2	238	25.1	7.81	496	Carbamidomethyl [C188]	22533322
360	High	Plasma	A0A2U3TZU2	Glucose-6-phosphate isomerase OS=Homo sapiens OX=9606 GN=GPI PE=1 SV=1	21.482	13	5	12	5	597	67.2	8.97	485		9.46686e+06
361	High	Plasma	Q17RA0	Interleukin 6 signal transducer (Gp130, oncostatin M receptor) OS=Homo sapiens OX=9606 GN=IL6ST PE=2 SV=1	17.036	5	3	28	3	918	103.6	6.01	483	Carbamidomethyl [C466]; Deamidated [Q287]	9842215
362	High	Plasma	B2R701	cDNA, FLJ93202, Homo sapiens protease inhibitor 16 (PI16), mRNA OS=Homo sapiens OX=9606 PE=2 SV=1	7.601	8	2	18	2	428	45.7	5.38	479	Deamidated [N53]	33252064
363	High	Plasma	Q53EM5	Transketolase variant (Fragment) OS=Homo sapiens OX=9606 PE=2 SV=1	37.933	19	7	30	7	623	67.9	7.81	477	Deamidated [N482; N483; N484]	1.57064e+07
364	High	Plasma	Q59EJ3	Heat shock 70kDa protein 1A variant (Fragment) OS=Homo sapiens OX=9606 PE=2 SV=1	30.741	11	6	20	2	709	77.4	6.3	457		8.02129e+06
365	High	Plasma	V9HWC9	Superoxide dismutase [Cu-Zn] OS=Homo sapiens OX=9606 GN=HEL-S-44 PE=2 SV=1	5.666	9	1	14	1	154	15.9	6.13	456		7771123
366	High	Plasma	A1A4E9	Keratin 13 OS=Homo sapiens OX=9606 GN=KRT13 PE=2 SV=1	17.13	10	4	16	1	458	49.6	4.96	449	Carbamidomethyl [C354]	7.3964e+06
367	High	Plasma	Q6ZN40	Tropomyosin 1 (Alpha), isoform CRA_f OS=Homo sapiens OX=9606 GN=TPM1 PE=1 SV=1	28.247	14	6	23	3	326	37.4	4.72	448		13158348
368	High	Plasma	A0A024R972	Laminin, gamma 1 (Formerly LAMB2), isoform CRA_a OS=Homo sapiens OX=9606 GN=LAMC1 PE=4 SV=1	14.668	2	2	7	2	1573	173.9	5.05	446		4619513
369	High	Plasma	B7Z9B1	Cadherin-13 OS=Homo sapiens OX=9606 PE=2 SV=1	21.054	8	4	20	4	760	83.4	5.12	436	Deamidated [N326]	13150728
370	High	Plasma	A8K0D8	cDNA FLJ75412, highly similar to Homo sapiens G protein-coupled receptor 116 (GPR116), mRNA OS=Homo sapiens OX=9606 PE=2 SV=1	27.168	6	5	25	5	1346	149.4	6.65	425	Deamidated [N691]; Carbamidomethyl [C424]	14664912
371	High	Plasma	B4E3H8	cDNA FLJ54082, highly similar to Multimerin-2 OS=Homo sapiens OX=9606 PE=2 SV=1	12.87	4	3	20	3	888	97.9	5.81	413		2.8553e+07
372	High	Plasma	A0A024R1U8	Insulin-like growth factor-binding protein 4 OS=Homo sapiens OX=9606 GN=IGFBP4 PE=4 SV=1	16.071	21	3	31	3	258	27.9	7.15	413	Carbamidomethyl [C53; C55; C56; C59; C67; C204; C249]	3.48182e+07
373	High	Plasma	Q5TZZ9	Annexin OS=Homo sapiens OX=9606 GN=ANXA1 PE=2 SV=1	41.061	35	8	16	8	346	38.7	7.02	411	Deamidated [N43]	13212181
374	High	Plasma	D3DSM5	Collagen, type XVIII, alpha 1, isoform CRA_b OS=Homo sapiens OX=9606 GN=COL18A1 PE=4 SV=1	22.927	4	4	16	4	1516	153.7	5.68	410	Carbamidomethyl [C1366]	1.25113e+07
375	High	Plasma	A8K2W3	cDNA FLJ78516 OS=Homo sapiens OX=9606 PE=2 SV=1	24.631	15	4	15	4	425	47.1	5.25	407	Deamidated [Q161]	3877597
376	High	Plasma	A0A2R8Y4Z1	Protein HEG homolog 1 (Fragment) OS=Homo sapiens OX=9606 GN=HEG1 PE=1 SV=1	7.6	6	1	11	1	351	36.3	4.92	406		229561
377	High	Plasma	W0UV28	Ribonuclease A A1 OS=Homo sapiens OX=9606 GN=RAA1 PE=3 SV=1	26.706	24	2	28	2	147	16.5	9.64	404	Carbamidomethyl [C131]; Deamidated [N133; Q141]	4.41355e+06
378	High	Plasma	A0A7S5EVS2	IGH c3886_heavy_IGHV3-15_IGHD2-15_IGHJ4 (Fragment) OS=Homo sapiens OX=9606 PE=2 SV=1	21.731	23	2	12	1	123	13.3	5.4	404	Deamidated [Q3]	1.70094e+07
379	High	Plasma	D3DPK5	SH3 domain binding glutamic acid-rich protein like 3, isoform CRA_a (Fragment) OS=Homo sapiens OX=9606 GN=SH3BGRL3 PE=3 SV=1	16.424	11	3	10	3	257	26.8	8.38	386		14792237
380	High	Plasma	E9PD35	Vascular endothelial growth factor receptor 3 OS=Homo sapiens OX=9606 GN=FLT4 PE=1 SV=1	10.105	2	2	10	2	1306	146.4	6.42	385		8536664
381	High	Plasma	B7Z8A2	cDNA FLJ51671, highly similar to Prenylcysteine oxidase OS=Homo sapiens OX=9606 PE=2 SV=1	26.885	20	6	14	6	487	54.5	5.73	385	Carbamidomethyl [C240]	2.24244e+07
382	High	Plasma	B4DWX1	cDNA FLJ56800 OS=Homo sapiens OX=9606 PE=2 SV=1	13.626	8	2	8	2	339	36.4	8.43	384	Oxidation [M71]	5.55193e+06
383	High	Plasma	Q53XB4	Epididymis secretory sperm binding protein OS=Homo sapiens OX=9606 GN=RAB1 PE=2 SV=1	16.524	29	4	34	4	147	16.8	9.03	372	Carbamidomethyl [C85; C92; C135]	9.45502e+06
384	High	Plasma	A0A024R483	DUF4203 domain-containing protein OS=Homo sapiens OX=9606 GN=MGC99813 PE=3 SV=1	3.469	3	1	20	1	360	39.4	9.92	369	Oxidation [M1]	31134187
385	High	Plasma	A0A1W2PQB1	Fc of IgG low affinity IIIa receptor isoform 1 (Fragment) OS=Homo sapiens OX=9606 GN=FCGR3A PE=1 SV=1	11.631	8	3	28	3	290	32.7	8.1	367		48194931
386	High	Plasma	A0A8I5KT88	Protein disulfide-isomerase OS=Homo sapiens OX=9606 GN=PDIA3 PE=1 SV=1	12.082	12	4	18	4	512	57.7	6.49	363		4.95394e+06
387	High	Plasma	C9IZP8	Complement C1s subcomponent (Fragment) OS=Homo sapiens OX=9606 GN=C1S PE=1 SV=1	4.368	17	1	28	1	103	11.8	4.2	359		4.27443e+07
388	High	Plasma	Q59HE0	receptor protein-tyrosine kinase (Fragment) OS=Homo sapiens OX=9606 PE=2 SV=1	13.733	7	4	29	4	725	80.1	6.55	359		60426647
389	High	Plasma	B4DLU2	cDNA FLJ56496, highly similar to Integrin alpha-IIb OS=Homo sapiens OX=9606 PE=2 SV=1	23.639	16	6	14	3	521	56.4	5.31	354	Carbamidomethyl [C87; C161]	7.47293e+06
390	High	Plasma	B7Z507	Matrix metalloproteinase-9 OS=Homo sapiens OX=9606 PE=2 SV=1	20.186	8	4	12	4	648	71.5	5.86	352	Carbamidomethyl [C171; C314]	7041139
391	High	Plasma	J3QRS3	Myosin regulatory light chain 12A OS=Homo sapiens OX=9606 GN=MYL12A PE=1 SV=1	12.404	18	3	9	2	177	20.4	4.75	352		8818802
392	High	Plasma	A0A090N7U9	Retinoic acid receptor responder protein 2 OS=Homo sapiens OX=9606 GN=RARRES2 PE=4 SV=1	14.006	14	2	35	2	163	18.6	9.09	343	Carbamidomethyl [C117]	5.9563e+07
393	High	Plasma	Q5SU16	Tubulin beta chain OS=Homo sapiens OX=9606 GN=TUBB PE=2 SV=1	54.174	36	11	20	3	444	49.6	4.89	341	Carbamidomethyl [C12; C239]	45945384
394	High	Plasma	B4DID6	cDNA FLJ52545, highly similar to Dickkopf-related protein 3 OS=Homo sapiens OX=9606 PE=2 SV=1	9.25	7	2	8	2	364	39.8	4.67	340		6007894
395	High	Plasma	B3KPS3	Tubulin alpha chain OS=Homo sapiens OX=9606 PE=2 SV=1	38.387	31	8	21	8	416	46.2	5.12	333	Deamidated [N214; Q221; N223; Q323]; Carbamidomethyl [C312]	3.73306e+06
396	High	Plasma	D6RIU5	Serine protease inhibitor Kazal-type 1 OS=Homo sapiens OX=9606 GN=SPINK1 PE=1 SV=1	23.857	37	1	26	1	65	7	4.82	330	Carbamidomethyl [C47; C58; C61]; Deamidated [N52; N56; N64]	6.91797e+06
397	High	Plasma	A0A024R8G4	ADAM metallopeptidase with thrombospondin type 1 motif, 13, isoform CRA_a OS=Homo sapiens OX=9606 GN=ADAMTS13 PE=4 SV=1	23.711	5	3	18	3	1041	112.4	7.31	329	Carbamidomethyl [C469; C474]; Deamidated [Q460; N470]	7.01341e+06
398	High	Plasma	A8K7G6	cDNA FLJ75763, highly similar to Homo sapiens regenerating islet-derived 1 alpha (pancreatic stone protein, pancreatic thread protein) (REG1A), mRNA OS=Homo sapiens OX=9606 PE=2 SV=1	22.871	46	5	28	3	166	18.7	5.53	329	Carbamidomethyl [C36; C47; C137]	5.51176e+06
399	High	Plasma	V9HW12	Epididymis secretory sperm binding protein Li 2a OS=Homo sapiens OX=9606 GN=HEL-S-2a PE=2 SV=1	14.617	19	4	21	4	198	21.9	5.97	325		21202604
400	High	Plasma	Q53FB0	Chloride intracellular channel protein (Fragment) OS=Homo sapiens OX=9606 PE=2 SV=1	16.285	33	4	12	4	241	27	5.17	321	Carbamidomethyl [C223]; Deamidated [N142; Q235]	3993349
401	High	Plasma	B2R983	Glutathione S-transferase omega OS=Homo sapiens OX=9606 PE=2 SV=1	14.345	22	4	18	4	241	27.5	6.6	315		1.98674e+07
402	High	Plasma	Q9UIU0	Dihydropyridine receptor alpha 2 subunit OS=Homo sapiens OX=9606 GN=CACNA2D1 PE=3 SV=1	15.193	4	3	11	3	1110	125.2	5.36	313	Carbamidomethyl [C704; C911]	4.37081e+06
403	High	Plasma	Q53Y51	D-dopachrome tautomerase OS=Homo sapiens OX=9606 GN=DDT PE=2 SV=1	9.609	20	2	13	2	118	12.7	7.3	309		7.98348e+06
404	High	Plasma	B3KNB4	cDNA FLJ14168 fis, clone NT2RP2001440, highly similar to 14-3-3 protein gamma OS=Homo sapiens OX=9606 PE=2 SV=1	13.981	17	3	15	2	247	28.2	4.89	308		18164684
405	High	Plasma	E5RGZ4	phosphopyruvate hydratase OS=Homo sapiens OX=9606 GN=ENO3 PE=1 SV=1	14.31	11	2	9	1	283	30.4	7.14	303		896132
406	High	Plasma	A0A286MC74	MHC class I antigen OS=Homo sapiens OX=9606 GN=HLA-C PE=3 SV=1	30.546	16	4	10	2	366	40.9	6.15	302	Carbamidomethyl [C188; C345; C364]; Deamidated [Q152; N352; Q355]	1.95178e+06
407	High	Plasma	A0A8V8TP22	WD repeat-containing protein 1 OS=Homo sapiens OX=9606 GN=WDR1 PE=4 SV=1	30.662	15	6	9	6	659	72	6.9	302	Carbamidomethyl [C170; C435]; Deamidated [N400]	12713581
408	High	Plasma	A0A024R6R4	72 kDa type IV collagenase OS=Homo sapiens OX=9606 GN=MMP2 PE=3 SV=1	20.578	12	5	27	5	660	73.8	5.47	298	Carbamidomethyl [C60; C305]	1.00933e+07
409	High	Plasma	V9HWI1	Epididymis secretory protein Li 10 OS=Homo sapiens OX=9606 GN=HEL-S-10 PE=2 SV=1	11.359	14	2	11	2	206	22.1	7.65	298		5.00545e+06
410	High	Plasma	Q6ICS1	REG1B protein (Fragment) OS=Homo sapiens OX=9606 GN=REG1B PE=2 SV=1	18.271	24	3	21	1	166	18.7	5.95	294	Carbamidomethyl [C36]	4230664
411	High	Plasma	V9HWC1	Epididymis luminal protein 71 OS=Homo sapiens OX=9606 GN=HEL71 PE=2 SV=1	32.94	2	3	8	1	1939	223	5.74	293	Deamidated [Q1033; Q1034; Q1044]	139251
412	High	Plasma	A5YM51	MYH7 protein (Fragment) OS=Homo sapiens OX=9606 GN=MYH7 PE=2 SV=1	36.082	4	5	10	3	1934	222.9	5.8	292	Deamidated [Q1028; Q1029; Q1039]	14927828
413	High	Plasma	A0A024R1X6	Keratin 14 (Epidermolysis bullosa simplex, Dowling-Meara, Koebner), isoform CRA_a OS=Homo sapiens OX=9606 GN=KRT14 PE=3 SV=1	16.454	28	5	10	3	261	30	4.89	289	Deamidated [Q52; N58]	6.8729e+06
414	High	Plasma	V9HWE9	Glutathione S-transferase OS=Homo sapiens OX=9606 GN=HEL-S-22 PE=2 SV=1	28.356	37	5	14	5	210	23.3	5.64	286		6.36653e+06
415	High	Plasma	Q8IWP6	Tubulin beta chain OS=Homo sapiens OX=9606 PE=2 SV=1	48.076	30	9	16	1	445	49.7	4.92	285	Carbamidomethyl [C12; C239]	6.76294e+06
416	High	Plasma	Q53HE2	Triosephosphate isomerase (Fragment) OS=Homo sapiens OX=9606 PE=2 SV=1	29.284	29	4	11	4	249	26.7	7.33	283	Deamidated [N72]	13742736
417	High	Plasma	V9HWC0	Epididymis luminal protein 70 OS=Homo sapiens OX=9606 GN=HEL70 PE=2 SV=1	19.027	6	3	10	3	577	67.8	6.4	283		14288104
418	High	Plasma	E9PJ29	Out at first protein homolog OS=Homo sapiens OX=9606 GN=OAF PE=1 SV=1	8.108	18	2	13	2	157	18.1	7.64	282		9.32874e+06
419	High	Plasma	B7Z6Z4	Myosin light polypeptide 6 OS=Homo sapiens OX=9606 GN=MYL6 PE=1 SV=1	19.072	25	5	9	5	238	26.7	5.08	281		5.24395e+06
420	High	Plasma	A0A024QZL1	Proteoglycan 1, secretory granule, isoform CRA_a OS=Homo sapiens OX=9606 GN=PRG1 PE=4 SV=1	5.044	8	1	8	1	158	17.6	4.86	280		1.14796e+07
421	High	Plasma	A0A384P5H7	Collagen, type VI, alpha 1, isoform CRA_b OS=Homo sapiens OX=9606 GN=COL6A1 PE=2 SV=1	17.365	7	5	21	2	1028	108.5	5.43	275		6.04568e+06
422	High	Plasma	B7Z6V5	cDNA FLJ50240, highly similar to ADAM DEC1 OS=Homo sapiens OX=9606 PE=2 SV=1	11.21	8	2	14	2	391	43.5	7.01	272	Carbamidomethyl [C45; C64]	19689656
423	High	Plasma	V9HW88	Calreticulin OS=Homo sapiens OX=9606 GN=HEL-S-99n PE=2 SV=1	23.951	27	6	21	6	417	48.1	4.44	271	Deamidated [N188; Q190]	1.46275e+07
424	High	Plasma	D6W5L6	Surfactant, pulmonary-associated protein B, isoform CRA_a OS=Homo sapiens OX=9606 GN=SFTPB PE=4 SV=1	28.26	13	5	21	5	393	43.3	5.74	270	Carbamidomethyl [C112; C247; C258; C260]	126525022
425	High	Plasma	E7EQ64	Serine protease 1 OS=Homo sapiens OX=9606 GN=PRSS1 PE=1 SV=1	6.305	10	2	10	2	261	28.1	7.25	267	Carbamidomethyl [C199]; Deamidated [N119]	1.14136e+07
426	High	Plasma	D3DQH8	SPARC OS=Homo sapiens OX=9606 GN=SPARC PE=3 SV=1	19.203	18	5	19	5	315	36	4.88	263	Carbamidomethyl [C161; C285; C301]	43172059
427	High	Plasma	Q59EZ3	Insulin-like growth factor 2 receptor variant (Fragment) OS=Homo sapiens OX=9606 PE=2 SV=1	20.039	2	4	14	4	2414	265.9	5.83	261	Carbamidomethyl [C454; C461]	7.70506e+06
428	High	Plasma	H9ZYJ2	Thioredoxin OS=Homo sapiens OX=9606 GN=TXN PE=2 SV=1	6.525	12	1	4	1	105	11.7	4.92	260		17970305
429	High	Plasma	A0A384P5L6	Fumarylacetoacetase OS=Homo sapiens OX=9606 PE=2 SV=1	9.228	6	2	6	2	419	46.3	6.95	260		6.18576e+06
430	High	Plasma	V9HW92	Epididymis secretory protein Li 112 OS=Homo sapiens OX=9606 GN=HEL-S-112 PE=2 SV=1	20.018	30	6	11	6	329	36	7.02	254	Carbamidomethyl [C73]	6.01349e+06
431	High	Plasma	B4E2I0	cDNA FLJ61073, highly similar to Serum paraoxonase/lactonase 3 OS=Homo sapiens OX=9606 PE=2 SV=1	9.953	9	2	11	2	280	31.9	5.63	254		1.36438e+07
432	High	Plasma	Q6FHM9	CD59 glycoprotein OS=Homo sapiens OX=9606 GN=CD59 PE=2 SV=1	9.279	19	2	15	2	128	14.2	6.48	254	Carbamidomethyl [C70; C88; C89]	5.67247e+06
433	High	Plasma	Q59FG2	Low density lipoprotein-related protein 1 variant (Fragment) OS=Homo sapiens OX=9606 PE=2 SV=1	5.733	1	1	5	1	2359	261.8	5.36	252		3159930
434	High	Plasma	A5PKX5	Alpha-mannosidase OS=Homo sapiens OX=9606 GN=MAN2A1 PE=2 SV=1	12.564	2	2	9	2	1143	131	7.58	252	Deamidated [N65; N66; N71]	10485794
435	High	Plasma	A0A5C2GHS0	IG c1327_light_IGKV1D-13_IGKJ2 (Fragment) OS=Homo sapiens OX=9606 PE=2 SV=1	14.884	16	1	4	1	110	11.8	8.48	251	Deamidated [Q6]	9.04877e+06
436	High	Plasma	A0A384NPY7	Epididymis secretory sperm binding protein OS=Homo sapiens OX=9606 GN=LMAN2 PE=2 SV=1	7.995	6	2	9	2	356	40.2	6.95	250	Carbamidomethyl [C202]	1.16932e+07
437	High	Plasma	J3KQ66	Reelin OS=Homo sapiens OX=9606 GN=RELN PE=1 SV=2	7.247	0	1	6	1	3469	388.7	5.74	249	Carbamidomethyl [C1474]	791400
438	High	Plasma	Q5W9G3	protein-tyrosine-phosphatase (Fragment) OS=Homo sapiens OX=9606 GN=LAR PE=2 SV=1	12.155	3	3	15	3	1484	166.5	6.2	244		1.03353e+08
439	High	Plasma	Q7Z3T9	Neuropilin OS=Homo sapiens OX=9606 GN=DKFZp686J1169 PE=2 SV=1	6.593	2	1	7	1	931	104.7	5.22	243		1.65071e+06
440	High	Plasma	Q6IQ50	NOTCH2 protein OS=Homo sapiens OX=9606 GN=NOTCH2 PE=2 SV=2	12.547	2	1	13	1	1235	132	4.82	240	Carbamidomethyl [C412; C419; C427]; Deamidated [N423; N425]	1.37506e+06
441	High	Plasma	O60420	Protein tyrosine phosphatase gamma (Fragment) OS=Homo sapiens OX=9606 GN=PTPRG PE=3 SV=1	9.488	18	2	9	2	142	15.9	5.27	238		15519053
442	High	Plasma	G3V5Z7	Proteasome subunit alpha type OS=Homo sapiens OX=9606 GN=PSMA6 PE=1 SV=1	10.315	10	2	7	2	252	28.1	6.76	238		9.70703e+06
443	High	Plasma	A0A3B3IU79	Integrin alpha-IIb (Fragment) OS=Homo sapiens OX=9606 GN=ITGA2B PE=1 SV=1	17.098	11	7	12	4	811	88.1	5.29	236	Carbamidomethyl [C722; C727; C732]	9753971
444	High	Plasma	K4DIA0	ICOS ligand OS=Homo sapiens OX=9606 GN=ICOSLG PE=1 SV=1	6.848	4	2	12	2	473	51.9	8.05	233		9.89311e+06
445	High	Plasma	A0A5C2GDM9	IGH c71_heavy__IGHV3-7_IGHD4-23_IGHJ3 (Fragment) OS=Homo sapiens OX=9606 PE=2 SV=1	22.188	15	1	68	1	129	14.2	8.88	233	Deamidated [Q3; Q13]; Oxidation [M5]	328120608
446	High	Plasma	Q14666	Radiated keratinocyte mRNA 266 (keratin-related protein) (Fragment) OS=Homo sapiens OX=9606 PE=2 SV=1	21.061	21	5	7	3	266	30.8	4.82	231		12161358
447	High	Plasma	A0A024R8Y9	Selectin P (Granule membrane protein 140kDa, antigen CD62), isoform CRA_b OS=Homo sapiens OX=9606 GN=SELP PE=3 SV=1	26.376	10	5	12	5	830	90.8	6.6	231	Carbamidomethyl [C131; C244; C257; C262; C536; C540; C567; C616]; Deamidated [Q537]	80523080
448	High	Plasma	Q59GZ2	PLEK protein variant (Fragment) OS=Homo sapiens OX=9606 PE=2 SV=1	23.983	20	3	16	3	308	35.4	8.73	229	Carbamidomethyl [C77; C173; C178]; Deamidated [N171; N177; N186; Q187; Q209]	5.46012e+06
449	High	Plasma	F5GWF3	Complement C1r subcomponent-like protein OS=Homo sapiens OX=9606 GN=C1RL PE=1 SV=1	10.281	19	2	5	1	314	33.7	8.78	222	Carbamidomethyl [C94; C112]; Deamidated [Q110; Q125]	303287
450	High	Plasma	V9HW98	Epididymis luminal protein 2 OS=Homo sapiens OX=9606 GN=HEL2 PE=1 SV=1	7.943	15	3	12	2	255	29.2	4.74	222	Deamidated [Q236]	6.53024e+06
451	High	Plasma	A0A087X0S5	Collagen alpha-1(VI) chain (Fragment) OS=Homo sapiens OX=9606 GN=COL6A1 PE=1 SV=2	14.579	12	4	18	1	450	48.8	6.27	221	Deamidated [Q5; N6]	1.15891e+07
452	High	Plasma	A0A140VK69	Aspartate aminotransferase OS=Homo sapiens OX=9606 PE=2 SV=1	9.038	8	2	5	2	413	46.2	7.01	220		9283794
453	High	Plasma	A6XMV9	Protease serine 2 preproprotein OS=Homo sapiens OX=9606 GN=PRSS2 PE=1 SV=1	12.609	13	3	8	3	261	28	5.14	219	Carbamidomethyl [C199]	14872436
454	High	Plasma	A0A5C2G0Z7	IGL c1605_light_IGKV3-15_IGKJ2 (Fragment) OS=Homo sapiens OX=9606 PE=2 SV=1	10.225	25	2	5	2	108	11.6	7.99	219		7.54437e+06
455	High	Plasma	Q6PJ72	LRP1 protein OS=Homo sapiens OX=9606 GN=LRP1 PE=1 SV=1	10.137	4	1	12	1	439	48.1	5	219	Carbamidomethyl [C92; C98; C108]; Deamidated [N93; Q96]	1.48738e+06
456	High	Plasma	D3DRP5	Chromosome 9 open reading frame 19, isoform CRA_a (Fragment) OS=Homo sapiens OX=9606 GN=C9orf19 PE=4 SV=1	5.163	4	1	6	1	351	37.8	10.84	218		7113055
457	High	Plasma	A0A669KBE7	ADAMTS-like protein 4 OS=Homo sapiens OX=9606 GN=ADAMTSL4 PE=1 SV=1	10.821	4	3	15	3	1035	111.9	8.28	217	Carbamidomethyl [C374; C379; C466; C474]	9399089
458	High	Plasma	B2RDY9	Adenylyl cyclase-associated protein OS=Homo sapiens OX=9606 PE=2 SV=1	21.054	13	4	9	4	475	51.6	8.22	216	Carbamidomethyl [C93]	5.35646e+06
459	High	Plasma	H7C4W4	Follistatin-related protein 1 (Fragment) OS=Homo sapiens OX=9606 GN=FSTL1 PE=1 SV=1	2.586	40	1	24	1	20	2.4	8.21	214		8.90725e+06
460	High	Plasma	A0A7I2V4J9	Laminin subunit beta-1 OS=Homo sapiens OX=9606 GN=LAMB1 PE=1 SV=1	11.14	3	3	10	3	1682	186.8	4.96	213	Carbamidomethyl [C455]; Deamidated [N1405]	2.18318e+06
461	High	Plasma	H0YEA7	N-acetylglucosamine-1-phosphotransferase subunit gamma OS=Homo sapiens OX=9606 GN=GNPTG PE=1 SV=9	9.058	9	2	14	2	333	36.9	7.3	210		34080703
462	High	Plasma	Q59EA2	Coronin (Fragment) OS=Homo sapiens OX=9606 PE=2 SV=1	17.042	10	4	5	4	501	56.3	8.19	207	Carbamidomethyl [C66]	2.39639e+06
463	High	Plasma	Q6IBD2	CST6 protein OS=Homo sapiens OX=9606 GN=CST6 PE=2 SV=1	33.505	28	2	14	2	149	16.5	8.09	206	Deamidated [N60; Q120; Q121]; Carbamidomethyl [C113]	2390533
464	High	Plasma	V9HWH1	Epididymis luminal protein 57 OS=Homo sapiens OX=9606 GN=HEL57 PE=2 SV=1	27.971	22	6	9	6	379	42.7	6.28	206		8929829
465	High	Plasma	A0A087WZB5	Beta-parvin OS=Homo sapiens OX=9606 GN=PARVB PE=1 SV=1	26.441	21	5	10	5	289	33.2	5.9	205		4242813
466	High	Plasma	A0A5E4DMZ9	Integrin beta OS=Homo sapiens OX=9606 GN=ITGB3 PE=3 SV=1	18.284	8	5	9	5	788	87	5.3	199	Carbamidomethyl [C75; C547; C549; C554]	3330074
467	High	Plasma	B7Z795	Carboxylic ester hydrolase OS=Homo sapiens OX=9606 PE=2 SV=1	12.238	8	3	8	3	432	47.7	5.95	197		3964376
468	High	Plasma	A0A5C2GA89	IGH c185_heavy__IGHV3-7_IGHD3-16_IGHJ4 (Fragment) OS=Homo sapiens OX=9606 PE=2 SV=1	14.463	33	3	9	2	120	13.4	7.12	195	Deamidated [N10]; Carbamidomethyl [C22]	6359087
469	High	Plasma	H0YBE4	Glutathione peroxidase 3 (Fragment) OS=Homo sapiens OX=9606 GN=GPX3 PE=1 SV=1	10.541	22	1	17	1	79	8.8	9.7	193		26854478
470	High	Plasma	W0UV93	Ribonuclease A C1 OS=Homo sapiens OX=9606 GN=RAC1 PE=3 SV=1	27.034	29	2	20	2	156	17.6	8.79	190	Carbamidomethyl [C54; C138]; Deamidated [Q39; N55; Q56]; Oxidation [M41; M57; M58]	2807450
471	High	Plasma	B4DY85	cDNA FLJ61463, highly similar to Zyxin OS=Homo sapiens OX=9606 PE=2 SV=1	27.572	13	3	4	1	516	55.4	6.06	189	Deamidated [Q254]	6.22395e+06
472	High	Plasma	V9HW90	Glutathione reductase OS=Homo sapiens OX=9606 GN=HEL-75 PE=2 SV=1	7.482	6	2	6	2	522	56.2	8.5	184		7.81328e+06
473	High	Plasma	A0A5C2GLK7	IG c58_heavy_IGHV3-23_IGHD5-18_IGHJ4 (Fragment) OS=Homo sapiens OX=9606 PE=2 SV=1	5.355	11	1	8	1	118	13.1	6.62	182		16850946
474	High	Plasma	A0A5C2GDZ7	IGH c221_heavy__IGHV3-48_IGHD4-23_IGHJ6 (Fragment) OS=Homo sapiens OX=9606 PE=2 SV=1	11.587	22	2	10	1	135	14.7	8.84	182	Carbamidomethyl [C96]	3.72191e+06
475	High	Plasma	A0A0S2Z3X8	Rab GDP dissociation inhibitor (Fragment) OS=Homo sapiens OX=9606 GN=GDI1 PE=2 SV=1	23.323	21	6	7	5	447	50.6	5.14	180	Carbamidomethyl [C202]	9507890
476	High	Plasma	A0A024R7A9	Angiopoietin-like 6, isoform CRA_a OS=Homo sapiens OX=9606 GN=ANGPTL6 PE=4 SV=1	8.277	3	1	2	1	470	51.7	8.53	179		1.692e+06
477	High	Plasma	B7ZKQ8	Podocalyxin OS=Homo sapiens OX=9606 GN=PODXL PE=2 SV=1	4.541	2	1	12	1	560	58.8	5.49	178		1.42079e+07
478	High	Plasma	A0A024RDL8	Argininosuccinate lyase OS=Homo sapiens OX=9606 GN=ASL PE=2 SV=1	12.29	7	2	3	2	464	51.6	6.48	177		15536954
479	High	Plasma	A0A5C2GS26	IG c1713_heavy_IGHV3-66_IGHD5-18_IGHJ5 (Fragment) OS=Homo sapiens OX=9606 PE=2 SV=1	13.999	35	3	8	1	117	12.6	8.46	174	Carbamidomethyl [C95]	3.8387e+06
480	High	Plasma	A0A384NPQ2	Epididymis secretory sperm binding protein OS=Homo sapiens OX=9606 PE=2 SV=1	13.994	29	4	19	4	199	22.1	8.13	172	Carbamidomethyl [C173]; Deamidated [Q94; N101]; Oxidation [M100]	34649444
481	High	Plasma	B4DXF3	Bleomycin hydrolase OS=Homo sapiens OX=9606 PE=2 SV=1	3.327	3	1	11	1	368	42.4	6.25	169		7.31612e+06
482	High	Plasma	G3V5M2	purine-nucleoside phosphorylase OS=Homo sapiens OX=9606 GN=PNP PE=1 SV=2	29.56	30	7	11	7	328	36.1	8.18	168	Carbamidomethyl [C70]; Deamidated [N113]	8.77588e+06
483	High	Plasma	B4DTW8	receptor protein-tyrosine kinase OS=Homo sapiens OX=9606 PE=2 SV=1	9.883	3	2	5	2	1093	120.1	7.02	166	Carbamidomethyl [C223; C227; C233; C327]	3.55289e+06
484	High	Plasma	X5D7A8	Cell adhesion molecule 1 isoform A (Fragment) OS=Homo sapiens OX=9606 GN=CADM1 PE=2 SV=1	13.624	8	2	14	2	471	51.5	4.87	164	Carbamidomethyl [C267]; Deamidated [Q274]	7.57086e+06
485	High	Plasma	A0A7P0TA71	Protein disulfide-isomerase OS=Homo sapiens OX=9606 GN=P4HB PE=1 SV=1	11.57	6	3	5	3	557	62	5.45	164		10611613
486	High	Plasma	D6RA82	Annexin OS=Homo sapiens OX=9606 GN=ANXA3 PE=1 SV=1	24.334	26	6	6	6	284	32.1	5.94	163	Carbamidomethyl [C163]	6.44475e+06
487	High	Plasma	H0YD68	Protein BCAP (Fragment) OS=Homo sapiens OX=9606 GN=ODF2L PE=1 SV=1	3.166	5	1	35	1	520	60.4	6.87	161	Deamidated [N4; N16; N20; N22]; Oxidation [M8]	71916904
488	High	Plasma	B4DYV8	Roundabout homolog 4 OS=Homo sapiens OX=9606 GN=ROBO4 PE=1 SV=1	5.96	3	2	5	2	862	92.1	6.62	161		7.87627e+06
489	High	Plasma	E7EX44	Caldesmon OS=Homo sapiens OX=9606 GN=CALD1 PE=1 SV=1	19.028	11	4	6	4	557	64.1	7.02	156		4.99594e+06
490	High	Plasma	A0A7S5BXC5	IGH c158_heavy_IGHV3-30_IGHD4-23_IGHJ2 (Fragment) OS=Homo sapiens OX=9606 PE=2 SV=1	8.222	16	2	7	1	124	13.8	8.79	156		11964556
491	High	Plasma	A0A7P0TB45	Peptidyl-prolyl cis-trans isomerase OS=Homo sapiens OX=9606 GN=PPIB PE=1 SV=1	15.947	27	5	12	5	216	23.8	9.42	155	Carbamidomethyl [C202]	1.34594e+07
492	High	Plasma	A0A494C0F5	V-set and immunoglobulin domain-containing protein 4 OS=Homo sapiens OX=9606 GN=VSIG4 PE=1 SV=1	7.176	10	2	10	2	296	32.8	8.28	152	Carbamidomethyl [C41]; Deamidated [Q47; Q51]	4.28296e+06
493	High	Plasma	A0A7P0T8I6	cathepsin X OS=Homo sapiens OX=9606 GN=CTSZ PE=1 SV=1	4.712	4	1	5	1	334	37.1	7.78	151		6.4802e+06
494	High	Plasma	B3KWF7	cDNA FLJ42993 fis, clone BRTHA2010884, highly similar to ADAMTS-13 OS=Homo sapiens OX=9606 PE=2 SV=1	6.157	4	1	11	1	409	44	7.27	150	Carbamidomethyl [C174]	4.16546e+06
495	High	Plasma	J3KNB4	Cathelicidin antimicrobial peptide OS=Homo sapiens OX=9606 GN=CAMP PE=1 SV=1	4.36	5	1	5	1	173	19.6	9.41	149		15634769
496	High	Plasma	A0A024R9J3	Collectin sub-family member 10 (C-type lectin), isoform CRA_a OS=Homo sapiens OX=9606 GN=COLEC10 PE=4 SV=1	4.272	4	1	9	1	277	30.7	7.33	148		19819274
497	High	Plasma	Q6AZW6	Activating transcription factor 6 beta OS=Homo sapiens OX=9606 GN=ATF6B PE=2 SV=1	6.771	3	2	6	2	703	76.7	6.27	146		7.60929e+06
498	High	Plasma	Q86TV4	Fibulin-5 (Fragment) OS=Homo sapiens OX=9606 PE=2 SV=1	3.22	2	1	11	1	545	60	5.07	145		10031785
499	High	Plasma	A0A8I5KS03	Mast/stem cell growth factor receptor OS=Homo sapiens OX=9606 GN=KIT PE=1 SV=1	9.248	2	2	9	2	977	109.9	6.98	144		1.06197e+07
500	High	Plasma	A8K7Q1	Nucleobindin-1 OS=Homo sapiens OX=9606 PE=2 SV=1	8.659	9	3	8	3	461	53.9	5.25	144		7692211
501	High	Plasma	G3V3D1	NPC intracellular cholesterol transporter 2 (Fragment) OS=Homo sapiens OX=9606 GN=NPC2 PE=1 SV=1	5.809	7	1	7	1	221	23.7	6.73	143	Carbamidomethyl [C42; C47]	7471804
502	High	Plasma	Q9BQ22	Alpha-2-macroglobulin (Fragment) OS=Homo sapiens OX=9606 GN=A2M PE=4 SV=1	13.037	35	1	24	1	37	4.4	6.24	141		434929
503	High	Plasma	A0A0U1RQQ4	Endothelial protein C receptor (Fragment) OS=Homo sapiens OX=9606 GN=PROCR PE=1 SV=1	13.07	14	2	11	2	213	24.4	6.95	141	Carbamidomethyl [C153]; Deamidated [Q59]	6414552
504	High	Plasma	A0A024R104	Contactin 1, isoform CRA_a OS=Homo sapiens OX=9606 GN=CNTN1 PE=3 SV=1	18.258	9	6	13	6	1018	113.2	5.9	139		3.36159e+06
505	High	Plasma	A8K9K1	Calcium-transporting ATPase OS=Homo sapiens OX=9606 PE=2 SV=1	12.417	3	3	4	3	998	109.1	5.62	137	Oxidation [M720]	3.9165e+06
506	High	Plasma	A4D275	Actin-related protein 2/3 complex subunit OS=Homo sapiens OX=9606 GN=ARPC1B PE=2 SV=1	11.749	8	2	2	2	372	40.9	8.35	136		1.18477e+07
507	High	Plasma	A0A0J9YXC7	LIM and senescent cell antigen-like-containing domain protein OS=Homo sapiens OX=9606 GN=LIMS3 PE=4 SV=1	9.53	6	2	3	2	398	45.7	7.88	134	Carbamidomethyl [C255; C258]	5.54092e+06
508	High	Plasma	Q6EZE9	Defensin, alpha 3, neutrophil-specific OS=Homo sapiens OX=9606 GN=DEFA3 PE=2 SV=1	11.366	43	2	8	2	94	10.2	5.99	134	Deamidated [Q35]; Carbamidomethyl [C83]	1.49676e+06
509	High	Plasma	A0A024RAR8	Aminopeptidase OS=Homo sapiens OX=9606 GN=ARTS-1 PE=3 SV=1	5.998	1	1	3	1	941	107.1	6.34	133		5197531
510	High	Plasma	A0A3S6RFK6	MHC class I antigen OS=Homo sapiens OX=9606 GN=HLA-A PE=3 SV=1	16.979	14	4	5	1	365	40.9	6.47	133	Carbamidomethyl [C188]	168695
511	High	Plasma	A0A384MDM4	Epididymis secretory sperm binding protein OS=Homo sapiens OX=9606 PE=2 SV=1	15.482	2	3	10	3	2871	312	4.93	132	Carbamidomethyl [C1320; C1326; C1333; C2096; C2099; C2289; C2295; C2302]; Deamidated [Q2296; N2304]	680834
512	High	Plasma	A0A7S5C3W6	IGH c3099_heavy_IGHV3-49_IGHD3-22_IGHJ6 (Fragment) OS=Homo sapiens OX=9606 PE=2 SV=1	8.565	19	2	4	2	133	14.7	7.9	132		16227018
513	High	Plasma	A0A384NKJ3	Epididymis secretory sperm binding protein OS=Homo sapiens OX=9606 PE=2 SV=1	12.157	9	2	2	2	302	32.8	8.54	132		1.806e+06
514	High	Plasma	A0A5C2FXZ0	IGL c1514_light_IGKV1D-17_IGKJ2 (Fragment) OS=Homo sapiens OX=9606 PE=2 SV=1	11.124	30	2	3	2	109	11.9	8.46	132		10224871
515	High	Plasma	Q9UII7	Cadherin-1 OS=Homo sapiens OX=9606 PE=2 SV=1	10.427	4	2	3	2	901	99.6	4.78	131		3.74517e+06
516	High	Plasma	A0A140VK56	Transaldolase OS=Homo sapiens OX=9606 PE=2 SV=1	10.374	7	2	7	2	337	37.5	6.81	131		5.431e+06
517	High	Plasma	Q53G35	Phosphoglycerate mutase (Fragment) OS=Homo sapiens OX=9606 PE=2 SV=1	7.754	12	2	13	2	254	28.8	7.18	130	Carbamidomethyl [C153]	2.8672e+06
518	High	Plasma	A0A679KA99	ACX136 (Fragment) OS=Homo sapiens OX=9606 PE=2 SV=1	14.431	10	2	6	1	248	27.1	9.06	130	Oxidation [M144]	2.82158e+06
519	High	Plasma	A8K6K4	cDNA FLJ77565, highly similar to Homo sapiens interleukin 1 receptor accessory protein (IL1RAP), transcript variant 1, mRNA OS=Homo sapiens OX=9606 PE=2 SV=1	8.392	5	3	15	3	570	65.4	8.22	129		20681090
520	High	Plasma	A0A5C2GDW9	IG c1179_heavy_IGHV3-15_IGHD2-15_IGHJ4 (Fragment) OS=Homo sapiens OX=9606 PE=2 SV=1	12.53	15	2	8	2	127	13.7	7.81	129		3945948
521	High	Plasma	K7EM49	phosphogluconate dehydrogenase (NADP(+)-dependent, decarboxylating) (Fragment) OS=Homo sapiens OX=9606 GN=PGD PE=1 SV=1	13.605	29	4	6	4	205	22.2	6.39	129	Deamidated [N90]	3.82513e+06
522	High	Plasma	H0Y2Y8	Zyxin (Fragment) OS=Homo sapiens OX=9606 GN=ZYX PE=1 SV=1	21.123	12	3	6	1	540	57.6	6.87	128	Deamidated [Q278]	1.72549e+07
523	High	Plasma	A2N2G5	VH87-2 protein (Fragment) OS=Homo sapiens OX=9606 GN=VH87-2 PE=2 SV=1	11.414	22	2	4	2	135	14.5	8.79	124	Deamidated [Q1; Q3]	12019106
524	High	Plasma	A0A3B3ITK7	Phosphoglucomutase-1 OS=Homo sapiens OX=9606 GN=PGM1 PE=1 SV=1	7.813	4	2	4	2	584	63.9	6.76	124		145894
525	High	Plasma	Q59G88	Coronin (Fragment) OS=Homo sapiens OX=9606 PE=3 SV=1	10.085	8	2	3	2	558	59.6	8.13	123	Carbamidomethyl [C53]	1.05685e+07
526	High	Plasma	M0R0W6	receptor protein-tyrosine kinase OS=Homo sapiens OX=9606 GN=AXL PE=1 SV=1	3.818	2	1	4	1	626	69.2	5.53	121		7693445
527	High	Plasma	A0A024R2W4	Dystroglycan 1 OS=Homo sapiens OX=9606 GN=DAG1 PE=4 SV=1	12.078	5	3	7	3	895	97.5	8.56	121	Carbamidomethyl [C264]	673765
528	High	Plasma	A0A8I5KX85	Protein CDV3 homolog OS=Homo sapiens OX=9606 GN=CDV3 PE=1 SV=1	11.599	19	1	2	1	257	27.2	6.4	120		806877
529	High	Plasma	A0A0S2Z3F6	Cholesteryl ester transfer protein (Fragment) OS=Homo sapiens OX=9606 GN=CETP PE=2 SV=1	12.484	9	3	9	3	493	54.7	6.09	119		6.26402e+06
530	High	Plasma	A0A140VJE4	Testicular tissue protein Li 18 OS=Homo sapiens OX=9606 PE=2 SV=1	20.087	10	5	11	5	743	82.2	6.65	117		9.65193e+06
531	High	Plasma	A0A024RAJ6	Beta-hexosaminidase OS=Homo sapiens OX=9606 GN=HEXB PE=2 SV=1	8.865	6	3	7	3	556	63.1	6.76	115		8.13229e+06
532	High	Plasma	B7Z7R8	cDNA FLJ55622, highly similar to Multimerin-1 OS=Homo sapiens OX=9606 PE=2 SV=1	19.801	5	3	6	3	970	110.7	7.02	113	Deamidated [Q189; N191]	10355105
533	High	Plasma	A0A0K0K1K4	Proteasome subunit alpha type OS=Homo sapiens OX=9606 GN=HEL-S-276 PE=2 SV=1	3.527	4	1	6	1	248	27.9	8.46	113		1.07359e+07
534	High	Plasma	A0A024RDY3	Lysosomal-associated membrane protein 1, isoform CRA_a OS=Homo sapiens OX=9606 GN=LAMP1 PE=3 SV=1	3.711	3	1	5	1	417	44.9	8.75	113		419129
535	High	Plasma	B2RAR0	cDNA, FLJ95061, highly similar to Homo sapiens bridging integrator 2 (BIN2), mRNA OS=Homo sapiens OX=9606 PE=2 SV=1	16.169	12	3	5	3	565	61.9	5.12	112		1.94882e+06
536	High	Plasma	A0A7I2V3S6	peptidylprolyl isomerase OS=Homo sapiens OX=9606 GN=FKBP1A PE=1 SV=1	3.899	10	1	2	1	129	14.9	9.52	112		4104447
537	High	Plasma	C9JPK5	Integrin beta OS=Homo sapiens OX=9606 GN=ITGB1 PE=1 SV=2	14.082	8	4	14	4	809	90	5.59	109	Carbamidomethyl [C508; C510; C524; C699]	1.02686e+07
538	High	Plasma	B7ZLY3	LTBP1 protein OS=Homo sapiens OX=9606 GN=LTBP1 PE=2 SV=1	19.034	8	6	9	6	1353	148.4	5.1	107	Carbamidomethyl [C104; C339; C833; C839]	4.04778e+06
539	High	Plasma	B0BCY7	Aminopeptidase OS=Homo sapiens OX=9606 GN=ENPEP PE=2 SV=1	4.097	1	1	5	1	957	109.2	5.47	107		5770216
540	High	Plasma	W0UV60	Ribonuclease A F3 OS=Homo sapiens OX=9606 GN=RAF3 PE=3 SV=1	12.511	19	2	6	2	161	18.3	8.73	106	Carbamidomethyl [C138]; Deamidated [Q127; N131]	822221
541	High	Plasma	Q53R15	Uncharacterized protein MYL1 (Fragment) OS=Homo sapiens OX=9606 GN=MYL1 PE=4 SV=1	9.262	17	2	3	2	140	15.6	4.79	105		6895119
542	High	Plasma	H0YFH1	Alpha-2-macroglobulin (Fragment) OS=Homo sapiens OX=9606 GN=A2M PE=1 SV=1	4.181	14	1	2	1	73	7.9	10.01	105		6066535
543	High	Plasma	F8VV57	Keratin, type II cytoskeletal 5 (Fragment) OS=Homo sapiens OX=9606 GN=KRT5 PE=1 SV=1	7.801	19	2	4	2	132	12.2	12	105		1.72813e+07
544	High	Plasma	Q5T382	Dopamine beta-hydroxylase (Fragment) OS=Homo sapiens OX=9606 GN=DBH PE=1 SV=2	6.349	8	2	7	2	256	28.5	5.73	105		20087084
545	High	Plasma	A0A024RB87	RAP1B, member of RAS oncogene family, isoform CRA_a OS=Homo sapiens OX=9606 GN=RAP1B PE=4 SV=1	12.016	20	3	3	3	184	20.8	5.78	105		5.21729e+06
546	High	Plasma	A0A5C2GBP7	IGL c151_light_IGKV2D-28_IGKJ3 (Fragment) OS=Homo sapiens OX=9606 PE=2 SV=1	8.527	33	2	5	1	112	12.1	5.31	104	Carbamidomethyl [C23]	1.05177e+07
547	High	Plasma	H2AM05	MHC class I antigen (Fragment) OS=Homo sapiens OX=9606 GN=HLA-A PE=3 SV=1	15.079	17	4	4	1	273	31.4	5.67	103	Carbamidomethyl [C163]; Deamidated [N65; Q71]	15607725
548	High	Plasma	B2R4D5	Actin-related protein 2/3 complex subunit 3 OS=Homo sapiens OX=9606 PE=2 SV=1	5.359	6	1	2	1	178	20.5	8.59	102		17562046
549	High	Plasma	A0A7S5EXD3	IGH c3152_heavy_IGHV3-21_IGHD3-9_IGHJ6 (Fragment) OS=Homo sapiens OX=9606 PE=2 SV=1	11.923	23	2	3	1	128	14.3	7.02	101	Carbamidomethyl [C96]	4952005
550	High	Plasma	H7BZ15	Small membrane A-kinase anchor protein (Fragment) OS=Homo sapiens OX=9606 GN=C2orf88 PE=1 SV=1	2.138	18	1	14	1	67	7.7	5.35	101	Carbamidomethyl [C34]; Deamidated [N43]; Oxidation [M38]	63729575
551	High	Plasma	V9HWC7	Peroxiredoxin-6 OS=Homo sapiens OX=9606 GN=HEL-S-128m PE=2 SV=1	12.209	15	2	4	2	224	25	6.38	101	Carbamidomethyl [C91]	15305210
552	High	Plasma	D6RD17	Immunoglobulin J chain (Fragment) OS=Homo sapiens OX=9606 GN=JCHAIN PE=1 SV=8	6.58	14	2	11	2	157	18	5.6	100	Carbamidomethyl [C100]	1.80615e+07
553	High	Plasma	A0A7T0PWU2	Immunglobulin heavy chain variable region (Fragment) OS=Homo sapiens OX=9606 PE=2 SV=1	10.781	15	1	2	1	123	13.3	8.46	100		3.80859e+06
554	High	Plasma	Q58EY4	SWI/SNF related, matrix associated, actin dependent regulator of chromatin, subfamily c, member 1 OS=Homo sapiens OX=9606 GN=SMARCC1 PE=2 SV=1	2.22	1	1	9	1	1105	122.8	5.72	99		760458
555	High	Plasma	B4DLJ3	cDNA FLJ51495, highly similar to ADP-ribosylation factor 5 OS=Homo sapiens OX=9606 PE=2 SV=1	2.801	4	1	2	1	229	25.4	7.66	98		743474
556	High	Plasma	Q32Q10	RSU1 protein (Fragment) OS=Homo sapiens OX=9606 GN=RSU1 PE=2 SV=1	10.668	24	3	6	3	280	31.3	9.09	98	Deamidated [Q230]	1.5558e+06
557	High	Plasma	E7EMB3	Calmodulin-2 OS=Homo sapiens OX=9606 GN=CALM2 PE=1 SV=1	10.747	17	2	4	2	196	21.7	4.56	98	Deamidated [N145]	5.50826e+06
558	High	Plasma	Q05CP7	Fatty acid-binding protein, liver (Fragment) OS=Homo sapiens OX=9606 GN=FABP1 PE=2 SV=1	3.289	8	1	6	1	134	15.1	9.51	98		3.3919e+06
559	High	Plasma	A0A024R0V4	Vasodilator-stimulated phosphoprotein isoform 1 OS=Homo sapiens OX=9606 GN=VASP PE=2 SV=1	10.82	8	2	4	2	380	39.8	8.94	96		4.28612e+06
560	High	Plasma	B4DUP2	UTP--glucose-1-phosphate uridylyltransferase OS=Homo sapiens OX=9606 PE=2 SV=1	6.184	3	1	9	1	517	57.8	8.13	96		3397638
561	High	Plasma	A0A024RBB7	Nucleosome assembly protein 1-like 1, isoform CRA_a OS=Homo sapiens OX=9606 GN=NAP1L1 PE=3 SV=1	6.746	9	2	3	2	391	45.3	4.46	96		2.0134e+06
562	High	Plasma	C9JXX4	Insulin-like growth factor-binding protein 5 (Fragment) OS=Homo sapiens OX=9606 GN=IGFBP5 PE=1 SV=1	7.408	15	2	9	2	233	25.5	7.31	96	Carbamidomethyl [C38; C45]	1.16766e+07
563	High	Plasma	B4DLV7	Rab GDP dissociation inhibitor OS=Homo sapiens OX=9606 PE=2 SV=1	13.887	14	4	4	3	449	51.1	8.18	94	Carbamidomethyl [C418]	4149007
564	High	Plasma	A0A804HL07	protein disulfide-isomerase OS=Homo sapiens OX=9606 GN=CRELD1 PE=1 SV=1	9.02	5	2	4	2	537	58.1	6.74	94	Carbamidomethyl [C98]	3600082
565	High	Plasma	A0A7P0Z4P5	4F2 cell-surface antigen heavy chain OS=Homo sapiens OX=9606 GN=SLC3A2 PE=1 SV=1	8.647	7	3	7	3	654	70.4	5.21	93		4.05225e+06
566	High	Plasma	A0A5C2G618	IGH c406_heavy__IGHV3-33_IGHD3-10_IGHJ4 (Fragment) OS=Homo sapiens OX=9606 PE=2 SV=1	11.838	23	2	3	1	123	13.4	7.12	93	Deamidated [Q1; Q3]	7.18247e+06
567	High	Plasma	E2RVJ0	Anion exchange protein OS=Homo sapiens OX=9606 GN=SLC4A1 PE=2 SV=1	8.051	4	2	5	2	912	101.9	5.22	91	Deamidated [N365; Q373; Q374]	2.09644e+06
568	High	Plasma	A0A140VJM4	Potassium channel tetramerisation domain containing 12 OS=Homo sapiens OX=9606 GN=KCTD12 PE=2 SV=1	3.346	5	1	3	1	325	35.7	5.64	90		1.2091e+06
569	High	Plasma	D3DVW9	Protein tyrosine phosphatase, non-receptor type substrate 1, isoform CRA_a OS=Homo sapiens OX=9606 GN=PTPNS1 PE=4 SV=1	5.531	2	1	2	1	504	54.9	6.98	89		381396
570	High	Plasma	V9HW80	Transitional endoplasmic reticulum ATPase OS=Homo sapiens OX=9606 GN=HEL-S-70 PE=2 SV=1	14.54	10	5	5	5	806	89.3	5.26	88	Carbamidomethyl [C105]	122733292
571	High	Plasma	B4DWA6	F-actin-capping protein subunit beta OS=Homo sapiens OX=9606 PE=2 SV=1	7.418	7	2	2	2	335	37.5	6.14	86		5.35809e+06
572	High	Plasma	D3DR24	Exostoses (Multiple) 2, isoform CRA_a OS=Homo sapiens OX=9606 GN=EXT2 PE=3 SV=1	10.86	4	2	3	2	731	83.7	6.16	86	Carbamidomethyl [C164]	845527
573	High	Plasma	G4XXL9	Cytochrome c OS=Homo sapiens OX=9606 GN=CYCS PE=3 SV=1	3.071	8	1	2	1	105	11.7	9.57	86		7.95427e+06
574	High	Plasma	Q59FV6	Actin-related protein 3 (Fragment) OS=Homo sapiens OX=9606 PE=2 SV=1	9.029	15	3	3	3	369	42.2	5.87	85	Carbamidomethyl [C140; C359]; Deamidated [N120]	6.80907e+06
575	High	Plasma	B2RDW1	Ubiquitin-40S ribosomal protein S27a OS=Homo sapiens OX=9606 GN=HEL112 PE=2 SV=1	6.566	10	1	3	1	156	18	9.64	85		5.13555e+06
576	High	Plasma	A0A5C2GH70	IG c941_heavy_IGHV3-7_IGHD3-3_IGHJ6 (Fragment) OS=Homo sapiens OX=9606 PE=2 SV=1	3.44	14	1	8	1	132	14.8	6.6	85		3.03869e+06
577	High	Plasma	V9HW31	ATP synthase subunit beta OS=Homo sapiens OX=9606 GN=HEL-S-271 PE=2 SV=1	9.407	6	2	2	2	529	56.5	5.4	84		5.29892e+06
578	High	Plasma	A0A384P5K2	Epididymis secretory sperm binding protein OS=Homo sapiens OX=9606 PE=2 SV=1	9.74	16	2	2	2	193	20.6	8.57	84		2.37586e+06
579	High	Plasma	V9HVX8	Epididymis luminal protein 109 OS=Homo sapiens OX=9606 GN=HEL-109 PE=2 SV=1	7.844	3	2	2	2	711	80	5.44	83	Oxidation [M597]	26840728
580	High	Plasma	A0A346JF56	Fc gamma receptor RIIa3 splice variant OS=Homo sapiens OX=9606 GN=FCGR2A PE=2 SV=1	22.887	14	2	8	2	333	36.7	6.28	81	Carbamidomethyl [C59]; Deamidated [N48; Q51; N75; N77]	1.9413e+07
581	High	Plasma	A0A024RDA6	Insulin-like growth factor binding protein 7, isoform CRA_a (Fragment) OS=Homo sapiens OX=9606 GN=IGFBP7 PE=4 SV=1	4.413	9	1	2	1	194	20.3	8.54	80	Carbamidomethyl [C23; C25]	502472
582	High	Plasma	Q53FI7	Four and a half LIM domains 1 variant (Fragment) OS=Homo sapiens OX=9606 PE=2 SV=1	5.85	7	2	2	2	280	31.9	8.22	79	Carbamidomethyl [C65]	6294707
583	High	Plasma	A0A0S2Z2Z6	Annexin (Fragment) OS=Homo sapiens OX=9606 GN=ANXA6 PE=2 SV=1	6.145	3	2	2	2	673	75.8	5.6	78	Deamidated [N636]	1.06075e+07
584	High	Plasma	A0A087WX80	Laminin subunit alpha-2 OS=Homo sapiens OX=9606 GN=LAMA2 PE=1 SV=2	9.902	1	3	4	3	3210	353.4	6.54	75		4.76892e+06
585	High	Plasma	B4DPT5	alanine transaminase OS=Homo sapiens OX=9606 PE=2 SV=1	2.462	2	1	3	1	385	41.4	8.65	74		24811098
586	High	Plasma	J3QQX2	Rho GDP-dissociation inhibitor 1 OS=Homo sapiens OX=9606 GN=ARHGDIA PE=1 SV=1	8.28	14	2	2	2	235	25.8	7.44	73		8.2971e+06
587	High	Plasma	A0A024R882	Stomatin, isoform CRA_a OS=Homo sapiens OX=9606 GN=STOM PE=3 SV=1	10.542	18	3	3	3	288	31.7	7.88	72		470912
588	High	Plasma	A0A5C2GIW7	IG c259_light_IGLV1-40_IGLJ1 (Fragment) OS=Homo sapiens OX=9606 PE=2 SV=1	3.204	15	1	3	1	112	11.7	7.12	72	Deamidated [Q1]	4913716
589	High	Plasma	A0A024RD39	Platelet-activating factor acetylhydrolase OS=Homo sapiens OX=9606 GN=PLA2G7 PE=4 SV=1	4.279	3	1	3	1	441	50	7.56	71		1.27594e+07
590	High	Plasma	C9JJQ8	Tubulin alpha chain (Fragment) OS=Homo sapiens OX=9606 GN=TUBA4A PE=1 SV=1	8.882	18	2	2	2	198	21.7	6.28	70	Carbamidomethyl [C77]	3.74559e+07
591	High	Plasma	A0A024R825	Carbonic anhydrase OS=Homo sapiens OX=9606 GN=CA3 PE=3 SV=1	7.831	17	3	3	3	260	29.6	7.34	69		10938421
592	High	Plasma	B4DI63	Mimecan OS=Homo sapiens OX=9606 PE=2 SV=1	2.704	3	1	3	1	356	40.5	7.99	69		6089858
593	High	Plasma	Q53SD2	Uncharacterized protein MYL1 (Fragment) OS=Homo sapiens OX=9606 GN=MYL1 PE=4 SV=1	6.999	49	1	4	1	53	5.4	9.13	67		644797
594	High	Plasma	B4DJQ8	Dipeptidyl peptidase 1 OS=Homo sapiens OX=9606 PE=2 SV=1	4.674	6	2	6	2	446	50.1	6.99	66		6061691
595	High	Plasma	J3KPA1	Cysteine-rich secretory protein 3 OS=Homo sapiens OX=9606 GN=CRISP3 PE=1 SV=1	15.449	27	3	7	3	276	31	7.61	65	Carbamidomethyl [C183; C188; C200; C203; C222; C225; C229; C234; C238]; Deamidated [N228; N236]	2120297
596	High	Plasma	A0A1B0GW23	N-acyl-aliphatic-L-amino acid amidohydrolase (Fragment) OS=Homo sapiens OX=9606 GN=ABHD14A-ACY1 PE=1 SV=1	6.464	5	2	2	2	586	65.4	6.67	65		4.08975e+06
597	High	Plasma	H9KV31	Neural cell adhesion molecule 2 OS=Homo sapiens OX=9606 GN=NCAM2 PE=1 SV=2	3.536	1	1	2	1	819	91.1	5.6	64		4771919
598	High	Plasma	A0A5C2FX12	IGL c1372_light_IGLV3-21_IGLJ3 (Fragment) OS=Homo sapiens OX=9606 PE=2 SV=1	5.875	15	1	2	1	108	11.5	6	64		2.09243e+06
599	High	Plasma	A0A5C2G989	IGH + IGL c253_heavy_IGHV3-48_IGHD3-22_IGHJ4 (Fragment) OS=Homo sapiens OX=9606 PE=2 SV=1	7.341	25	2	4	1	122	13.3	6.52	64	Carbamidomethyl [C96]	119618
600	High	Plasma	A0A669KB91	T-complex protein 10A homolog 1 (Fragment) OS=Homo sapiens OX=9606 GN=TCP10L PE=3 SV=1	2.345	6	1	2	1	123	13.7	10.07	64	Deamidated [Q4]	535108160
601	High	Plasma	A0A0C4DGQ5	Calpain small subunit 1 OS=Homo sapiens OX=9606 GN=CAPNS1 PE=1 SV=1	6.57	5	1	2	1	322	33.8	6.23	62		272916
602	High	Plasma	A0A109NGN6	Proteasome subunit alpha type OS=Homo sapiens OX=9606 PE=2 SV=1	8.497	8	1	2	1	241	26.4	4.79	61		4.13717e+06
603	High	Plasma	C9JMN9	Protein disulfide-isomerase A4 OS=Homo sapiens OX=9606 GN=PDIA4 PE=1 SV=2	7.24	4	2	2	2	694	78.5	5.34	61		7.92651e+06
604	High	Plasma	Q8IY98	ACTR2 protein OS=Homo sapiens OX=9606 GN=ACTR2 PE=2 SV=1	5.311	7	2	3	2	339	38.7	6.09	60		6.50878e+06
605	High	Plasma	B4DH02	Heat shock 70 kDa protein 4 OS=Homo sapiens OX=9606 PE=2 SV=1	6.039	3	1	3	1	840	94.3	5.19	59		815600
606	High	Plasma	A0A5C2GMZ5	IG c855_heavy_IGHV3-23_IGHD1-26_IGHJ1 (Fragment) OS=Homo sapiens OX=9606 PE=2 SV=1	2.347	7	1	2	1	120	13	5.14	59		6002442
607	High	Plasma	A0A7S5C4E3	IGH c4003_heavy_IGHV3-73_IGHD2-15_IGHJ4 (Fragment) OS=Homo sapiens OX=9606 PE=2 SV=1	4.991	15	1	2	1	130	13.9	7.77	58		4491618
608	High	Plasma	Q53S56	Proliferation-inducing protein 34 OS=Homo sapiens OX=9606 GN=PAP PE=2 SV=1	8.219	19	2	2	2	175	19.4	7.64	58	Carbamidomethyl [C68]	6207258
609	High	Plasma	E7EPS8	protein-tyrosine-phosphatase OS=Homo sapiens OX=9606 GN=PTPRM PE=1 SV=2	2.747	1	1	2	1	1390	157	6.92	58		4.09244e+06
610	High	Plasma	A0A3B3ISU3	Low affinity immunoglobulin gamma Fc region receptor III-B OS=Homo sapiens OX=9606 GN=FCGR3B PE=1 SV=1	9.05	12	2	7	2	233	26.2	6.71	58		12541763
611	High	Plasma	Q59EG0	Basement membrane-specific heparan sulfate proteoglycan core protein variant (Fragment) OS=Homo sapiens OX=9606 PE=2 SV=1	12.747	3	5	7	1	2331	246.3	7.23	57	Deamidated [Q1379]; Carbamidomethyl [C57]	2.81987e+07
612	High	Plasma	A0A0G2JQD6	Extracellular serine/threonine protein kinase FAM20C (Fragment) OS=Homo sapiens OX=9606 GN=FAM20C PE=1 SV=1	9.795	14	2	6	2	261	28.3	7.31	57		1.29364e+07
613	High	Plasma	A0A5C2GHK4	IG c602_heavy_IGHV3-48_IGHD6-13_IGHJ4 (Fragment) OS=Homo sapiens OX=9606 PE=2 SV=1	8.339	16	1	11	1	122	13.4	7.88	55	Oxidation [M5]; Deamidated [Q3; Q13]	74727240
614	High	Plasma	E9PNG1	CSC1-like protein 2 (Fragment) OS=Homo sapiens OX=9606 GN=TMEM63B PE=1 SV=1	2.361	4	1	3	1	226	25.5	7.85	54		6.47947e+06
615	High	Plasma	A8K2E3	Leptin receptor OS=Homo sapiens OX=9606 PE=2 SV=1	4.927	2	1	2	1	896	102.4	7.49	53		2252962
616	High	Plasma	Q8WXP9	Oxysterol-binding protein OS=Homo sapiens OX=9606 GN=OSBPL7 PE=2 SV=1	2.131	2	1	4	1	842	95.4	8.05	53	Carbamidomethyl [C640]; Deamidated [N643]	10633331
617	High	Plasma	Q6PEY6	Insulin-like growth factor-binding protein 1 OS=Homo sapiens OX=9606 GN=IGFBP1 PE=2 SV=1	3.499	5	1	2	1	259	27.9	5.19	53		10662788
618	High	Plasma	A0A5C2FXE2	IGL c265_light_IGLV2-14_IGLJ2 (Fragment) OS=Homo sapiens OX=9606 PE=2 SV=1	4.379	14	1	4	1	112	11.7	5.87	52		8510864
619	High	Plasma	A5YM63	Neurofilament medium polypeptide OS=Homo sapiens OX=9606 GN=NEFM PE=2 SV=1	4.673	3	1	2	1	877	98.3	4.86	51		436097
620	High	Plasma	V9HW35	Peroxiredoxin-5 OS=Homo sapiens OX=9606 GN=HEL-S-55 PE=2 SV=1	2.122	5	1	3	1	162	17	7.24	50		4922946
621	High	Plasma	B2RBL3	Thymidine phosphorylase OS=Homo sapiens OX=9606 PE=2 SV=1	7.575	6	2	2	2	482	49.9	5.53	49		6.60039e+06
622	High	Plasma	A0A024RB36	Tachykinin 3 (Neuromedin K, neurokinin beta), isoform CRA_c OS=Homo sapiens OX=9606 GN=TAC3 PE=3 SV=1	1.843	7	1	8	1	135	14.8	9.44	46	Deamidated [Q45; Q48]	6.21976e+08
623	High	Plasma	Q9HB00	Desmocollin 1, isoform CRA_b OS=Homo sapiens OX=9606 GN=DSC1 PE=4 SV=1	4.904	2	1	2	1	840	93.8	5.53	44		1.1467e+06
624	High	Plasma	D9ZGF8	Rho-associated protein kinase OS=Homo sapiens OX=9606 GN=ROCK1 PE=3 SV=1	2.461	1	1	3	1	1354	158.1	5.94	43	Oxidation [M1212]	199483008
625	High	Plasma	B2R8Y9	Tissue factor pathway inhibitor OS=Homo sapiens OX=9606 PE=2 SV=1	9.815	7	1	14	1	304	35	8.25	43	Carbamidomethyl [C125; C134]; Deamidated [Q118; Q119]	6.42614e+06
626	High	Plasma	H0YCG3	MOT5 (Fragment) OS=Homo sapiens OX=9606 PE=1 SV=1	4.669	8	1	3	1	227	24.8	4.55	43	Carbamidomethyl [C156]	6.28128e+06
627	High	Plasma	A0A6Q8PGK1	Heat shock protein beta-1 OS=Homo sapiens OX=9606 GN=HSPB1 PE=1 SV=1	5.72	15	2	2	2	215	23.7	6.4	41		14968542
628	High	Plasma	E9PC41	Interleukin-1 receptor-like 1 OS=Homo sapiens OX=9606 GN=IL1RL1 PE=1 SV=1	4.248	5	1	2	1	314	35.6	7.83	41	Carbamidomethyl [C87]	2.15675e+06
629	High	Plasma	V9HVX6	Epididymis luminal protein 9 OS=Homo sapiens OX=9606 GN=HEL-9 PE=2 SV=1	2.95	2	1	3	1	501	54.8	6.92	39		987552
630	High	Plasma	A0A2X0TVV1	ARHGEF17 (Fragment) OS=Homo sapiens OX=9606 GN=ARHGEF17 PE=4 SV=1	2.041	1	1	19	1	2065	221.8	6.29	39	Deamidated [Q1211]	93511128
631	High	Plasma	H0Y9C7	N(4)-(beta-N-acetylglucosaminyl)-L-asparaginase (Fragment) OS=Homo sapiens OX=9606 GN=AGA PE=1 SV=8	2.624	8	1	4	1	154	16.9	6.27	39	Carbamidomethyl [C64]	7.08693e+06
632	High	Plasma	B7Z362	Tissue alpha-L-fucosidase OS=Homo sapiens OX=9606 PE=2 SV=1	3.61	13	1	2	1	130	15.2	8.59	37		3.13666e+06
633	High	Plasma	B4DZ97	cDNA FLJ60985 OS=Homo sapiens OX=9606 PE=2 SV=1	4.863	3	2	12	2	1298	142.4	7.18	35	Deamidated [N891; Q912; Q1091]; Oxidation [M1085]; Carbamidomethyl [C895]	636337674
634	High	Plasma	E5RFI8	Sorting nexin-31 (Fragment) OS=Homo sapiens OX=9606 GN=SNX31 PE=4 SV=1	2.916	10	1	8	1	137	15.6	5.91	35	Deamidated [N126; Q128]	17522450
635	High	Plasma	B2RAS2	adenosine deaminase OS=Homo sapiens OX=9606 PE=2 SV=1	4.794	4	2	3	2	511	59	8.43	34		9.84583e+06
636	High	Plasma	A0A384NL29	Superoxide dismutase OS=Homo sapiens OX=9606 PE=2 SV=1	2.346	7	1	2	1	222	24.7	8.25	34		549404
637	High	Plasma	Q5T098	Utrophin (Fragment) OS=Homo sapiens OX=9606 GN=UTRN PE=1 SV=1	2.079	26	1	5	1	66	7.8	5.39	33	Deamidated [Q20]	9822845
638	High	Plasma	A0A024R878	Endoglin (Osler-Rendu-Weber syndrome 1), isoform CRA_a OS=Homo sapiens OX=9606 GN=ENG PE=4 SV=1	2.71	2	1	3	1	658	70.5	6.61	33		9585064
639	High	Plasma	L8E8Z0	Alternative protein ELAVL3 OS=Homo sapiens OX=9606 GN=ELAVL3 PE=4 SV=1	3.085	33	1	10	1	45	4.9	10.78	33	Deamidated [Q3; N14]	103974136
640	High	Plasma	B7Z8Y6	cDNA FLJ58394, highly similar to Platelet endothelial cell adhesion molecule OS=Homo sapiens OX=9606 PE=2 SV=1	7.982	3	1	6	1	733	81.7	6.71	32	Carbamidomethyl [C471; C476]; Deamidated [N462; Q470; N475]	779075
641	High	Plasma	A0A024R610	Neogenin homolog 1 (Chicken), isoform CRA_a OS=Homo sapiens OX=9606 GN=NEO1 PE=3 SV=1	2.182	1	1	5	1	1257	137.6	6.34	32		16974558
642	High	Plasma	A0A0A0MTS7	Titin OS=Homo sapiens OX=9606 GN=TTN PE=1 SV=1	3.553	0	1	2	1	35991	3992.2	6.39	30		983855
643	High	Plasma	A0A5C2GCT8	IGH + IGL c254_light_IGKV1-12_IGKJ1 (Fragment) OS=Homo sapiens OX=9606 PE=2 SV=1	2.439	17	1	2	1	107	11.6	7.99	30	Deamidated [Q6]	26367822
644	High	Plasma	Q59FR8	Galectin (Fragment) OS=Homo sapiens OX=9606 PE=2 SV=1	4.168	5	1	3	1	258	27.1	8.41	28		3.3033e+06
645	High	Plasma	A0A024RDE3	Alcohol dehydrogenase IB (Class I), beta polypeptide, isoform CRA_a OS=Homo sapiens OX=9606 GN=ADH1B PE=3 SV=1	3.173	4	1	3	1	375	39.8	8.29	23	Carbamidomethyl [C241]	7942687
646	High	Plasma	A0A024R475	Cullin 3, isoform CRA_a OS=Homo sapiens OX=9606 GN=CUL3 PE=3 SV=1	2.126	2	1	4	1	768	88.9	8.48	21		11302683
647	High	Serum	V9HWA9	Complement C3 OS=Homo sapiens OX=9606 GN=HEL-S-62p PE=2 SV=1	4238.32	86	179	39215	22	1663	187	6.4	735490	Carbamidomethyl [C559; C627; C720; C727; C728; C816; C873; C1010; C1101; C1158; C1358; C1389; C1458; C1489; C1537; C1637; C1646; C1661]; Deamidated [Q50; N103; Q109; Q115; Q126; Q133; N166; N169; Q177; Q183; N184; Q185; N200; Q203; N212; Q215; Q216; N247; Q276; Q280; Q312; N313; Q340; Q354; N378; Q392; Q398; Q402; N412; Q417; Q442; N451; N453; N454; N472; N474; Q506; Q512; Q543; Q569; Q574; Q579;…	1.39103e+11
648	High	Serum	A0A8Q3SI05	Complement C3 (Fragment) OS=Homo sapiens OX=9606 GN=C3 PE=1 SV=1	3282.59	85	145	29689	1	1338	150.8	6.62	566398	Carbamidomethyl [C267; C335; C428; C435; C436; C524; C581; C718; C809; C1033; C1064; C1133; C1164; C1212; C1312; C1321; C1336]; Deamidated [Q20; N21; Q48; Q62; N86; Q100; Q106; Q110; N120; Q125; Q150; N159; N161; N162; N180; N182; Q214; Q220; Q251; Q277; Q282; Q287; Q288; N314; Q360; Q361; Q364; N437; N458; N468; N482; N492; N500; Q535; N577; Q616; Q666; Q678; Q691; Q697; Q721; N722; Q741; Q751; …	2.55451e+07
649	High	Serum	C0JYY2	Apolipoprotein B (Including Ag(X) antigen) OS=Homo sapiens OX=9606 GN=APOB PE=4 SV=1	6330.65	71	318	21131	235	4563	515.2	7.05	432735	Deamidated [N55; N77; Q86; Q96; N118; Q140; N155; Q243; Q246; Q264; Q281; Q284; Q369; Q380; Q384; Q387; Q389; Q396; N404; Q424; Q425; N450; N451; N456; Q461; N468; Q473; Q475; N494; Q497; Q501; Q515; Q541; Q546; N575; Q579; Q585; N586; Q588; N591; N599; N602; Q609; Q623; N658; N664; N665; Q708; N723; Q725; Q748; N752; Q793; N868; Q870; N886; Q900; N902; N904; N940; Q1013; Q1023; Q1056; Q1065; Q11…	1.50875e+11
650	High	Serum	Q5VY30	Retinol-binding protein OS=Homo sapiens OX=9606 GN=RBP4 PE=1 SV=2	398.125	70	13	19874	13	199	23	6.09	456428	Deamidated [Q54; N56; Q68; N81; N82; N117; Q133; N140; N158; Q165; N187]; Oxidation [M43; M69; M89; M104]; Carbamidomethyl [C86; C136; C145; C190]	1.45309e+11
651	High	Serum	A0A0C4DGB6	Albumin OS=Homo sapiens OX=9606 GN=ALB PE=1 SV=1	1581.81	84	73	13686	4	604	69.2	6.37	231501	Carbamidomethyl [C58; C77; C86; C99; C114; C115; C125; C148; C192; C193; C201; C269; C270; C277; C289; C302; C303; C313; C340; C384; C385; C393; C416; C472; C485; C500; C501; C511; C538; C591]; Deamidated [N42; Q53; Q56; Q57; N68; N85; Q118; N123; Q128; N133; N135; N154; Q194; N319; N342; Q409; N410; Q414; N415; Q421; Q428; N429; Q441; N482; Q483; N507; N527]; Oxidation [M111; M147; M322; M353; M…	1.76334e+10
652	High	Serum	A0A0G2JPR0	Complement C4-A OS=Homo sapiens OX=9606 GN=C4A PE=1 SV=1	2550.69	70	112	13351	1	1744	192.8	7.03	273956	Carbamidomethyl [C97; C567; C635; C702; C703; C728; C735; C736; C820; C1010; C1121; C1471; C1535; C1583; C1588; C1590; C1595; C1618; C1727; C1742]; Deamidated [Q42; Q44; Q88; Q101; Q109; N126; Q128; N131; Q144; Q147; N151; Q154; N180; Q199; N240; Q263; Q267; Q277; N307; Q309; Q320; N327; Q334; Q387; N490; N492; N556; Q563; Q580; N583; N629; Q645; Q648; Q659; Q724; Q725; Q737; Q762; N781; Q793; Q8…	2.33403e+09
653	High	Serum	F6KPG5	Albumin (Fragment) OS=Homo sapiens OX=9606 PE=2 SV=1	1426.93	89	74	12928	1	585	66.5	6.04	216671	Carbamidomethyl [C34; C53; C62; C75; C90; C91; C101; C124; C168; C169; C177; C245; C246; C253; C265; C278; C279; C289; C316; C360; C361; C369; C392; C448; C461; C476; C477; C487; C514; C567]; Deamidated [N18; Q29; Q32; Q33; N44; N61; Q94; N99; Q104; N109; N111; N130; Q170; N295; N318; Q385; N386; Q390; N391; Q397; Q404; N405; Q417; N458; Q459; N483; N503; Q580]; Oxidation [M87; M123; M329; M446; …	3.67138e+07
654	High	Serum	A0A0G2JL54	Complement C4-B OS=Homo sapiens OX=9606 GN=C4B_2 PE=1 SV=1	2492.58	70	107	12403	2	1698	187.6	7.33	248755	Carbamidomethyl [C97; C567; C635; C702; C703; C728; C735; C736; C820; C1010; C1489; C1537; C1542; C1544; C1549; C1572; C1681; C1696]; Deamidated [Q42; Q44; Q88; Q101; Q109; N126; Q128; N131; Q144; Q147; N151; Q154; N180; Q199; N240; Q263; Q267; Q277; N307; Q309; Q320; N327; Q334; Q387; N490; N492; N556; Q563; Q580; N583; N629; Q645; Q648; Q659; Q724; Q725; Q737; Q762; N781; Q793; Q848; N949; N963…	2.44744e+09
655	High	Serum	A0A8V8TLP6	Complement C4-A OS=Homo sapiens OX=9606 GN=C4A PE=4 SV=1	2078.89	67	93	11566	1	1579	173.3	7.15	235566	Deamidated [Q42; Q44; Q88; Q101; Q109; N126; Q128; N131; Q144; Q147; N151; Q154; N180; Q199; N240; Q263; Q267; Q277; N307; Q309; Q320; N327; Q334; Q387; N490; N492; N556; Q563; Q580; N583; N629; Q645; Q648; Q659; Q724; Q725; Q737; Q762; N781; Q793; Q848; N949; N963; N967; N975; Q1013; Q1033; Q1050; Q1090; Q1092; Q1101; N1105; Q1110; Q1111; Q1112; Q1118; Q1129; N1135; Q1157; Q1166; N1249; Q1256; Q…	2.609e+08
656	High	Serum	A5PL27	CP protein OS=Homo sapiens OX=9606 GN=CP PE=2 SV=1	2292.31	85	73	11472	9	1065	122.1	5.72	228679	Carbamidomethyl [C174; C200; C240; C276; C338; C357; C534; C637; C699; C874; C900; C1040]; Deamidated [N53; Q57; N58; N111; N138; Q154; Q165; N173; N250; Q254; N257; N263; N290; Q302; N306; N308; N315; Q329; N330; Q339; N340; N342; N358; N384; N397; Q411; N435; N467; N483; N485; N486; N494; N496; Q498; N529; Q571; N588; N596; Q606; Q615; N618; N624; N630; Q631; N651; N663; N676; Q680; N696; Q748;…	1.86606e+10
657	High	Serum	A0A087WWT3	Albumin OS=Homo sapiens OX=9606 GN=ALB PE=1 SV=1	1174.69	85	49	10409	1	396	45.1	6.1	178883	Carbamidomethyl [C58; C77; C86; C99; C114; C115; C125; C148; C171; C172; C180; C203; C259; C272; C287; C288; C298; C325; C378]; Deamidated [N42; Q53; Q56; Q57; N68; N85; Q118; N123; Q128; N133; N135; N154; Q196; N197; Q201; N202; Q208; Q215; N216; Q228; N269; Q270; N294; N314; Q391]; Oxidation [M111; M147; M257; M359]	6.76677e+06
658	High	Serum	A0A8Q3SIA1	Complement factor H OS=Homo sapiens OX=9606 PE=4 SV=1	1660.22	63	80	9836	5	1504	169.8	6.64	209925	Carbamidomethyl [C66; C85; C114; C129; C141; C178; C192; C205; C210; C237; C251; C262; C267; C294; C309; C320; C325; C357; C374; C385; C389; C416; C431; C494; C505; C509; C569; C597; C611; C623; C630; C659; C733; C744; C792; C839; C853; C864; C870; C901; C915; C926; C931; C959; C984; C989; C1018; C1048; C1091; C1102; C1109; C1138; C1163; C1167; C1261; C1384; C1438; C1442; C1476; C1503]; Deamidate…	3.41099e+08
659	High	Serum	A8K5T0	cDNA FLJ75416, highly similar to Homo sapiens complement factor H (CFH), mRNA OS=Homo sapiens OX=9606 PE=2 SV=1	1581.91	70	74	9577	1	1231	138.9	6.71	206943	Carbamidomethyl [C66; C85; C114; C129; C141; C178; C192; C205; C210; C237; C251; C262; C267; C294; C309; C320; C325; C357; C374; C385; C389; C416; C431; C494; C505; C509; C569; C597; C611; C623; C630; C659; C733; C744; C792; C839; C853; C864; C870; C901; C926; C931; C959; C984; C989; C1018; C1048; C1091; C1102; C1109; C1138; C1163; C1167; C1201; C1218; C1228]; Deamidated [N29; Q40; Q47; N102; N11…	6.14959e+09
660	High	Serum	A0A8Q3SI99	Complement factor H OS=Homo sapiens OX=9606 GN=CFH PE=1 SV=1	1543.23	72	76	9295	2	1229	138.8	6.62	203237	Carbamidomethyl [C66; C85; C114; C129; C141; C178; C192; C205; C210; C237; C251; C262; C267; C294; C309; C320; C325; C357; C374; C385; C389; C416; C431; C494; C505; C509; C569; C597; C611; C623; C630; C659; C733; C744; C790; C837; C851; C862; C868; C899; C913; C924; C929; C957; C982; C987; C1016; C1046; C1089; C1100; C1107; C1136; C1161; C1165; C1199; C1216; C1226]; Deamidated [N29; Q40; Q47; N61…	9.32699e+06
661	High	Serum	V9HWI6	Vitamin D-binding protein OS=Homo sapiens OX=9606 GN=HEL-S-51 PE=2 SV=1	1150.3	83	45	9072	45	474	52.9	5.54	193789	Carbamidomethyl [C29; C74; C75; C83; C96; C111; C112; C122; C145; C189; C190; C198; C220; C265; C266; C273; C286; C299; C300; C311; C335; C375; C376; C384; C407; C452; C453; C462]; Deamidated [Q59; Q62; N99; Q129; Q131; N141; N157; Q158; N166; Q169; N217; Q241; N260; N288; N293; Q301; Q319; N331; N339; N386; Q404; N413; N451; N456; N472]; Oxidation [M160; M185; M306; M315; M343]	2.06843e+11
662	High	Serum	E9PFZ2	Ceruloplasmin OS=Homo sapiens OX=9606 GN=CP PE=1 SV=1	1859.74	80	66	8942	2	946	108.8	5.77	183898	Carbamidomethyl [C174; C200; C240; C276; C338; C357; C534; C803; C829]; Deamidated [N53; Q57; N58; N111; N138; Q154; Q165; N173; N250; Q254; N257; N263; N290; Q302; N306; N308; N315; Q329; N330; Q339; N340; N342; N358; N384; N397; Q411; N435; N467; N483; N485; N486; N494; N496; Q498; N529; Q571; N588; N596; Q606; Q615; N618; Q677; Q690; N691; N694; Q740; N755; Q769; Q814; N855; N875; N885; N891; …	7.65744e+08
663	High	Serum	S4R3Y4	Protein AMBP OS=Homo sapiens OX=9606 GN=AMBP PE=1 SV=1	243.466	54	15	8003	10	238	26.5	8.63	268519	Carbamidomethyl [C53; C91]; Deamidated [N46; Q170; N187; Q191; Q194]; Oxidation [M63; M81; M182; M199]	1.86032e+10
664	High	Serum	A6XGL1	Transthyretin OS=Homo sapiens OX=9606 PE=2 SV=1	367.518	62	15	6516	4	184	20.2	5.24	130090	Deamidated [N47; N155; N181]; Carbamidomethyl [C30]	7.94503e+10
665	High	Serum	A0A024R6I7	Alpha-1-antitrypsin OS=Homo sapiens OX=9606 GN=SERPINA1 PE=1 SV=1	923.508	79	41	6390	3	418	46.7	5.59	153227	Deamidated [N48; N53; N105; N107; Q115; Q121; N128; Q129; Q133; Q135; N140; N170; N182; N210; Q236; N252; Q254; N271; Q285; N289; N338; N391; Q401; N402]; Oxidation [M250; M266; M375; M382; M398; M409]; Carbamidomethyl [C256]	1.81147e+09
666	High	Serum	A0A384MDQ7	Epididymis secretory sperm binding protein OS=Homo sapiens OX=9606 PE=2 SV=1	941.699	79	41	6346	6	418	46.7	5.59	151541	Deamidated [N48; N53; N105; N107; Q115; Q121; N128; Q129; Q133; Q135; N140; N170; N182; N210; Q236; N252; Q254; N271; Q285; N289; N338; N391; Q401; N402]; Oxidation [M250; M266; M375; M382; M398]; Carbamidomethyl [C256]	4.68414e+09
667	High	Serum	A0A024R3E3	Apolipoprotein A-I, isoform CRA_a OS=Homo sapiens OX=9606 GN=APOA1 PE=2 SV=1	532.906	86	40	6019	40	267	30.8	5.76	120197	Deamidated [Q23; Q24; Q29; Q56; N73; Q87; Q93; N98; Q108; N208; Q240]; Oxidation [M110; M136; M172]	4.8941e+11
668	High	Serum	B2R950	cDNA, FLJ94213, highly similar to Homo sapiens pregnancy-zone protein (PZP), mRNA OS=Homo sapiens OX=9606 PE=2 SV=1	909.115	54	53	6010	50	1482	163.8	6.38	157327	Deamidated [N123; Q125; Q131; Q141; N153; N158; Q176; Q178; N187; Q188; Q199; Q215; N276; Q280; Q288; Q289; N291; N293; Q298; Q299; N309; Q438; Q441; N479; Q481; N558; N562; Q572; Q582; Q588; Q598; N616; Q796; N822; Q844; N845; Q918; N1041; Q1042; N1044; Q1071; Q1078; Q1080; N1094; N1095; N1124; N1129; N1174; N1185; Q1193; Q1204; Q1206; Q1226; N1239; Q1247; Q1248; N1249; Q1251; Q1258; N1337; N148…	3.68438e+10
669	High	Serum	B7Z549	cDNA FLJ56821, highly similar to Inter-alpha-trypsin inhibitor heavy chain H1 OS=Homo sapiens OX=9606 PE=2 SV=1	988.666	69	34	5739	19	677	75.5	6.96	135796	Deamidated [Q42; Q74; N77; N80; N107; N132; Q145; N153; Q155; Q161; N171; Q174; Q185; Q200; Q240; Q241; Q242; N253; Q323; Q346; N351; Q353; Q356; N369; N371; N382; Q383; Q385; N393; N432; N438; N442; N451; N452; Q528; Q534; N588; Q592; Q595; Q617]; Carbamidomethyl [C244; C247; C268; C540]; Oxidation [M143; M173; M303; M322; M447; M449; M547; M596; M609; M614; M636]	2.4394e+10
670	High	Serum	A0A2S0BDD1	Antithrombin-III OS=Homo sapiens OX=9606 GN=ATIII-R2 PE=2 SV=1	668.237	61	33	5394	33	505	57.3	7.85	94490	Carbamidomethyl [C53; C127; C320; C503]; Deamidated [Q96; N103; N105; N107; N128; Q132; Q133; Q203; N210; N240; N249; Q327; Q341; Q378; Q407; Q409; N449; N491; N501]; Oxidation [M49; M52; M121; M324; M325; M354; M387; M388; M393; M411; M496]	5.40135e+10
671	High	Serum	B4E1Z4	Complement factor B OS=Homo sapiens OX=9606 PE=1 SV=1	1236.34	56	65	5219	49	1266	140.9	7.18	108564	Carbamidomethyl [C129; C142; C355; C428; C431; C485; C512; C522; C564; C605; C633; C660; C667; C693; C794; C980; C1013; C1029; C1098; C1101; C1117; C1184; C1197; C1227]; Deamidated [Q130; N132; Q144; N170; Q173; Q347; N398; Q399; N436; Q491; Q509; Q555; Q558; Q574; N613; N624; Q656; N662; N669; Q682; N833; Q862; N880; N895; N919; N937; Q938; N940; N942; N962; Q969; Q975; N1060; N1062; N1064; Q109…	5.384e+10
672	High	Serum	A8K479	cDNA FLJ77094, highly similar to Homo sapiens apolipoprotein B (including Ag(x) antigen) (APOB), mRNA (Fragment) OS=Homo sapiens OX=9606 PE=2 SV=1	1477.48	69	74	4974	1	1113	123.7	7.01	97841	Deamidated [N55; N77; Q86; Q96; N118; Q140; N155; Q243; Q246; Q264; Q281; Q284; Q369; Q380; Q384; Q387; Q389; Q396; N404; Q424; Q425; N450; N451; N456; Q461; N468; Q473; Q475; Q515; Q541; Q546; N575; Q579; Q585; N586; Q588; N591; N599; N602; Q609; N658; N664; N665; Q708; N723; Q748; N752; Q793; N868; Q870; N886; Q900; N902; N904; N940; Q1013; Q1023; Q1056; Q1065]; Carbamidomethyl [C78; C88; C97; …	8.24148e+07
673	High	Serum	A0A8Q3SI22	Complement C3 (Fragment) OS=Homo sapiens OX=9606 GN=C3 PE=1 SV=1	400.026	79	13	4864	1	198	21.8	8.62	91638	Deamidated [N5; Q19; Q25; Q29; N39; Q44; Q69; N78; N80; N81; N99; N101; Q141; Q147; Q178]; Oxidation [M68]	5.16842e+08
674	High	Serum	B7ZKJ8	ITIH4 protein OS=Homo sapiens OX=9606 GN=ITIH4 PE=1 SV=1	1055.8	60	52	4705	2	935	103.8	6.89	111155	Deamidated [N31; N62; Q65; Q70; N81; N124; Q127; Q129; N137; Q228; Q229; N236; Q253; N256; N274; Q309; N311; Q321; N333; N335; Q345; N351; N353; Q361; N367; Q368; N394; N433; Q521; Q529; Q534; N542; Q554; Q555; Q559; Q568; Q569; N664; Q759; N763; Q770; Q777; N794; Q882; Q885; Q920]; Oxidation [M71; M125; M271; M356; M358; M663; M827]; Carbamidomethyl [C930]	5.89407e+07
675	High	Serum	B2RMS9	Inter-alpha (Globulin) inhibitor H4 (Plasma Kallikrein-sensitive glycoprotein) OS=Homo sapiens OX=9606 GN=ITIH4 PE=2 SV=1	1087.76	60	53	4698	3	930	103.3	6.98	111690	Deamidated [N31; N62; Q65; Q70; N81; N85; N124; Q127; Q129; N137; Q228; Q229; N236; Q253; N256; N274; Q309; N311; Q321; N333; N335; Q345; N351; N353; Q361; N367; Q368; N394; N433; Q521; Q529; Q534; N542; Q554; Q555; Q559; Q568; Q569; N659; Q754; N758; Q765; Q772; N789; Q877; Q880; Q915]; Oxidation [M71; M125; M271; M356; M358; M658; M822]; Carbamidomethyl [C925]	6.05879e+07
676	High	Serum	Q7Z7Q0	APOB protein OS=Homo sapiens OX=9606 GN=APOB PE=2 SV=1	1357.34	75	65	4688	1	825	92.3	7.42	93364	Deamidated [N52; N74; Q83; N115; Q137; N152; Q240; Q243; Q261; Q278; Q281; Q366; Q377; Q381; Q384; Q386; Q393; N401; Q421; Q422; N447; N448; N453; Q458; N465; Q470; Q472; N491; Q494; Q498; Q512; Q538; Q543; N572; Q576; Q582; N583; Q585; N588; N596; N599; Q606; Q620; N655; N661; N662; Q705; N720; Q722; Q745; N749; Q790]; Carbamidomethyl [C75; C85; C94; C209; C242; C258; C382; C387; C475; C510]; Ox…	9.78318e+07
677	High	Serum	A6XMH1	Transthyretin OS=Homo sapiens OX=9606 PE=2 SV=1	216.15	76	12	4680	1	138	14.9	5.76	94078	Deamidated [N47; N118]; Carbamidomethyl [C30]	5.21395e+06
678	High	Serum	D9IWP9	Beta-2-glycoprotein 1 (Fragment) OS=Homo sapiens OX=9606 PE=2 SV=1	433.119	76	23	4676	7	326	36.2	8	82630	Carbamidomethyl [C4; C32; C47; C65; C91; C105; C118; C123; C186; C215; C229; C241; C281; C288; C296; C306; C326]; Deamidated [N56; N73; N85; N92; N98; N194; N198; N269; Q295]	1.88135e+10
679	High	Serum	B7Z8Q2	Alpha-2-HS-glycoprotein OS=Homo sapiens OX=9606 PE=2 SV=1	505.668	46	16	4577	16	433	46.6	6.28	82247	Deamidated [Q95; N97; N115; Q116; N117; N127; Q128; Q137; Q138; Q170; Q183; N222; N238; Q240; N241; N242; N245; Q247; Q255; Q410]; Carbamidomethyl [C98; C155; C180; C212; C215; C274; C424]; Oxidation [M387]	8.96461e+10
680	High	Serum	B3KS79	cDNA FLJ35730 fis, clone TESTI2003131, highly similar to ALPHA-1-ANTICHYMOTRYPSIN OS=Homo sapiens OX=9606 PE=2 SV=1	817.964	79	41	4536	18	448	50.6	5.63	116921	Deamidated [N78; N118; N152; Q153; Q159; N164; Q171; Q196; Q227; N234; Q249; Q253; N296; Q306; N348; N350; Q355; N376; Q381; N421; Q434; N435]; Oxidation [M162; M166; M229; M230; M244; M265; M268; M269; M315; M426; M439]; Carbamidomethyl [C286]	2.97119e+10
681	High	Serum	A0A024R462	Fibronectin OS=Homo sapiens OX=9606 GN=FN1 PE=4 SV=1	1542.16	55	82	4426	64	2355	259	5.73	92876	Carbamidomethyl [C76; C78; C87; C97; C123; C125; C167; C169; C179; C258; C260; C308; C386; C401; C461; C470; C508; C518; C555; C561; C2175; C2202; C2204; C2245; C2247; C2286; C2288; C2290; C2336; C2340]; Deamidated [N62; N72; N86; N104; N172; Q257; N263; Q277; Q295; Q297; Q301; Q321; Q380; N391; Q394; Q396; Q409; N473; Q483; Q487; N526; N528; Q560; Q562; Q571; Q680; Q685; Q686; Q690; Q764; N776; …	8.53164e+09
682	High	Serum	B4E344	cDNA FLJ54406, highly similar to Complement C4-B OS=Homo sapiens OX=9606 PE=2 SV=1	888.847	61	34	4414	2	650	72	6.49	99067	Carbamidomethyl [C377; C441; C489; C494; C496; C501; C524; C633; C648]; Deamidated [Q35; N41; Q63; Q72; N155; Q162; Q190; Q209; Q342; Q348; N381; Q448; Q456; N467; Q495; Q606; N612; Q635; N637; Q641; Q646; Q649]; Oxidation [M34; M160; M187; M295; M389; M592; M618]	6.72666e+06
683	High	Serum	B4E1C2	Kininogen 1, isoform CRA_b OS=Homo sapiens OX=9606 GN=KNG1 PE=2 SV=1	717.363	47	28	4357	3	644	71.9	6.81	84362	Carbamidomethyl [C83; C94; C107; C126; C142; C145; C206; C218; C229; C248; C340; C351; C370]; Deamidated [N45; Q47; N48; Q49; N51; N52; Q53; Q124; Q127; Q139; Q152; N194; N210; N223; N232; Q238; Q246; N247; Q258; N274; N293; N294; Q347; N352; N369; Q371; Q486]; Oxidation [M375; M379]	1.4933e+08
684	High	Serum	D3DNU8	Kininogen 1, isoform CRA_a OS=Homo sapiens OX=9606 GN=KNG1 PE=4 SV=1	677.584	67	26	4340	1	427	47.8	6.65	85168	Carbamidomethyl [C83; C94; C107; C126; C142; C145; C206; C218; C229; C248; C340; C351; C370]; Deamidated [N45; Q47; N48; Q49; N51; N52; Q53; Q124; Q127; Q139; Q152; N194; N210; N223; N232; Q238; Q246; N247; Q258; N274; N293; N294; Q347; N352; N369; Q371]; Oxidation [M375; M379]	1.94068e+07
685	High	Serum	D3DRR6	Inter-alpha (Globulin) inhibitor H2, isoform CRA_a OS=Homo sapiens OX=9606 GN=ITIH2 PE=3 SV=1	967.093	48	34	4323	34	947	106.5	6.95	85226	Deamidated [Q69; N96; N97; Q100; Q102; N103; Q109; N164; Q219; N292; N303; N310; N352; Q353; N354; N360; N387; N389; N439; N443; Q445; N447; N493; Q494; N502; Q504; N506; Q517; N518; N519; N522; Q542; N553; Q555; Q563; Q568; N592; Q593; Q616; N634; Q648]; Oxidation [M162; M455; M564; M617; M641]; Carbamidomethyl [C652; C653]	4.36575e+10
686	High	Serum	Q9BS19	Epididymis secretory sperm binding protein OS=Homo sapiens OX=9606 PE=1 SV=1	360.579	61	20	4260	20	254	28.6	6.92	58937	Carbamidomethyl [C50; C149; C154; C188; C200; C231]; Deamidated [N64; N92; Q103; N106; Q133; Q155; Q163; N187; Q202; N204; Q205]; Oxidation [M67; M177; M229]	2.84103e+11
687	High	Serum	B2R7F8	Plasminogen OS=Homo sapiens OX=9606 PE=2 SV=1	1180.85	72	60	4244	30	810	90.5	7.24	88380	Carbamidomethyl [C49; C53; C61; C73; C152; C164; C176; C181; C185; C188; C206; C245; C257; C262; C275; C296; C316; C324; C398; C426; C437; C454; C481; C502; C555; C560; C567; C585; C607; C623; C685; C699; C729; C745; C756; C766; C784]; Deamidated [Q40; Q65; N150; N154; N157; Q160; N192; Q207; Q212; N226; N236; Q274; N282; N286; Q297; Q302; N308; N313; N318; Q399; N415; N418; N424; N428; N485; Q50…	1.70274e+10
688	High	Serum	V9HWD8	Epididymis secretory sperm binding protein Li 163pA OS=Homo sapiens OX=9606 GN=HEL-S-163pA PE=2 SV=1	470.877	65	18	4017	10	495	54.2	5.86	70808	Carbamidomethyl [C232; C279; C374; C423]; Deamidated [N63; Q67; Q220; N226; Q242; N267; N286; Q287; N288; Q350; N363; N371; Q404; N454; Q463; N467]; Oxidation [M123; M213]	5.37008e+10
689	High	Serum	A0A384MEF1	Gelsolin OS=Homo sapiens OX=9606 PE=2 SV=1	904.694	64	33	3830	29	782	85.6	6.28	85791	Deamidated [N50; N84; Q150; N182; N211; N212; N222; N223; Q226; N231; N233; Q272; N294; N305; N319; Q323; Q374; Q376; N395; Q401; N416; Q436; Q446; N456; Q467; N479; Q486; Q488; N492; Q494; Q497; Q500; Q512; Q523; Q528; N589; N591; Q619; Q628; Q631; Q690; Q706; Q749]; Carbamidomethyl [C215; C228; C331; C672]; Oxidation [M52; M310; M433; M439]	3.14598e+10
690	High	Serum	A0A0K0K1H8	Serotransferrin OS=Homo sapiens OX=9606 GN=HEL-S-71p PE=2 SV=1	797.398	70	51	3742	5	698	77	7.21	82278	Carbamidomethyl [C58; C67; C156; C177; C180; C190; C193; C196; C198; C213; C246; C260; C374; C387; C396; C437; C493; C503; C517; C525; C542; C582; C596; C656; C684; C693]; Deamidated [N74; N94; N95; N129; Q130; N148; N171; Q188; Q191; N202; Q203; N216; N232; N235; Q241; N249; Q264; N287; Q288; Q290; Q302; N380; N402; N436; N491; N523; N528; N529; N572; N574]; Oxidation [M275; M332; M401; M483; M5…	1.81923e+09
691	High	Serum	E9PIT3	Prothrombin OS=Homo sapiens OX=9606 GN=F2 PE=1 SV=1	871.684	59	31	3664	6	583	65.4	5.71	95208	Carbamidomethyl [C103; C108; C129; C169; C181; C186; C213; C234; C262; C336; C391; C407; C497; C511; C525; C555]; Deamidated [N107; N115; N159; Q179; Q188; Q190; N205; Q212; Q219; Q220; Q222; Q241; Q249; N252; Q256; N260; Q378; Q387; N467; Q480; Q485; N488; N508; Q545]; Oxidation [M195; M374; M380; M509; M535; M546]	1.70092e+10
692	High	Serum	B4E1B2	Serotransferrin OS=Homo sapiens OX=9606 PE=2 SV=1	735.793	66	51	3357	5	678	74.8	7.12	74878	Carbamidomethyl [C58; C67; C193; C226; C240; C330; C338; C354; C367; C376; C417; C473; C483; C497; C505; C522; C562; C576; C636; C664; C673]; Deamidated [N74; N94; N95; N129; Q130; N212; N215; Q221; N229; Q244; N267; Q268; Q270; Q282; N324; N360; N382; N416; N471; N503; N508; N509; N552; N554]; Oxidation [M255; M312; M381; M463; M498]	220873
693	High	Serum	B4DPN0	Beta-2-glycoprotein 1 OS=Homo sapiens OX=9606 PE=2 SV=1	315.205	70	17	3334	1	274	30.3	7.85	60264	Carbamidomethyl [C23; C51; C66; C84; C110; C163; C177; C189; C229; C236; C244; C254; C274]; Deamidated [N75; N92; N107; N111; N217; Q243]	2.32782e+07
694	High	Serum	Q6N094	Uncharacterized protein DKFZp686O01196 OS=Homo sapiens OX=9606 GN=DKFZp686O01196 PE=2 SV=1	369.895	46	20	3309	3	480	52.6	8.18	62647	Deamidated [N309; N319; Q344; N348; Q380; N394; Q395; N417; Q419; N422; N423; Q451; Q452; N454; N467; Q471]; Carbamidomethyl [C41; C115; C177; C253; C259; C262; C294; C400; C458]; Oxidation [M461]	2.04933e+08
695	High	Serum	B4DDT3	cDNA FLJ54622, highly similar to Prothrombin OS=Homo sapiens OX=9606 PE=2 SV=1	838.126	70	31	3280	6	471	53.1	5.31	73601	Oxidation [M44; M223; M229; M315; M397; M423; M434]; Carbamidomethyl [C30; C35; C62; C83; C111; C185; C240; C256; C331; C385; C399; C413; C443]; Deamidated [Q28; Q37; Q39; N54; Q61; Q68; Q69; Q71; Q90; Q98; N101; Q105; N109; Q227; Q236; Q343; N355; Q368; Q373; N376; N396; Q433]	4.57695e+09
696	High	Serum	A0A8Q3SID6	Complement C5 OS=Homo sapiens OX=9606 GN=C5 PE=1 SV=1	1098.88	59	69	3242	49	1682	188.5	6.65	64037	Deamidated [N87; Q94; Q102; N103; N129; Q145; N155; N242; N361; Q380; Q387; N397; Q399; N404; Q405; N429; N440; N452; N506; Q530; N533; Q538; N539; N647; N648; N650; N662; N664; Q669; N671; N712; Q791; Q793; Q806; N812; N834; Q882; Q1000; N1004; Q1101; N1102; Q1103; N1104; N1108; N1116; Q1118; N1121; N1127; Q1129; Q1131; N1146; N1179; N1184; Q1189; Q1210; N1237; Q1239; N1266; N1271; N1274; Q1294;…	1.48304e+10
697	High	Serum	S4R471	Protein AMBP (Fragment) OS=Homo sapiens OX=9606 GN=AMBP PE=1 SV=1	476.17	52	13	3116	8	193	21.4	7.25	82233	Deamidated [Q54; Q61; Q84; Q123; Q174]; Carbamidomethyl [C79; C122; C131; C169]; Oxidation [M73; M132; M134]	4.98771e+10
698	High	Serum	B4E1D8	cDNA FLJ51597, highly similar to C4b-binding protein alpha chain OS=Homo sapiens OX=9606 PE=2 SV=1	678.094	76	36	2911	4	536	60.4	6.65	67988	Carbamidomethyl [C20; C35; C47; C79; C109; C142; C156; C173; C220; C233; C238; C271; C287; C299; C303; C304; C326; C338; C348; C361; C365; C393; C407; C419; C477; C485; C497]; Deamidated [Q31; N36; N44; Q74; Q108; N130; N160; N197; N227; N236; N240; Q288; Q297; N324; Q349; N366; Q378; Q402; Q418; N430; Q487; Q519]; Oxidation [M188; M495]	1.461e+09
699	High	Serum	B4E1E1	cDNA FLJ51598, highly similar to C4b-binding protein alpha chain OS=Homo sapiens OX=9606 PE=2 SV=1	649.65	70	34	2835	2	561	62.8	6.68	66257	Carbamidomethyl [C45; C60; C72; C104; C134; C167; C181; C198; C245; C258; C263; C296; C312; C324; C328; C329; C351; C363; C373; C386; C390; C418; C502; C510; C522]; Deamidated [Q56; N61; N69; Q99; Q133; N155; N185; N222; N252; N261; N265; Q313; Q322; N349; Q374; N391; Q403; Q427; N455; Q512; Q544]; Oxidation [M213; M520]	2.81819e+08
700	High	Serum	V9GYM3	Apolipoprotein A-II OS=Homo sapiens OX=9606 GN=APOA2 PE=1 SV=1	220.609	54	9	2834	9	133	14.9	8.27	49641	Deamidated [Q69; Q72; N118; Q129; Q133]; Carbamidomethyl [C62]; Oxidation [M82]	3.70587e+10
701	High	Serum	B4DPH4	cDNA FLJ58778, highly similar to Plasminogen OS=Homo sapiens OX=9606 PE=2 SV=1	745.301	88	33	2744	3	407	44.9	7.46	71456	Carbamidomethyl [C23; C34; C51; C78; C99; C128; C140; C152; C157; C164; C182; C204; C220; C282; C296; C326; C342; C353; C363; C381]; Deamidated [N12; N15; N21; N25; N82; Q100; Q105; N126; N130; N144; Q156; Q168; Q192; Q238; N241; Q247; N287; Q305; N333; Q337; Q354; Q372; N385]; Oxidation [M20; M201; M404]	3.71197e+09
702	High	Serum	V9HW34	Epididymis luminal protein 213 OS=Homo sapiens OX=9606 GN=HEL-213 PE=1 SV=1	357.79	54	14	2661	1	235	25.6	6.55	54323	Carbamidomethyl [C155; C215]; Deamidated [Q145; N158; N159; N173; Q176; N179; Q181; Q187; Q220]	3.59724e+08
703	High	Serum	A0A140VK00	Testicular tissue protein Li 227 OS=Homo sapiens OX=9606 PE=2 SV=1	402.315	60	24	2541	24	298	34.2	6.05	48264	Carbamidomethyl [C186; C225]; Oxidation [M80; M98]; Deamidated [Q48; N54; Q57; Q76; Q85; Q88; Q90; N109; N112; Q118; N148; Q162; N199; Q204; Q215]	9.35602e+10
704	High	Serum	Q6MZU6	Uncharacterized protein DKFZp686C15213 OS=Homo sapiens OX=9606 GN=DKFZp686C15213 PE=2 SV=1	309.022	42	14	2528	1	464	51.1	7.71	37775	Carbamidomethyl [C152; C240; C241; C244; C247; C278; C384; C442]; Deamidated [N97; Q102; N104; Q291; N293; N303; Q328; N332; Q359; Q364; N378; Q379; N401; Q403; N406; N407; Q435; Q436; N438; N451; Q455]; Oxidation [M375; M414; M445]	1.72714e+07
705	High	Serum	L8E853	von Willebrand factor OS=Homo sapiens OX=9606 GN=VWF PE=1 SV=1	914.989	44	81	2516	50	2715	298.2	5.48	52684	Carbamidomethyl [C225; C255; C257; C263; C265; C275; C291; C295; C312; C321; C379; C384; C388; C410; C584; C595; C621; C623; C633; C661; C665; C669; C792; C799; C804; C808; C810; C889; C898; C993; C996; C1046; C1071; C1142; C1190; C1196; C1199; C1899; C1904; C1927; C1940; C1942; C1946; C1948; C1950; C1972; C1993; C2085; C2088; C2163; C2168; C2174; C2184; C2190; C2199; C2203; C2212; C2216; C2220; …	4.30045e+09
706	High	Serum	Q9UNU2	Complement protein C4B frameshift mutant (Fragment) OS=Homo sapiens OX=9606 GN=C4B PE=4 SV=1	565.764	64	18	2337	1	354	38.1	8.53	57933	Carbamidomethyl [C58]; Deamidated [N11; N15; N23; Q61; Q81; Q98; Q138; Q140; Q149; N153; Q158; Q159; Q160; Q166; Q177; N183; Q205; Q214]; Oxidation [M63; M176]	4.10387e+07
707	High	Serum	M0R0Q9	Complement C3 (Fragment) OS=Homo sapiens OX=9606 GN=C3 PE=1 SV=1	231.793	88	10	2335	3	101	11.1	4.77	57902	Deamidated [N1; N2; Q17; Q26; N28; N44; N47; Q49; Q63; N73]; Oxidation [M6; M46; M64]; Carbamidomethyl [C23; C88]	2.24896e+07
708	High	Serum	B7Z1F8	cDNA FLJ53025, highly similar to Complement C4-B OS=Homo sapiens OX=9606 PE=2 SV=1	578.95	79	24	2332	2	270	30.4	7.99	41442	Deamidated [Q21; Q29; N46; Q48; N51; Q64; Q67; N71; Q74; N100; Q119; N160; Q183; Q187; N227; Q229; Q240; N247; Q254]; Oxidation [M87; M97; M113; M182; M248]; Carbamidomethyl [C17]	2.4193e+09
709	High	Serum	B4DPQ0	complement subcomponent C1r OS=Homo sapiens OX=9606 GN=C1R PE=1 SV=1	578.799	65	32	2297	32	719	81.8	6.37	43063	Carbamidomethyl [C85; C103; C160; C175; C179; C188; C190; C203; C207; C264; C372; C420; C443; C461; C465; C634; C653; C664; C694]; Deamidated [N54; N55; Q75; Q76; Q105; N136; N139; Q153; Q172; Q174; Q176; N181; Q204; Q260; Q261; Q268; Q270; N274; Q285; N295; Q336; N337; Q339; Q341; Q343; Q354; Q357; N362; Q363; Q373; N410; Q438; Q446; N488; Q492; N496; Q632; N636; Q649; N650; Q661; N678; N706]; O…	1.21531e+10
710	High	Serum	Q13784	APOA4 protein (Fragment) OS=Homo sapiens OX=9606 GN=APOA4 PE=2 SV=1	373.351	79	29	2269	29	244	28.1	5.48	31094	Deamidated [N13; N37; Q42; Q94; Q97; N101; Q103; Q110; Q164; Q165; Q186; Q187; Q190; Q193; N218]; Oxidation [M111; M188]	1.1784e+11
711	High	Serum	A0A5H1ZRQ3	Immunoglobulin kappa constant (Fragment) OS=Homo sapiens OX=9606 GN=IGKC PE=1 SV=1	318.885	91	11	2242	1	107	11.7	5.87	43713	Carbamidomethyl [C27; C87]; Deamidated [Q17; N30; N31; N45; Q48; N51; Q53; Q59; Q92]	5.40197e+07
712	High	Serum	A0A286YFJ8	Immunoglobulin heavy constant gamma 4 (Fragment) OS=Homo sapiens OX=9606 GN=IGHG4 PE=1 SV=1	228.744	49	11	2240	5	396	43.8	6.24	38787	Deamidated [Q148; Q154; N156; N166; Q191; N195; Q235; N241; Q242; N264; Q266; N269; N270; N301; Q318]; Carbamidomethyl [C14; C27; C106; C109; C141; C247; C305]	1.75333e+08
713	High	Serum	A0A087WW43	Inter-alpha-trypsin inhibitor heavy chain H3 OS=Homo sapiens OX=9606 GN=ITIH3 PE=1 SV=1	538.389	48	25	2195	7	670	75	5.86	42963	Deamidated [N41; N245; N255; N261; Q263; N266; Q276; Q315; N321; Q338; N343; Q345; N361; N363; N399; N414; N424; N429; N430; N432; N434; N438; N443; N513; N526; Q565; N609]; Oxidation [M314; M354; M359; M439; M512; M536; M539]; Carbamidomethyl [C236; C239]	1.57755e+09
714	High	Serum	B7Z8B6	cDNA FLJ54395, highly similar to Inter-alpha-trypsin inhibitor heavy chain H1 OS=Homo sapiens OX=9606 PE=2 SV=1	532.395	43	17	2106	2	623	69.5	6.16	51459	Carbamidomethyl [C252]; Deamidated [Q35; Q58; N63; Q65; Q68; N81; N83; N94; Q95; Q97; N105; N144; N150; N154; N163; N164; Q240; Q246; Q329]; Oxidation [M15; M34; M159; M161; M259; M308; M321; M326; M348]	1.28918e+09
715	High	Serum	B4DRF2	cDNA FLJ58124, highly similar to Complement factor I OS=Homo sapiens OX=9606 PE=2 SV=1	462.297	48	24	2025	12	591	66.7	7.52	56534	Carbamidomethyl [C43; C48; C141; C154; C196; C214; C229; C241; C247; C255; C256; C373; C381; C389; C518; C529]; Deamidated [N151; Q160; Q161; Q166; Q207; Q217; Q228; N231; N245; Q250; Q302; Q309; Q355; Q362; Q399; N428; N430; Q435; N436; N572; Q588; N590]; Oxidation [M138; M204; M223; M443; M516]	1.07005e+10
716	High	Serum	B3KWB5	cDNA FLJ42722 fis, clone BRAMY4000277, highly similar to Alpha-1B-glycoprotein OS=Homo sapiens OX=9606 PE=2 SV=1	279.796	52	10	2013	2	345	37	5.62	29806	Carbamidomethyl [C110; C157; C252]; Deamidated [Q98; N104; Q120; N145; N164; Q165; N166; Q228; N241; N249]; Oxidation [M91]	3.2422e+07
717	High	Serum	E7ET33	Inter-alpha-trypsin inhibitor heavy chain H3 OS=Homo sapiens OX=9606 GN=ITIH3 PE=1 SV=1	464.211	42	21	1991	3	698	78.1	6.38	37292	Deamidated [N41; N245; N255; N261; Q263; N266; Q276; Q315; N321; Q338; N343; Q345; N361; N363; N399; N414; N424; N429; N430; N432; N434; N438; N443; N513; Q613; Q620; Q623]; Oxidation [M314; M354; M359; M439; M512]; Carbamidomethyl [C236; C239]	1.04577e+08
718	High	Serum	B2R6W1	cDNA, FLJ93143, highly similar to Homo sapiens complement component 7 (C7), mRNA OS=Homo sapiens OX=9606 PE=2 SV=1	624.584	58	35	1973	4	843	93.5	6.48	53641	Deamidated [Q57; Q61; N66; Q71; N104; N136; N142; N145; Q150; N182; Q261; Q298; Q305; N368; N369; N395; N399; N412; Q415; Q544; Q583; N594; N600; N608; Q641; Q645; Q730; Q828; Q843]; Oxidation [M588; M637; M663; M717]; Carbamidomethyl [C63; C73; C79; C85; C103; C109; C119; C128; C353; C535; C545; C560; C571; C599; C626; C631; C659; C673; C721; C728; C743; C818; C838]	6.98908e+08
719	High	Serum	Q5EBM2	IgG heavy chain OS=Homo sapiens OX=9606 PE=1 SV=1	292.019	39	14	1913	6	519	56.8	6.86	30983	Carbamidomethyl [C156; C169; C253; C301; C333; C439; C497]; Deamidated [Q346; N358; Q383; N387; Q414; Q419; N433; Q434; Q458; N461; N462; N464; Q490; Q491; N493; N506]; Oxidation [M430; M500]	2.18674e+09
720	High	Serum	A0A8Q3SIM0	Complement component C7 OS=Homo sapiens OX=9606 GN=C7 PE=1 SV=1	594.633	57	33	1858	2	800	89	7.14	48868	Deamidated [Q57; Q61; N66; Q71; N104; N136; N142; N145; Q150; N182; Q261; Q298; Q305; N368; N369; N395; N399; N412; Q415; Q544; Q583; N594; N600; N608; Q641; Q645; Q730]; Oxidation [M588; M637; M663; M717]; Carbamidomethyl [C63; C73; C79; C85; C103; C109; C119; C128; C353; C535; C545; C560; C571; C599; C626; C631; C659; C673; C721; C728; C743]	4.29472e+08
721	High	Serum	B0ZBE2	Angiotensinogen OS=Homo sapiens OX=9606 GN=AGT PE=2 SV=1	511.25	63	24	1855	1	485	53.1	6.32	44572	Oxidation [M105; M108; M255; M268; M369; M381]; Deamidated [N47; Q53; Q85; Q185; Q188; Q194; Q200; Q202; Q221; Q225; N279; Q285; Q362; Q363; N364; N367; Q383; Q387; Q393; Q398; N410; Q412; N457; Q467]; Carbamidomethyl [C51; C265]	2.13274e+08
722	High	Serum	A0A0S2Z3D5	Apolipoprotein E isoform 1 (Fragment) OS=Homo sapiens OX=9606 GN=APOE PE=2 SV=1	305.021	58	17	1730	17	317	36.1	5.73	45147	Deamidated [Q59; Q64; Q66; Q73; Q76; Q99; Q141; Q146; Q222; Q253; Q291; Q302; N316]; Oxidation [M126; M143; M290]; Carbamidomethyl [C130]	1.61506e+10
723	High	Serum	G3V3A0	Alpha-1-antichymotrypsin OS=Homo sapiens OX=9606 GN=SERPINA3 PE=1 SV=1	331.441	93	24	1661	1	205	23.4	5.64	42909	Carbamidomethyl [C43]; Deamidated [N53; Q63; N105; N107; Q112; N133; Q138; N178; Q191; N192]; Oxidation [M22; M25; M26; M72; M183; M196]	1.03606e+07
724	High	Serum	E9KL26	Epididymis tissue protein Li 173 OS=Homo sapiens OX=9606 GN=SERPING1 PE=2 SV=1	447.972	52	27	1656	2	500	55.1	6.55	40462	Deamidated [N166; Q180; N188; N192; Q208; Q223; N253; N254; N258; N263; N291; N317; Q338; Q346; Q348; N352; Q372; Q392; Q407; Q474; Q475; Q484; Q485]; Carbamidomethyl [C205]; Oxidation [M167; M370; M409; M413]	3.23843e+07
725	High	Serum	A0A8Q3WM25	Complement C1q subcomponent subunit B OS=Homo sapiens OX=9606 GN=C1QB PE=1 SV=1	224.185	37	7	1648	7	277	29.3	8.88	30730	Deamidated [Q162; N172; N174; N175; N176; N227; Q230; Q242; N245; Q249; N254; N263]; Oxidation [M173; M259; M275]; Carbamidomethyl [C205; C222]	6.92382e+09
726	High	Serum	A0A0S2Z4L3	Vitamin K-dependent protein S (Fragment) OS=Homo sapiens OX=9606 GN=PROS1 PE=1 SV=1	350.422	45	24	1644	2	708	78.8	5.74	29789	Carbamidomethyl [C145; C153; C158; C166; C175; C177; C231; C237; C244; C249; C258; C260; C273; C279; C284; C288; C297; C299; C314; C320; C507; C600]; Deamidated [Q152; N159; N220; N251; N282; Q286; N290; N324; Q337; N411; N412; N416; N440; N450; Q580; N588; Q595; Q603; Q604; N614; N615]; Oxidation [M164; M283; M417]	5.76467e+08
727	High	Serum	J3QLC9	Haptoglobin (Fragment) OS=Homo sapiens OX=9606 GN=HP PE=1 SV=1	367.383	59	20	1613	4	365	40.8	5.82	34334	Carbamidomethyl [C85; C91; C225; C268; C299; C310; C340]; Deamidated [N68; Q72; N127; N128; N200; Q203; Q265; Q267; Q290; N294; Q306]; Oxidation [M222; M259; M302]	8.47499e+07
728	High	Serum	A0A384MDV8	Epididymis secretory sperm binding protein OS=Homo sapiens OX=9606 PE=1 SV=1	447.634	52	27	1613	2	500	55.2	6.55	39818	Deamidated [N166; Q180; N188; N192; Q208; Q223; N253; N254; N258; N263; N291; N317; Q338; Q346; Q348; N352; Q372; Q392; Q407; Q474; Q475; Q484; Q485]; Carbamidomethyl [C205]; Oxidation [M167; M370; M409; M413; M480]	9.28669e+06
729	High	Serum	B3KNX0	cDNA FLJ30621 fis, clone CTONG2001681, highly similar to Complement C1s subcomponent OS=Homo sapiens OX=9606 PE=2 SV=1	469.615	52	25	1610	25	688	76.6	4.96	34129	Carbamidomethyl [C171; C175; C234; C251; C294; C321; C341; C354; C359; C549; C618; C628; C659]; Deamidated [N89; N90; Q100; N104; N191; N233; Q246; N260; N266; Q273; N301; Q318; Q342; N344; N349; Q355; N367; Q493; N525; N528; N558; N615; Q639; N642; Q658; N670]; Oxidation [M485; M502; M541; M560; M616; M625; M676]	7.09311e+09
730	High	Serum	Q59EP2	Angiotensinogen (Fragment) OS=Homo sapiens OX=9606 PE=2 SV=1	496.91	62	24	1606	1	491	53.7	6.42	41246	Oxidation [M111; M114; M261; M375; M387]; Deamidated [N53; Q59; Q91; Q191; Q194; Q200; Q206; Q208; Q227; Q231; N285; Q291; Q368; Q369; N370; N373; Q389; Q393; Q399; Q404; N416; Q418; N463; Q473]; Carbamidomethyl [C57; C271]	2.0831e+08
731	High	Serum	A0A024R035	Complement component C9 OS=Homo sapiens OX=9606 GN=C9 PE=3 SV=1	470.768	55	28	1595	28	559	63.2	5.52	39307	Carbamidomethyl [C54; C57; C88; C94; C101; C107; C119; C125; C134; C142; C181; C254; C255; C526; C528; C530; C539]; Deamidated [Q53; Q72; N74; Q87; N103; Q106; N120; N123; N161; N174; N178; N182; N198; Q220; N234; N236; N249; Q253; N457; N463; Q471; N478; N503]; Oxidation [M165]	1.77385e+10
732	High	Serum	Q68CK4	Leucine-rich alpha-2-glycoprotein OS=Homo sapiens OX=9606 GN=HMFT1766 PE=2 SV=1	304.927	58	15	1587	15	347	38.1	6.95	32256	Carbamidomethyl [C303]; Deamidated [Q95; N102; Q117; N126; Q137; N150; Q151; N198; Q199; N222; Q225; N244; N246; N269; N270; Q285; N287; N299; Q305; N306]	1.49143e+10
733	High	Serum	B7Z555	Complement component C8 beta chain OS=Homo sapiens OX=9606 PE=2 SV=1	434.023	63	24	1534	24	539	61.3	7.74	27687	Carbamidomethyl [C48; C58; C64; C88; C94; C103; C110; C148; C326; C451; C453; C456; C469; C471; C473; C482]; Deamidated [Q39; Q42; N49; N61; N89; N92; Q97; N102; Q111; Q116; N128; N132; N155; N163; Q219; Q267; N309; N321; Q389; Q398; Q405; N407; Q457; N459; Q478]; Oxidation [M260; M308; M367]	5.74835e+09
734	High	Serum	A0A8Q3WL79	Complement component C8 alpha chain OS=Homo sapiens OX=9606 GN=C8A PE=1 SV=1	468.971	45	19	1525	19	584	65	6.6	37926	Carbamidomethyl [C74; C84; C90; C115; C121; C130; C140; C177; C497; C528]; Deamidated [Q81; N116; Q119; Q142; Q150; N157; Q161; Q165; Q176; N182; N232; N234; Q316; Q324; N326; N335; N453; Q462; Q489; N495; Q530; Q532]; Oxidation [M309; M314; M319; M329; M414; M461; M492]	5.13323e+09
735	High	Serum	B2R8I2	cDNA, FLJ93914, highly similar to Homo sapiens histidine-rich glycoprotein (HRG), mRNA OS=Homo sapiens OX=9606 PE=2 SV=1	354.913	46	22	1484	22	525	59.5	7.44	31119	Carbamidomethyl [C89; C126; C218; C241; C324; C327; C504]; Deamidated [N87; N125; N169; N236; N240; Q247; N251; N253; Q314; Q328; N335; Q338; N476; Q494; Q498; Q514]; Oxidation [M322; M517]	3.31246e+10
736	High	Serum	H0Y300	Haptoglobin OS=Homo sapiens OX=9606 GN=HP PE=1 SV=4	334.987	52	20	1449	2	442	49.1	6.64	33142	Carbamidomethyl [C86; C92; C181; C185; C302; C345; C376; C387; C417]; Deamidated [N69; Q73; N277; Q280; Q342; Q344; Q367; N371; Q383]; Oxidation [M299; M336; M379]	1.24412e+08
737	High	Serum	Q8IVC0	Serpin peptidase inhibitor, clade D (Heparin cofactor), member 1 OS=Homo sapiens OX=9606 GN=SERPIND1 PE=2 SV=1	449.02	53	20	1435	3	499	56.9	6.77	31560	Carbamidomethyl [C292; C342; C486]; Deamidated [Q41; Q44; N46; N47; Q144; N146; N150; Q249; N280; Q286; N291; N301; N310; N312; N331; N336; Q338; Q346; N402; N404; N421; N423; Q430; Q440; N446; Q451; Q466]; Oxidation [M287; M288; M307; M416; M424; M461]	1.84881e+09
738	High	Serum	A0A140VKF3	Testis tissue sperm-binding protein Li 70n OS=Homo sapiens OX=9606 PE=2 SV=1	339.459	63	20	1408	20	418	46.3	6.38	37346	Deamidated [N60; N77; Q98; Q133; Q178; N181; N182; Q185; Q187; Q265; Q335; N365; Q378; N391; Q392]; Oxidation [M188; M272]; Carbamidomethyl [C261]	2.42305e+10
739	High	Serum	A8K8Z4	Complement component C6 OS=Homo sapiens OX=9606 PE=2 SV=1	433.872	38	27	1359	21	934	104.6	6.62	32973	Deamidated [N59; Q63; N81; Q111; Q115; Q125; N185; Q191; N195; N211; N235; N238; Q244; N264; N266; Q267; Q268; Q274; N343; N350; Q380; N388; N479; N562; Q567]; Carbamidomethyl [C61; C65; C78; C82; C93; C96; C117; C127; C218; C570; C577; C732; C862; C867; C880; C882; C888; C912]	7.35971e+09
740	High	Serum	Q6LAM1	Heavy chain of factor I (Fragment) OS=Homo sapiens OX=9606 PE=2 SV=1	289.809	39	13	1231	1	321	35.9	7.59	41438	Carbamidomethyl [C25; C30; C123; C136; C178; C196; C211; C223; C229; C237; C238]; Deamidated [N133; Q142; Q143; Q148; Q189; Q199; Q210; N213; N227; Q232]; Oxidation [M120; M186; M205]	9.70436e+06
741	High	Serum	C9JB55	Serotransferrin (Fragment) OS=Homo sapiens OX=9606 GN=TF PE=1 SV=8	99.247	83	5	1219	1	75	8	4.72	28587	Deamidated [N30; N50; N51]; Carbamidomethyl [C14; C23]	2.06819e+07
742	High	Serum	A0A7H0TJC6	Heparin cofactor II splice isoform OS=Homo sapiens OX=9606 PE=2 SV=1	415.865	45	18	1216	1	487	55.2	6.49	28185	Carbamidomethyl [C292; C342]; Deamidated [Q41; Q44; N46; N47; Q144; N146; N150; Q249; N280; Q286; N291; N301; N310; N312; N331; N336; Q338; Q346; N402; N404; N421; N423; Q430]; Oxidation [M287; M288; M307; M416; M424]	9.70941e+06
743	High	Serum	B4DMS3	von Willebrand factor OS=Homo sapiens OX=9606 PE=2 SV=1	466.782	55	36	1207	5	1104	120.8	5.96	22940	Carbamidomethyl [C190; C195; C237; C239; C241; C263; C284; C376; C379; C454; C459; C465; C475; C481; C490; C494; C503; C507; C511; C518; C526; C528; C610; C611; C616; C618; C623; C631; C739; C742; C744; C781; C782; C819; C824; C891; C894; C896; C915; C918; C931; C932; C935; C940; C962; C967; C1006; C1007; C1010; C1015; C1030; C1041; C1062; C1064; C1065]; Deamidated [Q25; N37; N156; Q189; Q196; Q2…	2.18932e+08
744	High	Serum	A0A1B0GVI3	Keratin, type I cytoskeletal 10 OS=Homo sapiens OX=9606 GN=KRT10 PE=1 SV=2	444.548	45	22	1188	21	624	63.3	5.26	25205	Deamidated [N208; Q209; N212; N217; N219; Q223; N226; N240; N253; Q272; N296; N303; N307; Q316; N319; N320; N353; N354; Q357; Q380; Q382; Q403; Q406; Q408; Q410; Q417; Q419; Q420; Q428; N429; Q433; Q434; N444]; Oxidation [M271; M306; M321]; Carbamidomethyl [C66; C401; C427]	2.14574e+09
745	High	Serum	A0A0G2JPA8	Alpha-2-antiplasmin OS=Homo sapiens OX=9606 GN=SERPINF2 PE=1 SV=1	419.556	65	18	1178	15	427	47.9	5.95	18929	Deamidated [Q69; Q70; Q117; Q120; Q133; N139; N141; Q142; N169; Q174; Q196; Q205; Q218; Q222; Q280; Q289; Q293; Q297; Q307; Q315; Q317; N348; N371; N373; Q383; Q384; N389; Q394]; Oxidation [M203; M204; M281; M337; M340]; Carbamidomethyl [C79; C88]	4.32744e+09
746	High	Serum	A0A1U9X8X9	Complement C2 OS=Homo sapiens OX=9606 PE=4 SV=1	373.713	46	25	1176	9	752	83.2	7.42	25685	Oxidation [M359; M362; M452; M586]; Carbamidomethyl [C131; C144; C151; C191; C204; C508; C581; C584; C638; C665; C675; C705]; Deamidated [Q130; N134; N146; N153; Q192; N194; Q206; N232; Q235; Q500; N551; Q552; N589; Q662; Q669; Q693; N703; N712]	1.48106e+09
747	High	Serum	A0A8V8TMU5	Complement C5 OS=Homo sapiens OX=9606 GN=C5 PE=4 SV=1	338.88	60	21	1167	1	567	62.5	6.99	20049	Carbamidomethyl [C299; C334; C363; C364; C369; C376; C396; C397; C475]; Deamidated [N20; Q39; Q46; N56; Q58; N63; Q64; N88; N99; N111; N165; Q189; N192; Q197; N198; N306; N307; N309; N321; N323; Q328; N330; N371; Q450; Q452; Q465; N471; N493]	6.79351e+07
748	High	Serum	B4DX19	Paraoxonase OS=Homo sapiens OX=9606 PE=2 SV=1	327.385	48	9	1156	9	355	39.7	4.88	30968	Deamidated [N91; N113; N125; N133; N224; N227; N265; N270; N287; N298; Q319; N324; Q329]; Oxidation [M88; M127; M289]; Carbamidomethyl [C284]	6.69398e+09
749	High	Serum	B4DZ36	cDNA FLJ58441, highly similar to Attractin OS=Homo sapiens OX=9606 PE=2 SV=1	354.357	26	22	1149	22	1156	129.7	6.87	23650	Carbamidomethyl [C42; C155; C157; C166; C171; C175; C541; C588; C594; C597; C604; C607; C611; C649; C655; C664; C672; C683; C823; C826; C833; C836; C973; C976; C1021; C1024]; Deamidated [N35; N174; Q590; N600; N602; N608; N654; Q656; N661; Q662; N670; N681; N702; N704; N838; N986]	4.10267e+09
750	High	Serum	H6VRG1	Keratin, type II cytoskeletal 1 OS=Homo sapiens OX=9606 GN=KRT1 PE=1 SV=1	395.704	49	33	1128	31	645	66.1	8.12	29868	Deamidated [N189; N190; Q191; Q205; N206; Q207; Q210; Q217; Q218; N227; N237; N238; Q261; N280; Q375; Q382; Q419; N422; Q424; Q425; Q432; N436; N443; N446; Q453; Q454; N501]; Carbamidomethyl [C49; C498]; Oxidation [M260; M263; M494]	3.06716e+09
751	High	Serum	A6YID5	Fibronectin splice variant D (Fragment) OS=Homo sapiens OX=9606 GN=FN1 PE=2 SV=1	360.089	55	19	1098	1	524	57	5.58	23757	Deamidated [Q187; Q196; N201; Q203; N224; Q260; N268; Q300; N307; Q309; Q313; Q329; N342; N344; N363; N372; Q379; Q453; Q462; Q482]; Oxidation [M238]; Carbamidomethyl [C471]	2.17315e+07
752	High	Serum	A0A024R6I9	Serpin peptidase inhibitor, clade A (Alpha-1 antiproteinase, antitrypsin), member 4, isoform CRA_a OS=Homo sapiens OX=9606 GN=SERPINA4 PE=2 SV=1	316.844	61	23	1060	23	427	48.5	7.75	18293	Oxidation [M297; M299]; Deamidated [N74; Q122; N129; N171; Q180; N183; Q248; Q250; N282; Q283]; Carbamidomethyl [C94; C263]	8.36523e+09
753	High	Serum	A0A384NKS6	Clusterin OS=Homo sapiens OX=9606 PE=2 SV=1	283.273	39	21	1059	21	501	57.8	6.68	20004	Carbamidomethyl [C357; C365]; Deamidated [N95; Q99; N100; N103; N217; Q220; Q221; Q229; Q253; N368; N369; Q372]; Oxidation [M224; M228]	3.47967e+10
754	High	Serum	Q96K68	cDNA FLJ14473 fis, clone MAMMA1001080, highly similar to Homo sapiens SNC73 protein (SNC73) mRNA OS=Homo sapiens OX=9606 PE=2 SV=1	246.015	39	13	1049	1	494	53.1	6.86	16569	Carbamidomethyl [C115; C218; C321; C323; C333; C345; C391; C454]; Deamidated [N96; Q101; N103; N193; Q198; Q210; Q217; Q313; N338; N365; N384; Q424; Q428; Q467]; Oxidation [M455]	2.84678e+08
755	High	Serum	A0A8V8TNS5	Complement factor H-related protein 1 OS=Homo sapiens OX=9606 GN=CFHR1 PE=4 SV=1	196.066	68	9	1038	2	276	31.3	7.62	15708	Carbamidomethyl [C33; C60; C75; C93; C136; C147; C154; C183; C208; C212; C246; C263; C273]; Deamidated [N40; Q48; Q57; N61; N68; N69; N71; N72; N95; Q100; N101; N138; N140; N162; Q182; Q184; N185; Q188; N192; N199; Q201; N221; N223]; Oxidation [M219]	6.7391e+08
756	High	Serum	B0AZL7	cDNA, FLJ79457, highly similar to Insulin-like growth factor-binding proteincomplex acid labile chain OS=Homo sapiens OX=9606 PE=2 SV=1	301.391	56	25	1030	1	605	66	6.79	18912	Deamidated [N155; N156; N176; Q210; N252; Q320; N324; Q339; N348; Q349; Q351; N363; N368; N420; Q428; N444; Q445; N492; N499; N536]; Carbamidomethyl [C373; C397; C540; C542; C605]	9.53735e+06
757	High	Serum	A0A087WXI2	IgGFc-binding protein OS=Homo sapiens OX=9606 GN=FCGBP PE=1 SV=3	607.081	28	51	1029	51	4204	444.9	5.35	21224	Carbamidomethyl [C228; C343; C354; C444; C449; C464; C472; C608; C611; C687; C700; C705; C886; C894; C1000; C1003; C2208; C2211; C3409; C3412; C3572; C3574; C3585; C3591; C3593; C3607; C3607; C3611; C3611; C3612; C3616; C3618; C3626; C3632; C3638; C3647; C3652; C3862; C3900; C3916; C3920; C3929; C3933; C3937; C3946; C3963; C3963; C3963; C3963; C3963; C3963; C3963; C3966; C3966; C3966; C3966; C396…	9.12127e+08
758	High	Serum	Q6ZW64	cDNA FLJ41552 fis, clone COLON2004478, highly similar to Protein Tro alpha1 H,myeloma OS=Homo sapiens OX=9606 PE=2 SV=1	244.787	37	12	1027	2	494	53.3	6.52	16236	Carbamidomethyl [C218; C321; C323; C333; C345; C391; C454]; Deamidated [N193; Q198; Q210; Q217; Q313; N338; N365; N384; Q424; Q428; Q467]; Oxidation [M455]	5.91117e+06
759	High	Serum	Q8TAY0	Insulin-like growth factor binding protein, acid labile subunit OS=Homo sapiens OX=9606 GN=IGFALS PE=2 SV=1	301.576	53	25	1026	1	605	66	6.79	18925	Deamidated [N155; N156; N176; Q210; N252; Q320; N324; Q339; N348; Q349; Q351; N420; Q428; N444; Q445; N492; N499; N536]; Carbamidomethyl [C397; C540; C542; C605]	1.62857e+07
760	High	Serum	A0A384N669	Lumican OS=Homo sapiens OX=9606 PE=2 SV=1	174.183	36	13	1021	13	338	38.4	6.61	18233	Deamidated [N194; Q195; N214; N215; N219; N229; N268; N273; N275; N278; N284; Q285]; Carbamidomethyl [C328]; Oxidation [M325]	1.03968e+10
761	High	Serum	A0A0R7FJH5	Coagulation factor XII OS=Homo sapiens OX=9606 GN=F12 PE=4 SV=1	334.954	42	17	988	17	615	67.8	7.8	19045	Carbamidomethyl [C47; C73; C88; C135; C198; C200; C209; C238; C266; C277; C359; C532; C548; C559; C569; C590]; Deamidated [Q52; Q70; N78; Q81; Q83; Q239; N268; N271; N281; N354; Q361; Q459; Q560; Q572; Q581; N594]	9.85141e+09
762	High	Serum	A0A2Z4LCH4	Corticosteroid-binding globulin OS=Homo sapiens OX=9606 PE=2 SV=1	374.237	54	15	963	15	405	45.1	6.04	32055	Deamidated [N62; Q107; Q110; Q114; N159; Q161; N199; Q209; N220; Q296; Q352; N354; N369]; Oxidation [M72; M76; M158; M273]; Carbamidomethyl [C82]	7.90197e+09
763	High	Serum	A0A3G1HEF1	Mutant serpin family A member 7 OS=Homo sapiens OX=9606 PE=2 SV=1	208.102	51	17	945	17	415	46.3	6.3	19890	Deamidated [N46; Q129; N132; N195; N202; Q209; N212; N264; Q326; N332; N342; N348; Q375; N378; Q386]; Oxidation [M42; M284; M392]	5.58e+09
764	High	Serum	Q86TT1	Full-length cDNA clone CS0DD006YL02 of Neuroblastoma of Homo sapiens (human) OS=Homo sapiens OX=9606 PE=2 SV=1	265.182	61	17	924	17	375	41.2	6.79	17630	Carbamidomethyl [C56; C119; C225; C273; C335; C374]; Deamidated [Q85; Q87; Q286; Q289; N328; N344; N362]; Oxidation [M288; M305]	6.67322e+09
765	High	Serum	H0YAC1	Plasma kallikrein (Fragment) OS=Homo sapiens OX=9606 GN=KLKB1 PE=1 SV=1	321.585	47	23	889	23	686	76.8	8.06	16837	Carbamidomethyl [C95; C105; C125; C195; C242; C249; C275; C279; C285; C332; C366; C370; C467; C483; C565; C596; C650]; Deamidated [N91; Q93; Q96; N117; N232; N252; Q255; N284; Q320; N322; N356; Q475; Q490; N529; N564; N587; N593; Q597]; Oxidation [M97; M119; M666]	8.04908e+09
766	High	Serum	F8W7L3	Alpha-2-macroglobulin (Fragment) OS=Homo sapiens OX=9606 GN=A2M PE=1 SV=1	113.005	33	4	856	4	168	18.7	6.54	21972	Deamidated [N81; N97; Q106; N124; Q132]; Carbamidomethyl [C86]; Oxidation [M101]	1.54896e+10
767	High	Serum	D9ZGG2	Vitronectin OS=Homo sapiens OX=9606 GN=VTN PE=4 SV=1	210.173	39	16	845	16	478	54.3	5.8	21404	Carbamidomethyl [C38; C40; C44; C50; C51; C58; C180; C430; C472]; Deamidated [Q39; Q48; Q61; N169; N242; N253; Q434; Q467]; Oxidation [M350; M359; M422]	2.38093e+10
768	High	Serum	D6RE86	Ceruloplasmin (Fragment) OS=Homo sapiens OX=9606 GN=CP PE=1 SV=8	120.601	45	9	839	2	178	20.7	7.24	18489	Deamidated [N151]	56346661
769	High	Serum	W0UV93	Ribonuclease A C1 OS=Homo sapiens OX=9606 GN=RAC1 PE=3 SV=1	63.624	29	2	787	2	156	17.6	8.79	9645	Carbamidomethyl [C54; C138]; Deamidated [Q39; N55; Q56]; Oxidation [M41; M57; M58]	3.87524e+08
770	High	Serum	A0A0S2Z3Y1	Galectin-3-binding protein (Fragment) OS=Homo sapiens OX=9606 GN=LGALS3BP PE=2 SV=1	235.162	37	15	785	15	585	65.3	5.27	19847	Carbamidomethyl [C49; C62; C93; C103; C526; C561]; Deamidated [Q44; N51; Q81; Q92; Q379; Q389; Q459; Q462; Q465; Q472; N567]; Oxidation [M87]	4.10396e+09
771	High	Serum	A0A0A0MRJ7	Coagulation factor V OS=Homo sapiens OX=9606 GN=F5 PE=1 SV=1	307.858	22	39	783	37	2229	252.1	6.05	17613	Deamidated [Q79; N486; N496; Q499; Q544; Q545; N554; N794; N795; Q918; N1890; Q1927; N1946; N1951; Q1969; N2024; N2026]; Carbamidomethyl [C500; C526; C1756]; Oxidation [M395; M413; M512; M1161]	2.26338e+09
772	High	Serum	A6XMH4	Beta-2-microglobulin OS=Homo sapiens OX=9606 PE=2 SV=1	115.024	56	7	769	7	124	14.4	7.03	9501	Carbamidomethyl [C45; C100]; Deamidated [N37; N41; N44; N62]	9.54421e+09
773	High	Serum	A6XNE2	Complement factor D OS=Homo sapiens OX=9606 PE=2 SV=1	284.099	69	11	761	1	260	27.8	7.25	15009	Deamidated [Q51; N53; Q66; Q84; Q94; Q114; Q126; N164; Q174]; Carbamidomethyl [C58; C74; C155; C211; C221]	1.87095e+07
774	High	Serum	A0A0K0K1J1	Epididymis secretory protein Li 2 OS=Homo sapiens OX=9606 GN=HEL-S-2 PE=2 SV=1	186.736	58	10	760	10	146	15.8	8.75	11437	Carbamidomethyl [C109; C123]; Deamidated [Q81; N87; Q103; N105; N108; Q114; Q126; Q133]; Oxidation [M40; M136]	6.32362e+09
775	High	Serum	B2D098	Alpha-1 antitrypsin Valcamonica variant (Fragment) OS=Homo sapiens OX=9606 PE=4 SV=1	106.811	100	8	760	2	49	5.1	8.57	25921	Deamidated [N32; X48]	1.75999e+07
776	High	Serum	A0A3B3IQ51	Complement factor H-related protein 2 OS=Homo sapiens OX=9606 GN=CFHR2 PE=1 SV=1	168.405	41	10	740	8	355	39.4	6.65	11674	Carbamidomethyl [C140; C157; C172; C199; C214; C288; C292; C326; C342; C352]; Deamidated [N114; Q129; N143; N179; Q187; Q196; N200; N207; N208; N210; N211; N279; Q281; Q296; Q343; N344]	3.86988e+09
777	High	Serum	Q5FWF9	IGL@ protein OS=Homo sapiens OX=9606 GN=IGL@ PE=1 SV=1	75.695	36	5	722	1	232	24.8	5.59	13767	Deamidated [Q146; N148]; Carbamidomethyl [C154; C213]	8.52169e+07
778	High	Serum	B4DUV1	Fibulin-1 OS=Homo sapiens OX=9606 PE=2 SV=1	325.733	52	20	721	7	641	70.1	5.26	16173	Carbamidomethyl [C8; C26; C27; C36; C84; C94; C157; C159; C172; C178; C185; C191; C206; C218; C224; C231; C237; C312; C318; C325; C355; C361; C437; C443; C452; C509; C514]; Deamidated [Q23; Q25; Q30; N44; Q46; Q78; Q80; Q82; Q93; Q96; Q106; Q117; Q129; N135; Q164; N176; N216; Q238; N239; Q428; N554; Q556; Q576; N583]	4.67071e+08
779	High	Serum	A0A8Q3WKW0	Complement factor D OS=Homo sapiens OX=9606 GN=CFD PE=1 SV=1	250.892	79	11	703	1	214	22.9	7.2	14689	Deamidated [Q5; N7; Q20; Q38; Q48; Q68; Q80; N118; Q128]; Carbamidomethyl [C12; C28; C109; C165; C175]	1.72074e+07
780	High	Serum	Q6NS95	IGL@ protein OS=Homo sapiens OX=9606 GN=IGL@ PE=1 SV=1	121.915	38	6	672	1	234	25.1	6.67	14482	Deamidated [N84; N87; N134; Q148; N150; Q189; N191; N192; Q206]; Carbamidomethyl [C156; C215]	5.16991e+08
781	High	Serum	Q9NPP6	Immunoglobulin heavy chain variant (Fragment) OS=Homo sapiens OX=9606 PE=2 SV=1	233.282	47	10	666	4	416	44.8	6.13	9597	Carbamidomethyl [C56; C153; C177; C185; C186; C243; C245; C255; C267; C313; C376]; Deamidated [N128; Q133; Q145; N168; Q171; Q257; N260; N287; N306; Q346; Q350; Q389]; Oxidation [M377]	2.11021e+08
782	High	Serum	I3L145	Sex hormone-binding globulin OS=Homo sapiens OX=9606 GN=SHBG PE=1 SV=1	292.676	76	17	661	17	344	37.5	6.23	11088	Deamidated [N32; N53; N123; Q145; N164; Q174; N178; Q184; Q200; N215; Q224; Q249; N280; Q286; N306; Q311; Q313]; Carbamidomethyl [C135; C159; C304]; Oxidation [M78]	1.08107e+09
783	High	Serum	A0A024RAG6	Complement C1q subcomponent subunit A OS=Homo sapiens OX=9606 GN=ADIC PE=4 SV=1	124.26	29	7	656	7	245	26	9.11	8335	Deamidated [Q199; Q208; Q210; Q211; Q214; Q228]; Carbamidomethyl [C190]	1.28327e+09
784	High	Serum	A0A024R9Q1	Thrombospondin 1, isoform CRA_a OS=Homo sapiens OX=9606 GN=THBS1 PE=3 SV=1	265.398	34	27	637	27	1170	129.3	4.94	13895	Carbamidomethyl [C270; C274; C318; C336; C339; C341; C348; C462; C474; C531; C541; C813; C833; C836; C856; C874]; Deamidated [N28; N176; Q184; N205; N207; Q209; Q267; N321; Q324; Q342; N343; N463; Q468; N470; N538; Q539; N542; Q628; Q632; N640; N841; Q844; N858; N859; Q860; N1078]; Oxidation [M962]	1.65506e+09
785	High	Serum	A0A8I5KW61	C-X-C motif chemokine OS=Homo sapiens OX=9606 PE=3 SV=1	120.695	47	13	625	13	193	21.1	9.13	11447	Carbamidomethyl [C89; C105; C159; C175]; Deamidated [N76; Q78; N90; Q91; N170]	1.92052e+10
786	High	Serum	A7L3A3	Angiotensinogen (Fragment) OS=Homo sapiens OX=9606 GN=AGT PE=4 SV=1	219.127	75	13	614	5	88	9.4	7.18	17863	Deamidated [Q12; Q14; X19; Q33; Q37]; Oxidation [X19; M67]	5.11551e+06
787	High	Serum	K7ER74	Apolipoprotein C-II OS=Homo sapiens OX=9606 GN=APOC4-APOC2 PE=1 SV=1	170.984	37	8	605	6	178	20	6.64	18170	Oxidation [M54; M159]; Deamidated [Q169]	6.53222e+09
788	High	Serum	Q8NBH6	Fibulin-1 OS=Homo sapiens OX=9606 PE=2 SV=1	264.798	46	18	592	5	638	70.5	5.91	15280	Deamidated [Q83; Q94; Q106; N112; Q141; N153; N193; Q215; N216; Q405; N519; Q564; N566; N575]; Carbamidomethyl [C134; C136; C149; C155; C162; C168; C183; C195; C201; C208; C214; C289; C295; C302; C332; C338; C414; C420; C429; C486; C491; C516; C523]; Oxidation [M587]	9.63734e+08
789	High	Serum	A5PL32	APOL1 protein (Fragment) OS=Homo sapiens OX=9606 GN=APOL1 PE=2 SV=1	186.603	42	11	564	6	439	48.5	7.17	10096	Deamidated [Q76; Q77; N78; Q89; Q123; N124; N132; N136; N302; N305; X305; N312; Q315; N424; N427; N428; N429]; Oxidation [M101; M370]	5.60873e+08
790	High	Serum	Q1HP67	Lipoprotein, Lp(A) OS=Homo sapiens OX=9606 GN=LPA PE=4 SV=1	407.635	41	36	550	35	2040	226.4	6.07	9971	Carbamidomethyl [C77; C886; C1000; C1228; C1409; C1523; C1551; C1562; C1568; C1665; C1676; C1741; C1782; C1794; C1799; C1806; C1816; C1824; C1846; C1862; C1924; C1938; C1968; C1986; C1996; C2482; C2482; C2482; C2482; C2482; C2482; C2482; C2950; C2950; C2950; C2950; C2950; C2950; C2950; C2950; C2950; C2950; C2950; C2950; C2950; C2950; C2950; C2950; C2950; C2950; C2950; C2950; C2950; C2950; C2950; …	1.50316e+09
791	High	Serum	A0A140VKE5	Sulfhydryl oxidase OS=Homo sapiens OX=9606 GN=QSCN6 PE=2 SV=1	221.043	43	20	542	20	604	66.8	8.56	12124	Deamidated [Q46; N106; N130; N471; N482; N529; N539; Q556; N557]; Carbamidomethyl [C101; C110; C237; C393; C449; C452]	1.23962e+09
792	High	Serum	M0R2W8	N-acetylmuramoyl-L-alanine amidase (Fragment) OS=Homo sapiens OX=9606 GN=PGLYRP2 PE=1 SV=2	133.306	28	3	540	3	181	19.5	6.67	12372	Deamidated [N95; N100; Q169]; Oxidation [M91]	9.75381e+08
793	High	Serum	A0A024RDT4	Lymphocyte cytosolic protein 1 (L-plastin), isoform CRA_a OS=Homo sapiens OX=9606 GN=LCP1 PE=4 SV=1	203.412	56	23	529	23	627	70.2	5.43	8645	Carbamidomethyl [C101; C164; C206; C460]; Deamidated [N26; N32; Q109; Q115; N147; N149; N151; N155; Q191; N210; N414; Q428; N517; N523; Q560; N565]	6.21126e+08
794	High	Serum	A0A3B3IS66	Coagulation factor XIII B chain (Fragment) OS=Homo sapiens OX=9606 GN=F13B PE=1 SV=1	128.324	59	10	528	10	246	28.3	6.51	9500	Carbamidomethyl [C35; C39; C71; C90; C109; C152; C163; C167; C201]; Oxidation [M108; M156]; Deamidated [N42; Q73; Q89; N177; N178; N187]	2.90616e+09
795	High	Serum	A8K1K1	cDNA FLJ76342, highly similar to Homo sapiens carnosine dipeptidase 1 (metallopeptidase M20 family)(CNDP1), mRNA OS=Homo sapiens OX=9606 PE=2 SV=1	230.59	57	19	522	19	507	56.7	5.36	10843	Deamidated [Q40; Q46; Q51; Q65; Q100; Q101; Q106; N166; N175; N421; Q426]; Carbamidomethyl [C128]; Oxidation [M77; M97; M503]	1.09807e+09
796	High	Serum	A0A140VJI7	Testicular tissue protein Li 61 OS=Homo sapiens OX=9606 PE=2 SV=1	165.543	46	21	518	21	540	60.6	6.71	7276	Carbamidomethyl [C181; C245; C269; C284; C370; C426; C449; C450; C459; C460; C473; C486; C487; C498]; Deamidated [N176; N211; Q271; Q276; Q280; Q288; N308; N404; N470; N478; Q495; N497; N500; N502]	1.93185e+09
797	High	Serum	D3DNN4	Carboxylic ester hydrolase OS=Homo sapiens OX=9606 GN=BCHE PE=3 SV=1	182.056	36	15	512	15	643	72.8	7.55	10525	Deamidated [N234; Q240; Q241; Q292; N297; Q385; N391; Q449; N453; N466; N483; N484; N604]; Carbamidomethyl [C469]	1.64676e+09
798	High	Serum	G3XAK1	Hepatocyte growth factor-like protein OS=Homo sapiens OX=9606 GN=MST1 PE=1 SV=1	172.421	42	19	510	19	725	81.9	7.8	8419	Carbamidomethyl [C70; C124; C145; C171; C183; C205; C208; C254; C265; C433; C445; C457; C537; C541; C576; C602]; Deamidated [Q49; Q61; N127; N128; Q146; N164; N173; N209; Q232; Q236; N256; Q271; Q417; N435; Q567]	1.37083e+09
799	High	Serum	K7EQQ3	Keratin, type I cytoskeletal 9 OS=Homo sapiens OX=9606 GN=KRT9 PE=1 SV=1	250.14	81	16	507	16	390	39.5	5	8361	Deamidated [Q44; Q49; Q69; N70; N110; Q111; Q115; Q118; Q128; Q131; Q145; Q152; Q154; Q175; Q177; Q180; Q182; N185; Q189; Q195; Q200; N201; Q202; Q229; N324]; Oxidation [M36; M43; M53; M63; M93; M178]; Carbamidomethyl [C173; C199]	7.49583e+08
800	High	Serum	B0YIW2	Apolipoprotein C-III OS=Homo sapiens OX=9606 GN=APOC3 PE=1 SV=1	94.221	50	7	505	7	117	12.8	8.18	11982	Deamidated [Q69; Q72; Q75; Q76]	3.46843e+10
801	High	Serum	B2R582	cDNA, FLJ92374, highly similar to Homo sapiens C-type lectin domain family 3, member B (CLEC3B), mRNA OS=Homo sapiens OX=9606 PE=2 SV=1	154.2	69	14	489	1	202	22.5	6.04	12928	Carbamidomethyl [C71; C81; C98; C173; C197]; Deamidated [Q64; Q68; Q109; N114; N156; Q164; N172; N181]	2.56829e+08
802	High	Serum	F2RM37	Coagulation factor IX OS=Homo sapiens OX=9606 GN=F9 p22 PE=2 SV=1	164.659	46	15	484	15	461	51.7	5.47	7882	Carbamidomethyl [C128; C134; C170; C178; C252; C268; C335; C396; C407; C435]; Deamidated [N127; N135; N138; Q237; Q241; N245; N283; Q292; N313; N328; N343; N392; N393; Q408]	1.21549e+09
803	High	Serum	C9JF17	Apolipoprotein D (Fragment) OS=Homo sapiens OX=9606 GN=APOD PE=1 SV=1	87.778	36	11	484	11	215	24.1	5.6	5705	Carbamidomethyl [C56; C213]; Deamidated [N58; Q62; N64; N86; N193; N198; N199]	1.0792e+10
804	High	Serum	C9JX36	Complement component C6 OS=Homo sapiens OX=9606 GN=C6 PE=1 SV=2	158.876	44	7	483	1	243	27.4	8.02	11020	Carbamidomethyl [C61; C65; C78; C82; C93; C96; C117; C127; C218]; Deamidated [N59; Q63; N81; Q111; Q115; Q125; N185; Q191; N195; N211]	2.84726e+08
805	High	Serum	A0A024R8G3	Prostaglandin-H2 D-isomerase OS=Homo sapiens OX=9606 GN=PTGDS PE=2 SV=1	132.235	56	7	478	7	190	21	7.8	15250	Deamidated [Q97; Q127; Q134; Q170; Q182]; Carbamidomethyl [C186]; Oxidation [M94]	4.83715e+09
806	High	Serum	V9HWP0	Pentaxin OS=Homo sapiens OX=9606 GN=HEL-S-92n PE=2 SV=1	97.387	44	11	476	11	223	25.4	6.54	11516	Deamidated [N72; Q74; N78; N129; Q154; Q156]; Carbamidomethyl [C114]	1.95145e+10
807	High	Serum	P78492	Inter-alpha-trypsin inhibitor (Fragment) OS=Homo sapiens OX=9606 GN=ITIL PE=2 SV=1	75.796	94	6	475	6	51	5.7	4.89	7474	Carbamidomethyl [C11; C19; C32; C36]; Deamidated [Q20; N22; N24]	2.05602e+10
808	High	Serum	E9PHK0	Tetranectin OS=Homo sapiens OX=9606 GN=CLEC3B PE=1 SV=1	145.495	88	14	472	1	160	17.8	5.05	12554	Carbamidomethyl [C29; C39; C56; C131; C155]; Deamidated [Q22; Q26; Q67; N72; N114; Q122; N130; N139]	3.33608e+08
809	High	Serum	A8K6Q8	Transferrin receptor protein 1 OS=Homo sapiens OX=9606 PE=2 SV=1	191.206	41	23	471	1	760	84.8	6.61	9717	Deamidated [N150; Q160; N164; N171; Q172; N215; N270; N275; Q285; Q520; Q524; Q640; N715]; Carbamidomethyl [C353]	8.60528e+07
810	High	Serum	S6BGE0	IgG H chain OS=Homo sapiens OX=9606 PE=1 SV=1	85.691	29	7	470	1	300	32.2	7.85	13126	Carbamidomethyl [C166; C242; C248; C251; C283]	399908
811	High	Serum	A0A8V8TLM6	Transferrin receptor protein 1 OS=Homo sapiens OX=9606 GN=TFRC PE=4 SV=1	191.233	39	23	458	1	795	88.6	6.57	9484	Deamidated [N150; Q160; N164; N171; Q172; N215; N270; N275; Q285; Q555; Q559; Q675; N750]; Carbamidomethyl [C353]	7.2634e+07
812	High	Serum	D9ZGF2	Collagen, type VI, alpha 3 OS=Homo sapiens OX=9606 GN=COL6A3 PE=2 SV=1	232.732	16	34	452	34	3177	343.5	6.68	7381	Deamidated [N584; Q614; N977; Q985; Q1415; Q1479; N1482; Q2020; N2725; N2732; Q2750; Q2751; Q2756; N2824]; Carbamidomethyl [C3060; C3162]; Oxidation [M3175]	6.32598e+08
813	High	Serum	C9JPV4	Alpha-2-antiplasmin (Fragment) OS=Homo sapiens OX=9606 GN=SERPINF2 PE=1 SV=1	179.438	38	5	451	2	264	29.5	6.93	8498	Deamidated [Q34; N40; Q41; Q144; Q153; Q166; Q170; Q228; Q237; Q241; Q245]; Oxidation [M151; M152; M229]; Carbamidomethyl [C70]	2.32311e+07
814	High	Serum	D6RAR4	Hepatocyte growth factor activator OS=Homo sapiens OX=9606 GN=HGFAC PE=1 SV=1	159.876	33	12	447	12	662	71.4	7.05	7345	Carbamidomethyl [C202; C307; C338; C349; C362; C528; C574; C590; C596; C629]; Deamidated [N311; Q317; N340; N343; Q381; N499; Q522; Q525; N587; N614]	1.29887e+09
815	High	Serum	V9HWF6	Alpha-1-acid glycoprotein OS=Homo sapiens OX=9606 GN=HEL-S-153w PE=2 SV=1	132.214	56	12	446	12	201	23.5	5.02	9205	Carbamidomethyl [C90; C165]; Deamidated [Q63; N72; Q113; N135; N139; Q155]; Oxidation [M129]	5.28606e+09
816	High	Serum	A0A0S2Z4F1	EGF containing fibulin-like extracellular matrix protein 1 isoform 1 (Fragment) OS=Homo sapiens OX=9606 GN=EFEMP1 PE=2 SV=1	200.499	47	15	443	15	493	54.6	5.07	7506	Carbamidomethyl [C42; C48; C55; C159; C171; C177; C184; C190; C199; C201; C212; C218; C224; C305; C309; C318; C320; C332; C338; C344; C350; C365]; Oxidation [M319; M349]; Deamidated [Q165; N169; Q172; N183; Q211; Q226; Q322; Q325; N336; N342; N352; N363; Q366; N375; Q412; Q414; N421; N424; N434]	1.13597e+09
817	High	Serum	B2R4C5	Lysozyme C OS=Homo sapiens OX=9606 GN=LYZF1 PE=2 SV=1	91.294	41	5	440	5	148	16.5	9.16	11350	Carbamidomethyl [C48; C83; C95; C99; C113]; Deamidated [N45; N78; N84; N93; Q104; N106]; Oxidation [M47]	4.51003e+09
818	High	Serum	A0A087WSY5	Carboxypeptidase B2 OS=Homo sapiens OX=9606 GN=CPB2 PE=1 SV=1	127.771	42	12	434	12	386	44	7.71	7945	Deamidated [Q122; N127; N172; N210; N211; N219]; Carbamidomethyl [C178; C213; C228; C237; C242]	2.38818e+09
819	High	Serum	Q8TCF0	Lipopolysaccharide-binding protein OS=Homo sapiens OX=9606 GN=LBP PE=2 SV=1	149.47	34	12	425	12	477	52.9	6.76	9379	Oxidation [M246]; Deamidated [Q40; Q44; Q51; Q210; Q214; N274]	2.0121e+09
820	High	Serum	Q59EB6	Complement component 1, q subcomponent, receptor 1 variant (Fragment) OS=Homo sapiens OX=9606 PE=2 SV=1	64.823	16	8	424	8	671	70.4	5.44	3884	Carbamidomethyl [C72; C184; C199; C276; C319]; Deamidated [Q69; N70; N73; Q74; N75; N78; N146; N193]	2.96238e+08
821	High	Serum	Q6UXM4	Ficolin (Collagen/fibrinogen domain containing) 3 (Hakata antigen), isoform CRA_b OS=Homo sapiens OX=9606 GN=FCN3 PE=2 SV=1	113.274	41	7	423	1	288	31.7	6.84	10276	Deamidated [Q88; Q123; N145; Q146; N154; N156; Q159; Q163; N165]; Carbamidomethyl [C46; C99; C110]	5.90897e+08
822	High	Serum	B7Z8Q5	cDNA FLJ56762, highly similar to Hyaluronan-binding protein 2 OS=Homo sapiens OX=9606 PE=2 SV=1	115.413	40	6	421	6	280	31.7	5.73	5609	Carbamidomethyl [C125; C147; C154; C159; C165; C187; C194; C215; C246; C257]; Deamidated [Q129; Q149; N157; Q160; N161; N211; Q212; N219; Q225; N227; N229; N244]	1.61959e+09
823	High	Serum	A0A1L7B5J3	Alpha-1-antitrypsin short transcript variant 1C4 OS=Homo sapiens OX=9606 GN=SERPINA1 PE=2 SV=1	94.229	98	5	420	1	44	5.1	9.42	7362	Deamidated [N17; Q27; N28]; Oxidation [M24; M35]	1.90914e+07
824	High	Serum	A0A8V8TPG2	Ficolin-3 OS=Homo sapiens OX=9606 GN=FCN3 PE=4 SV=1	120.072	57	8	413	2	221	24.2	5.25	9588	Deamidated [Q99; Q134; N156; Q157; N165; N167; Q170; Q174; N176]; Carbamidomethyl [C46; C110; C121]; Oxidation [M71]	1.70085e+08
825	High	Serum	A0A5F9ZH80	Biotinidase OS=Homo sapiens OX=9606 GN=BTD PE=1 SV=1	118.967	28	6	412	1	364	40.8	6.47	6913	Deamidated [N67; Q68; N69; Q75; Q76; Q82; Q116; N254; Q255]; Oxidation [M112; M253]	7.32601e+07
826	High	Serum	B2R888	Monocyte differentiation antigen CD14 OS=Homo sapiens OX=9606 PE=2 SV=1	171.389	47	13	406	13	375	40	6.23	10167	Deamidated [Q165; Q166; Q179; N204; Q225; Q250; N259; N279]; Carbamidomethyl [C187; C217; C241; C272]; Oxidation [M132]	1.48541e+09
827	High	Serum	B2RA39	cDNA, FLJ94686, highly similar to Homo sapiens complement factor H-related 5 (CFHL5), mRNA OS=Homo sapiens OX=9606 PE=2 SV=1	124.376	30	12	404	12	569	64.3	7.06	5955	Carbamidomethyl [C72; C87; C140; C147; C189; C201; C208; C251; C262; C311; C322; C492; C558; C568]; Deamidated [Q188; Q191; N197; N216; Q250; Q265; N299; N306; N307; N313; Q327]	3.07019e+09
828	High	Serum	Q8N4S1	SPARC-like protein 1 OS=Homo sapiens OX=9606 GN=SPARCL1 PE=2 SV=1	138.327	26	12	400	12	664	75.2	4.78	2978	Carbamidomethyl [C509; C515; C626]; Deamidated [N137; N152; Q153; Q154; Q183; Q188; N190; Q191; Q193; N196; N199; N215; N217; Q218; N329; Q522; N542; N550]; Oxidation [M322]	2.16075e+08
829	High	Serum	X6R8F3	Neutrophil gelatinase-associated lipocalin OS=Homo sapiens OX=9606 GN=LCN2 PE=1 SV=1	105.733	59	10	389	10	200	22.8	8.5	7349	Carbamidomethyl [C109; C197]; Deamidated [Q39; Q40; N41; Q43; N45; Q46; N136; N138; Q139; N186; Q196]	1.53572e+09
830	High	Serum	A0A096LPE2	SAA2-SAA4 readthrough OS=Homo sapiens OX=9606 GN=SAA2-SAA4 PE=3 SV=1	100.162	39	6	386	2	208	23.3	8.98	5237	Deamidated [N124; Q126; N127; N129]; Oxidation [M113; M121]; Carbamidomethyl [C167]	2.76163e+07
831	High	Serum	V9H1C1	Macrophage-capping protein (Fragment) OS=Homo sapiens OX=9606 PE=3 SV=1	89.849	74	5	385	1	69	8	5.78	7556	Deamidated [N2; N36]; Oxidation [M4]	6.37719e+08
832	High	Serum	V9HW76	Epididymis secretory protein Li 300 OS=Homo sapiens OX=9606 GN=HEL-S-300 PE=2 SV=1	94.414	51	9	380	9	223	25.4	7.46	7010	Deamidated [Q129; Q131; Q137; Q194; Q198; N199; Q201; Q207]; Oxidation [M75]	1.36217e+09
833	High	Serum	Q5JVE7	Coagulation factor X OS=Homo sapiens OX=9606 GN=F10 PE=2 SV=1	107.6	25	11	371	11	488	54.7	5.94	5783	Carbamidomethyl [C164; C172; C342; C404; C443]; Deamidated [N292; Q295; N337; Q356; Q400; N401]; Oxidation [M379]	2.20479e+09
834	High	Serum	A0A5F9ZH15	Biotinidase (Fragment) OS=Homo sapiens OX=9606 GN=BTD PE=1 SV=1	96.972	37	6	368	1	270	30.4	7.09	6305	Deamidated [Q42; N180; Q181]; Oxidation [M38; M179]	3.17582e+06
835	High	Serum	A0A024RAB6	Heparan sulfate proteoglycan 2 (Perlecan), isoform CRA_b OS=Homo sapiens OX=9606 GN=HSPG2 PE=4 SV=1	198.86	9	25	354	10	4346	463.7	6.51	6523	Carbamidomethyl [C766; C769; C771; C858; C861; C1111; C1748; C2072; C2266; C2362; C2458; C2651; C3089]; Deamidated [Q2351; Q4201; N4313; Q4327; Q4332]	1.61523e+08
836	High	Serum	Q6IBD2	CST6 protein OS=Homo sapiens OX=9606 GN=CST6 PE=2 SV=1	136.785	52	7	334	7	149	16.5	8.09	8007	Deamidated [Q53; N60; N64; Q120; Q121; Q136; N137; Q140]; Oxidation [M61]; Carbamidomethyl [C98; C113; C126]	4.04451e+08
837	High	Serum	A0A0G2JHM4	C3/C5 convertase (Fragment) OS=Homo sapiens OX=9606 GN=C2 PE=4 SV=1	69.405	59	5	332	1	145	15.8	7.43	6492	Carbamidomethyl [C4; C44; C57]; Deamidated [Q45; N47; Q59; N85; Q88]; Oxidation [M121; M124]	3.58369e+06
838	High	Serum	A0A0S2Z4Q2	Transforming growth factor-beta-induced protein ig-h3 (Fragment) OS=Homo sapiens OX=9606 GN=TGFBI PE=2 SV=1	137.599	33	14	325	14	683	74.6	7.71	5534	Deamidated [N105; Q119; N361; Q523; N532]; Oxidation [M517]; Carbamidomethyl [C84; C85; C97]	5.84213e+08
839	High	Serum	Q4TZM4	Hemoglobin beta chain (Fragment) OS=Homo sapiens OX=9606 GN=HBB PE=3 SV=1	128.965	89	9	314	2	101	11	6.52	8255	Deamidated [N54; N70; N77; N99; X99]; Oxidation [M52]; Carbamidomethyl [C90]	1.22335e+08
840	High	Serum	B4DPQ3	cDNA FLJ51034, highly similar to Vitamin K-dependent protein C OS=Homo sapiens OX=9606 PE=2 SV=1	113.939	29	10	309	10	517	57.4	7.53	3536	Deamidated [Q282; N354; Q363; Q369; Q391; N411]; Carbamidomethyl [C231; C294; C310; C375]	7.26207e+08
841	High	Serum	A0A161I202	Lactotransferrin OS=Homo sapiens OX=9606 GN=LTF PE=2 SV=1	227.992	53	27	307	2	711	78.3	8.18	6916	Carbamidomethyl [C29; C65; C177; C190; C251; C368; C447; C513; C524; C527; C595; C609; C647; C652; C669]; Deamidated [Q27; Q64; Q67; N72; N188; N254; N281; Q349; N350; Q373; N446; N522; Q532; N577; N578; N579; N616; N643; Q686; N693]	4.23971e+07
842	High	Serum	A0A3B0J0F2	Adiponectin D OS=Homo sapiens OX=9606 GN=ADID PE=4 SV=1	80.159	35	6	301	6	275	29.8	6.09	5242	Carbamidomethyl [C183]; Deamidated [N158; N184; N253; N259; N261; N275]; Oxidation [M159; M199]	2.55502e+08
843	High	Serum	A2NZ55	Variable immnoglobulin anti-estradiol heavy chain (Fragment) OS=Homo sapiens OX=9606 PE=2 SV=1	27.304	23	2	301	1	131	13.9	8.79	4219	Deamidated [Q1; Q3; Q5; Q13; N77; N84]; Oxidation [M83]	7.61855e+07
844	High	Serum	Q9UII7	Cadherin-1 OS=Homo sapiens OX=9606 PE=2 SV=1	118.553	21	8	298	8	901	99.6	4.78	9824	Deamidated [Q195; N238; N240; Q255; N256; N258; Q264; N405; N417; Q422; N428; N431; N432; N550; N555; N691; Q692; N693; Q696]; Carbamidomethyl [C705; C707; C714]	4.1051e+08
845	High	Serum	D3DQH8	SPARC OS=Homo sapiens OX=9606 GN=SPARC PE=3 SV=1	102.149	45	12	298	12	315	36	4.88	2669	Carbamidomethyl [C135; C161; C167; C277; C285; C301]; Deamidated [N185; N197; N198; N235; N237; Q246; Q249; Q252; N289]	5.49304e+08
846	High	Serum	B3VL31	Beta globin (Fragment) OS=Homo sapiens OX=9606 PE=3 SV=1	139.738	86	11	292	2	105	11.5	6.68	8228	Deamidated [N58; N81; X100; N103]; Oxidation [M56]; Carbamidomethyl [C94]	4.17686e+07
847	High	Serum	A0A140VK24	Testicular secretory protein Li 24 OS=Homo sapiens OX=9606 PE=2 SV=1	100.294	31	9	292	9	440	49.5	6.11	6752	Carbamidomethyl [C74; C337; C380]; Deamidated [Q150; N151; N154; N155]; Oxidation [M73; M276]	1.32979e+09
848	High	Serum	W8QEY1	Lactotransferrin OS=Homo sapiens OX=9606 PE=2 SV=1	215.787	53	27	285	2	711	78.3	8.18	6214	Carbamidomethyl [C29; C65; C177; C190; C251; C368; C447; C513; C524; C527; C595; C609; C647; C652; C669]; Deamidated [Q64; Q67; N72; N188; N254; N281; Q349; N350; Q373; N446; N522; Q532; Q572; N573; N577; N578; N579; N616; N643; Q686; N693]	1.66871e+07
849	High	Serum	H0YFH1	Alpha-2-macroglobulin (Fragment) OS=Homo sapiens OX=9606 GN=A2M PE=1 SV=1	56.993	66	6	269	6	73	7.9	10.01	5211	Oxidation [M18]	6.51868e+09
850	High	Serum	D3DUU2	CD163 antigen, isoform CRA_b OS=Homo sapiens OX=9606 GN=CD163 PE=4 SV=1	133.918	22	12	268	1	1027	110.7	5.91	6576	Carbamidomethyl [C184; C197; C291; C304; C309; C335; C345; C355; C365; C503; C516; C777; C790; C897; C928; C938; C958]; Deamidated [N187; N189; Q284; N356; N358; N877; Q937]; Oxidation [M888]	4.00227e+06
851	High	Serum	Q5HYM1	Uncharacterized protein DKFZp686O1553 (Fragment) OS=Homo sapiens OX=9606 GN=DKFZp686O1553 PE=2 SV=1	107.473	34	12	266	1	479	54	5.86	6069	Carbamidomethyl [C68; C72; C188; C216; C236; C319; C323]; Deamidated [Q158; N226; Q233; N342; Q351]	1.35334e+08
852	High	Serum	B4DUI7	cDNA FLJ55004, highly similar to Complement-activating component of Ra-reactive factor OS=Homo sapiens OX=9606 PE=2 SV=1	93.384	39	10	264	2	354	40.6	4.63	6408	Carbamidomethyl [C65; C155; C159; C275; C303; C323]; Deamidated [Q74; Q78; Q245; N313; Q320]	5.07767e+07
853	High	Serum	Q8WW79	L-selectin OS=Homo sapiens OX=9606 GN=SELL PE=2 SV=1	68.094	15	8	261	8	375	42.4	6.6	4003	Carbamidomethyl [C141; C316; C329]; Deamidated [N126; N133; N134; N324; Q330]	4.44978e+08
854	High	Serum	G3V2W1	Protein Z-dependent protease inhibitor OS=Homo sapiens OX=9606 GN=SERPINA10 PE=1 SV=1	109.726	41	13	260	2	484	55.1	7.64	3925	Deamidated [N137; Q163]; Oxidation [M346]; Carbamidomethyl [C230]	1.46546e+08
855	High	Serum	B2R701	cDNA, FLJ93202, Homo sapiens protease inhibitor 16 (PI16), mRNA OS=Homo sapiens OX=9606 PE=2 SV=1	66.31	17	5	256	5	428	45.7	5.38	3729	Deamidated [N53; Q116; N122; N129; N135]; Carbamidomethyl [C128]	6.5886e+08
856	High	Serum	A0A0C4DFP6	Cartilage acidic protein 1 OS=Homo sapiens OX=9606 GN=CRTAC1 PE=1 SV=1	154.032	35	15	248	15	637	69.7	5.27	4078	Deamidated [N252; N254; N257; N262; Q282; N385; Q422]; Oxidation [M420]; Carbamidomethyl [C250; C477]	1.73778e+08
857	High	Serum	A0A3B3ISX9	Tenascin-X OS=Homo sapiens OX=9606 GN=TNXB PE=1 SV=1	142.987	12	26	245	26	4491	485.1	5.34	3716	Carbamidomethyl [C383; C388; C390; C399; C4307]; Deamidated [Q3581; N3582; Q3720; Q3907; N3921; Q4038; Q4046; Q4049; Q4097; N4304; Q4320]	3.45163e+08
858	High	Serum	A6XND0	Insulin-like growth factor-binding protein 3 OS=Homo sapiens OX=9606 GN=IGFBP3 PE=1 SV=1	108.977	31	8	237	8	270	29.7	8.53	5893	Carbamidomethyl [C30; C37; C46; C48; C49; C52; C60]; Deamidated [Q29; Q58; Q172; Q177; N178]	9.90432e+08
859	High	Serum	A0A024R930	Proteoglycan 4, isoform CRA_a OS=Homo sapiens OX=9606 GN=PRG4 PE=4 SV=1	104.577	12	11	237	11	1404	151	9.5	4133	Carbamidomethyl [C44; C46; C50; C56; C57; C1146]; Deamidated [N45; N49; Q51; N1136; N1144; N1348]; Oxidation [M54]	2.12477e+08
860	High	Serum	D3DSM5	Collagen, type XVIII, alpha 1, isoform CRA_b OS=Homo sapiens OX=9606 GN=COL18A1 PE=4 SV=1	77.749	7	8	236	8	1516	153.7	5.68	5058	Deamidated [Q1340; N1349; N1406]; Carbamidomethyl [C1366; C1468]	4.38285e+08
861	High	Serum	D3DQX7	Serum amyloid A protein OS=Homo sapiens OX=9606 GN=SAA1 PE=3 SV=1	87.213	66	7	232	5	122	13.6	6.79	6471	Deamidated [Q98; N101]	3.07136e+08
862	High	Serum	B2RC09	cDNA, FLJ95794, highly similar to Homo sapiens apolipoprotein F (APOF), mRNA OS=Homo sapiens OX=9606 PE=2 SV=1	133.513	44	8	229	8	326	35.4	5.64	4672	Oxidation [M79; M227; M229; M232; M237]; Carbamidomethyl [C100; C206]; Deamidated [N93; Q101; Q108; Q110; Q177; N181; Q184; N194; Q204; N205; Q254; Q255; Q258]	1.05147e+09
863	High	Serum	A4D2D2	Procollagen C-endopeptidase enhancer OS=Homo sapiens OX=9606 GN=PCOLCE PE=4 SV=1	115.867	63	15	228	15	449	47.9	7.43	3388	Carbamidomethyl [C63; C90; C112; C186; C213; C236; C318; C333]; Deamidated [N55; N60; Q73; Q106; N125; Q126; Q167; N174; Q196; N222; Q254; Q329; N331; Q403]	5.14562e+08
864	High	Serum	S5FLF7	Lipoprotein B (Fragment) OS=Homo sapiens OX=9606 GN=APOB PE=4 SV=1	118.504	87	4	224	2	91	10.2	6.24	4498	Deamidated [Q14; Q20; Q25; Q37; N42; N44; N54; Q57; Q64; Q66; N71; Q73]; Oxidation [M15]	6.16139e+07
865	High	Serum	Q14552	Haptoglobin (Fragment) OS=Homo sapiens OX=9606 GN=HP PE=4 SV=1	52.762	73	3	219	2	91	10	5.33	5634	Carbamidomethyl [C25; C36; C66]; Deamidated [Q16; N20; Q32]; Oxidation [M28]	6.35929e+07
866	High	Serum	E9PG08	Fetuin-B OS=Homo sapiens OX=9606 GN=FETUB PE=1 SV=1	95.017	30	5	216	5	317	34.5	6.02	4332	Deamidated [N99; Q101; Q133; Q155; Q162]; Carbamidomethyl [C86; C89; C159; C172]; Oxidation [M84]	6.61109e+08
867	High	Serum	Q59EG0	Basement membrane-specific heparan sulfate proteoglycan core protein variant (Fragment) OS=Homo sapiens OX=9606 PE=2 SV=1	144.019	11	16	214	1	2331	246.3	7.23	4011	Carbamidomethyl [C57; C251; C347; C443; C636; C1074]; Deamidated [Q336; Q2186; N2271; N2298; Q2312; Q2317]	2.51456e+07
868	High	Serum	B2RBZ5	cDNA, FLJ95778, highly similar to Homo sapiens serpin peptidase inhibitor, clade A (alpha-1 antiproteinase, antitrypsin), member 10 (SERPINA10), mRNA OS=Homo sapiens OX=9606 PE=2 SV=1	102.373	42	12	214	1	444	50.6	8.51	3222	Deamidated [N97; Q123]; Oxidation [M306]; Carbamidomethyl [C190]	3.54519e+07
869	High	Serum	Q1KLZ0	HCG15971, isoform CRA_a OS=Homo sapiens OX=9606 GN=PS1TP5BP1 PE=2 SV=1	125.272	48	11	213	5	375	41.7	5.48	3209	Carbamidomethyl [C217; C257; C272]; Deamidated [N111; Q225; Q246; Q263; N280; N296]	3.07297e+07
870	High	Serum	A0A8V8TQL2	Mannan-binding lectin serine protease 2 OS=Homo sapiens OX=9606 GN=MASP2 PE=4 SV=1	64.128	23	11	213	11	679	74.9	5.85	5635	Carbamidomethyl [C72; C90; C180; C184; C405; C423; C427]	1.05845e+09
871	High	Serum	F8VYK9	Insulin-like growth factor-binding protein 6 OS=Homo sapiens OX=9606 GN=IGFBP6 PE=1 SV=1	92.074	29	5	212	5	238	25.1	7.81	3828	Carbamidomethyl [C71; C78; C84; C161]; Deamidated [Q69; N77; Q83; N138; Q147; N149; Q154; Q170; Q171; Q173]; Oxidation [M158]	5.45112e+08
872	High	Serum	A0A494C039	Hypoxia up-regulated protein 1 OS=Homo sapiens OX=9606 GN=HYOU1 PE=1 SV=1	120.769	10	7	212	7	1000	111.3	5.22	4376	Deamidated [N741; Q751; Q756; Q760; Q767; Q847]; Carbamidomethyl [C805]; Oxidation [M845]	2.76896e+08
873	High	Serum	A0A3B3ITK5	Complement component C8 gamma chain (Fragment) OS=Homo sapiens OX=9606 GN=C8G PE=1 SV=1	75.363	78	3	211	3	65	7.1	11.19	4866	Deamidated [N2; Q6; Q7; Q25; Q27; Q41]; Carbamidomethyl [C21]	4.67861e+08
874	High	Serum	A8K7G6	cDNA FLJ75763, highly similar to Homo sapiens regenerating islet-derived 1 alpha (pancreatic stone protein, pancreatic thread protein) (REG1A), mRNA OS=Homo sapiens OX=9606 PE=2 SV=1	80.927	70	8	209	7	166	18.7	5.53	3749	Carbamidomethyl [C47; C64; C137; C154; C162]; Deamidated [Q65; N66; Q78; N97; N133; Q147]	2.86817e+08
875	High	Serum	B4DPM2	cDNA FLJ55738, highly similar to Coagulation factor VII OS=Homo sapiens OX=9606 PE=2 SV=1	70.994	35	8	208	8	397	43.6	7.18	1567	Carbamidomethyl [C61; C63; C72; C82; C89; C93; C253]; Deamidated [N71; Q79; N84; N86; Q91; N194]	9.97055e+07
876	High	Serum	A0A5C2GPD5	IG c430_heavy_IGHV3-23_IGHD4-17_IGHJ2 (Fragment) OS=Homo sapiens OX=9606 PE=2 SV=1	32.589	24	2	207	1	127	13.7	6.61	707	Deamidated [Q3; Q13; Q82; N84]; Oxidation [M4]	6.33859e+06
877	High	Serum	Q86T07	Full-length cDNA clone CS0DN001YP04 of Adult brain of Homo sapiens (human) (Fragment) OS=Homo sapiens OX=9606 PE=2 SV=1	124.924	34	8	207	8	367	40.4	5.3	4709	Carbamidomethyl [C96; C117]; Deamidated [Q115; N171; Q172; Q199; Q342]	2.42541e+08
878	High	Serum	A0A5C2GR15	IG c81_heavy_IGHV3-15_IGHD3-22_IGHJ4 (Fragment) OS=Homo sapiens OX=9606 PE=2 SV=1	32.856	29	3	205	2	127	13.9	7.39	2854	Deamidated [N79; Q84; N86; N87]; Oxidation [M85]	3.79447e+09
879	High	Serum	A8K335	folate gamma-glutamyl hydrolase OS=Homo sapiens OX=9606 PE=2 SV=1	83.321	38	9	200	9	318	36	7.42	3632	Deamidated [N91; Q175; N176; N193]	3.06213e+08
880	High	Serum	A0A0S2Z4I5	Complement factor properdin isoform 1 (Fragment) OS=Homo sapiens OX=9606 GN=CFP PE=2 SV=1	73.408	19	6	195	6	469	51.2	7.9	4939	Carbamidomethyl [C56; C57; C224; C238; C337; C455; C461]; Deamidated [N59; Q65; Q231; Q245]	3.10959e+08
881	High	Serum	A0A1U9WZ84	Insulin-like growth factor I (Fragment) OS=Homo sapiens OX=9606 PE=3 SV=1	66.221	90	5	194	5	70	7.7	7.61	5263	Carbamidomethyl [C6; C18; C47; C48; C61]; Deamidated [Q15]	1.92866e+08
882	High	Serum	A0A024RAA7	Adiponectin B OS=Homo sapiens OX=9606 GN=ADIB PE=4 SV=1	70.833	38	6	189	6	245	25.8	8.41	4500	Deamidated [N141; N146; Q148; N177; N200; Q201; N203]; Carbamidomethyl [C160; C179]; Oxidation [M90; M95; M102]	5.92227e+09
883	High	Serum	B4DWS3	cDNA FLJ60407, highly similar to Serine protease inhibitor Kazal-type 5 (Fragment) OS=Homo sapiens OX=9606 PE=2 SV=1	95.891	19	12	186	2	876	99.3	8.21	3895	Carbamidomethyl [C78; C92; C100; C142; C348; C381; C384; C418; C451; C454; C548; C581; C584]; Oxidation [M39]; Deamidated [Q139; N379; N449; N579; Q589; Q590]	3.82365e+07
884	High	Serum	B4DRW4	cDNA FLJ59287, highly similar to Serine protease inhibitor Kazal-type 5 (Fragment) OS=Homo sapiens OX=9606 PE=2 SV=1	101.078	23	13	185	3	801	90.5	8.28	3842	Carbamidomethyl [C78; C92; C100; C142; C311; C314; C348; C381; C384; C418; C451; C454; C548; C581; C584]; Oxidation [M39]; Deamidated [N87; Q139; N379; N449; N579; Q589; Q590]	4.08445e+07
885	High	Serum	A0A7S5EUI9	IGH c960_heavy_IGHV3-74_IGHD2-15_IGHJ3 (Fragment) OS=Homo sapiens OX=9606 PE=2 SV=1	33.278	25	2	181	1	120	13.2	7.97	612	Deamidated [Q3; Q13; Q82; N84]; Oxidation [M5]	5.86683e+06
886	High	Serum	Q6U2E7	C4B1 (Fragment) OS=Homo sapiens OX=9606 GN=C4B PE=4 SV=1	20.559	80	3	179	1	61	6.3	9.7	4509	Deamidated [N43; N45]	2.41762e+07
887	High	Serum	B7Z9B1	Cadherin-13 OS=Homo sapiens OX=9606 PE=2 SV=1	54.408	12	6	179	6	760	83.4	5.12	3705	Deamidated [Q285; N286; N288; N326]	3.22319e+08
888	High	Serum	Q9H804	cDNA FLJ14022 fis, clone HEMBA1003538, weakly similar to COMPLEMENT C1R COMPONENT OS=Homo sapiens OX=9606 PE=2 SV=1	72.659	21	5	177	4	438	48	7.46	2979	Deamidated [Q65; Q192; N193; Q196; Q201]; Oxidation [M380; M382]; Carbamidomethyl [C195; C210]	5.13757e+08
889	High	Serum	B7Z7M2	cDNA FLJ51564, highly similar to Pregnancy zone protein OS=Homo sapiens OX=9606 PE=2 SV=1	59.883	41	5	176	2	136	15	5.11	3817	Carbamidomethyl [C50; C52]; Deamidated [N19; Q41; N42; Q115]	39113656
890	High	Serum	A0A024R0T8	Apolipoprotein C-I, isoform CRA_a OS=Homo sapiens OX=9606 GN=APOC1 PE=3 SV=1	19.201	27	3	176	3	83	9.3	8.47	1500	Oxidation [M64]	8.74769e+09
891	High	Serum	A5YAK2	Apolipoprotein C-IV OS=Homo sapiens OX=9606 GN=APOC4 PE=2 SV=1	47.56	34	5	172	3	127	14.6	9.13	2399	Deamidated [Q70]; Oxidation [M54; M82]	2.58382e+08
892	High	Serum	B2R672	Extracellular link domain containing 1 OS=Homo sapiens OX=9606 GN=XLKD1 PE=2 SV=1	38.695	21	7	169	7	322	35.2	8.28	2508	Carbamidomethyl [C36; C85]; Oxidation [M39]; Deamidated [N109]	2.06415e+09
893	High	Serum	A8K3K1	cDNA FLJ78096, highly similar to Homo sapiens actin, alpha, cardiac muscle (ACTC), mRNA OS=Homo sapiens OX=9606 PE=2 SV=1	59.077	19	6	168	1	377	42	5.39	2102	Deamidated [N80; Q248]; Oxidation [M84]	8.50535e+07
894	High	Serum	Q59E93	Aminopeptidase (Fragment) OS=Homo sapiens OX=9606 PE=2 SV=1	115.729	23	13	165	13	977	110.5	5.53	2566	Deamidated [Q185; N360; N366; N473; Q477; Q701; N899; N910; Q970; N975]	2.76038e+08
895	High	Serum	A0A385HVZ2	Mutant hemoglobin subunit alpha 2 OS=Homo sapiens OX=9606 GN=HBA2 PE=3 SV=1	143.969	84	8	163	7	142	15.3	9.03	1886	Deamidated [N69; N79; N98]; Carbamidomethyl [C105]; Oxidation [M33; M77]	3.74316e+08
896	High	Serum	Q53FL7	Vascular cell adhesion molecule 1 isoform a variant (Fragment) OS=Homo sapiens OX=9606 PE=2 SV=1	96.819	32	14	162	14	739	81.2	5.22	2714	Deamidated [Q38; Q309; N449; N583]; Carbamidomethyl [C47; C52; C95; C99; C246; C291; C579]	2.30184e+08
897	High	Serum	B3KUE5	Phospholipid transfer protein, isoform CRA_c OS=Homo sapiens OX=9606 GN=PLTP PE=2 SV=1	145.971	30	12	162	12	513	56.6	6.64	3620	Deamidated [Q64; N201; Q202; Q203; N217; N249; Q307; Q439; N447]; Oxidation [M196; M252; M321; M437; M443; M445]; Carbamidomethyl [C205]	3.15351e+08
898	High	Serum	W0UV28	Ribonuclease A A1 OS=Homo sapiens OX=9606 GN=RAA1 PE=3 SV=1	36.562	22	2	153	2	147	16.5	9.64	2437	Carbamidomethyl [C116; C131]; Deamidated [N126; N133; Q141]	1.65732e+08
899	High	Serum	H0Y596	Coagulation factor XI (Fragment) OS=Homo sapiens OX=9606 GN=F11 PE=1 SV=1	52.276	46	6	151	6	210	23.1	8.47	1764	Carbamidomethyl [C9; C16; C42; C46; C52; C99; C107]; Deamidated [N13; N23; N30; Q60]	5.0596e+08
900	High	Serum	V9HWE3	Carbonic anhydrase OS=Homo sapiens OX=9606 GN=HEL-S-11 PE=2 SV=1	69.475	43	8	149	8	261	28.9	7.12	3549	Deamidated [N25; N27; N28; Q29; N53]	8.81331e+08
901	High	Serum	A0A024R1U8	Insulin-like growth factor-binding protein 4 OS=Homo sapiens OX=9606 GN=IGFBP4 PE=4 SV=1	35.161	21	3	147	3	258	27.9	7.15	2135	Carbamidomethyl [C53; C55; C56; C59; C67; C204; C249]; Deamidated [N203; Q251]	3.0834e+08
902	High	Serum	A0A024R2W4	Dystroglycan 1 OS=Homo sapiens OX=9606 GN=DAG1 PE=4 SV=1	70.964	17	9	146	9	895	97.5	8.56	3371	Deamidated [Q113; N254; N267; Q268; N269; Q289]; Carbamidomethyl [C182; C264]	3.13136e+08
903	High	Serum	B2R5G8	Serum amyloid A protein OS=Homo sapiens OX=9606 PE=2 SV=1	84.382	48	6	144	4	130	14.8	8.98	3978	Deamidated [N46; Q48; N49; Q84; N94]; Oxidation [M35; M43]	1.07371e+08
904	High	Serum	A0A0S2Z3F6	Cholesteryl ester transfer protein (Fragment) OS=Homo sapiens OX=9606 GN=CETP PE=2 SV=1	71.472	25	8	141	8	493	54.7	6.09	2233	Carbamidomethyl [C342]; Deamidated [N41; N205; N209; N319; N321; Q322; Q326; Q335; Q337; Q405]	1.05502e+08
905	High	Serum	B2R6V9	cDNA, FLJ93141, highly similar to Homo sapiens coagulation factor XIII, A1 polypeptide (F13A1), mRNA OS=Homo sapiens OX=9606 PE=2 SV=1	68.725	26	13	140	11	732	83.2	6	2579	Deamidated [N18; N19; N21; Q33; Q598; Q602]; Oxidation [M500]; Carbamidomethyl [C315]	1.2324e+08
906	High	Serum	A0A384MEK5	Epididymis secretory sperm binding protein OS=Homo sapiens OX=9606 PE=2 SV=1	41.036	21	8	139	8	532	57.8	7.99	1962	Carbamidomethyl [C48; C52; C457]; Deamidated [N343]	1.13815e+08
907	High	Serum	A0A024R3I5	Melanoma cell adhesion molecule, isoform CRA_a OS=Homo sapiens OX=9606 GN=MCAM PE=4 SV=1	57.713	28	10	139	10	646	71.6	5.76	1689	Carbamidomethyl [C161; C223; C499]; Deamidated [N140; Q142; N144; N151; N165; Q171; Q191; Q194; N302; Q421; N424]; Oxidation [M261]	1.58282e+08
908	High	Serum	B0YJC6	Vitamin K-dependent protein Z variant 1 OS=Homo sapiens OX=9606 GN=PROZ PE=4 SV=1	106.47	38	11	138	11	421	46.9	6.04	1776	Carbamidomethyl [C158; C162; C171; C173; C186; C192; C194; C224; C294; C302]; Deamidated [Q159; Q166; Q185; Q191; N281; Q293; Q395; Q400]	1.25053e+08
909	High	Serum	J3KTC3	Haptoglobin-related protein OS=Homo sapiens OX=9606 GN=HPR PE=1 SV=1	71.165	44	8	137	2	117	13.3	8.27	2468	Carbamidomethyl [C87; C91]; Deamidated [N70; Q74]	5.65831e+06
910	High	Serum	Q5SRP5	Apolipoprotein M OS=Homo sapiens OX=9606 GN=APOM PE=1 SV=1	59.071	34	4	137	4	129	14.2	9.38	2687	Carbamidomethyl [C56]; Deamidated [N63]	1.51287e+09
911	High	Serum	A0A182DWH7	Selenoprotein P (Fragment) OS=Homo sapiens OX=9606 GN=SELENOP PE=1 SV=1	39.63	17	5	136	5	310	35.1	7.66	3088	Oxidation [M263]	4.6437e+08
912	High	Serum	A0A1S5UZ07	Talin-1 OS=Homo sapiens OX=9606 GN=TLN1 PE=2 SV=1	199.493	16	24	136	24	2558	271.3	6.11	3226	Carbamidomethyl [C726; C736; C973]; Deamidated [Q610; Q716; Q718; Q725; Q732; Q793; N796; Q800; Q1121; Q1128; N1130; Q1165; N1260; Q1275; Q1753; N2324; N2399; Q2405]	3.76689e+07
913	High	Serum	A0N071	Delta globin OS=Homo sapiens OX=9606 GN=HBD PE=3 SV=1	88.721	81	11	135	5	147	16	8.05	3135	Deamidated [N58; N81; N103; X103]; Carbamidomethyl [C94; C113]	1.27696e+07
914	High	Serum	A0A384MDM4	Epididymis secretory sperm binding protein OS=Homo sapiens OX=9606 PE=2 SV=1	71.412	7	12	134	12	2871	312	4.93	1703	Carbamidomethyl [C145; C150; C154; C670; C853; C967; C1008; C1534; C1549; C1589; C1610; C1617; C1971; C1977; C2274; C2276; C2289; C2295; C2302; C2375; C2378]; Deamidated [N156; N1544; N1598; Q1611; Q1618; N2293; Q2296; N2304; Q2381]	5.89535e+07
915	High	Serum	Q59EA3	Cadherin-5 (Fragment) OS=Homo sapiens OX=9606 PE=2 SV=1	65.679	11	7	133	7	807	89.9	5.48	1859	Oxidation [M419]; Deamidated [N583]	6.47657e+08
916	High	Serum	A5CKE2	Platelet glycoprotein Ib alpha (Fragment) OS=Homo sapiens OX=9606 GN=GP1BA PE=1 SV=1	54.091	18	7	130	7	639	70.2	6.48	1764	Carbamidomethyl [C264]; Deamidated [Q87; N103; Q104; Q106; Q113; N258; Q263; N266]; Oxidation [M255]	7.49548e+08
917	High	Serum	X6R3B1	Coagulation factor XI (Fragment) OS=Homo sapiens OX=9606 GN=F11 PE=1 SV=1	58.608	39	4	130	4	159	18	6.99	2547	Deamidated [N118; Q135; N144]; Carbamidomethyl [C79; C133]; Oxidation [M40]	2.37721e+08
918	High	Serum	B7Z507	Matrix metalloproteinase-9 OS=Homo sapiens OX=9606 PE=2 SV=1	55.118	19	8	130	5	648	71.5	5.86	2632	Carbamidomethyl [C171; C288; C314]; Deamidated [N165; N282; N378]	9.32162e+07
919	High	Serum	Q65ZC9	Single-chain Fv (Fragment) OS=Homo sapiens OX=9606 GN=scFv PE=1 SV=1	52.166	17	3	128	2	240	25.6	9.11	2899	Deamidated [Q1; Q3; Q6; Q13; N77; N84]; Oxidation [M83]	3.02715e+07
920	High	Serum	H0Y8V6	Ecto-ADP-ribosyltransferase 3 OS=Homo sapiens OX=9606 GN=ART3 PE=4 SV=1	57.577	28	7	123	7	400	45.1	6.2	1833	Deamidated [N93; Q106; Q108; N266; N270; Q275]; Carbamidomethyl [C251; C256; C267]	2.19511e+08
921	High	Serum	A0A090N7U9	Retinoic acid receptor responder protein 2 OS=Homo sapiens OX=9606 GN=RARRES2 PE=4 SV=1	27.031	32	4	123	4	163	18.6	9.09	991	Deamidated [Q44; Q48]; Carbamidomethyl [C117]	3.75136e+08
922	High	Serum	Q6FHM9	CD59 glycoprotein OS=Homo sapiens OX=9606 GN=CD59 PE=2 SV=1	34.953	19	3	122	3	128	14.2	6.48	1574	Carbamidomethyl [C70; C88; C89]; Deamidated [N71; N73; N82]	1.19179e+08
923	High	Serum	B4DDY0	cDNA FLJ52252, highly similar to C4b-binding protein beta chain OS=Homo sapiens OX=9606 PE=2 SV=1	42.191	20	3	121	3	218	24.1	7.58	1913	Carbamidomethyl [C39; C97; C111; C124]; Oxidation [M96]; Deamidated [Q110]	9.15922e+08
924	High	Serum	V9HW88	Calreticulin OS=Homo sapiens OX=9606 GN=HEL-S-99n PE=2 SV=1	55.293	43	8	117	8	417	48.1	4.44	2314	Deamidated [N115; Q119; N129; Q190; Q267; N268; N310; N329; N334; N344]; Carbamidomethyl [C137]	1.14464e+08
925	High	Serum	A0A8V8TP51	Receptor-type tyrosine-protein phosphatase eta OS=Homo sapiens OX=9606 GN=PTPRJ PE=4 SV=1	63.167	8	8	116	8	1451	157.7	6.84	1915	Deamidated [Q365; N409]; Carbamidomethyl [C630]	1.88257e+08
926	High	Serum	A0A5C2GH46	IG c421_heavy_IGHV3-48_IGHD1-26_IGHJ4 (Fragment) OS=Homo sapiens OX=9606 PE=2 SV=1	29.621	25	2	115	1	120	13.1	7.99	606	Oxidation [M4]; Deamidated [Q3; Q13; N77; Q82; N84]	9.5336e+07
927	High	Serum	A0A7S5BZ61	IGH c877_heavy_IGHV3-23_IGHD3-22_IGHJ4 (Fragment) OS=Homo sapiens OX=9606 PE=2 SV=1	50.449	35	3	113	2	121	13.3	7.96	2095	Deamidated [Q3; Q6; Q13; N77; N84]; Carbamidomethyl [C22]; Oxidation [M83]	1.52208e+07
928	High	Serum	A8K9V7	Neuropilin OS=Homo sapiens OX=9606 PE=2 SV=1	69.447	21	12	112	12	917	102.3	6.06	2802	Carbamidomethyl [C173; C431]; Deamidated [Q446]	1.47932e+08
929	High	Serum	A0A5C2G823	IGL c3907_light_IGKV3-20_IGKJ3 (Fragment) OS=Homo sapiens OX=9606 PE=2 SV=1	53.341	56	4	111	1	109	11.8	8.91	3653	Deamidated [Q6]; Carbamidomethyl [C89]	1.6219e+07
930	High	Serum	C9JMY1	Insulin-like growth factor-binding protein 2 OS=Homo sapiens OX=9606 GN=IGFBP2 PE=1 SV=1	47.978	25	3	110	3	181	20.3	8	2588	Carbamidomethyl [C83; C117; C162]; Deamidated [N116; N167]	5.14281e+08
931	High	Serum	B7Z832	cDNA FLJ51409, highly similar to Thrombospondin-4 OS=Homo sapiens OX=9606 PE=2 SV=1	104.02	19	11	109	8	870	95.9	4.64	2135	Carbamidomethyl [C167; C170; C341; C347; C357; C359; C370; C386; C628; C834]; Deamidated [Q131; Q138; N140; Q141; N339; N344; Q346; N631; Q837; N839]	3.99487e+07
932	High	Serum	A0A0C4DG49	Poliovirus receptor OS=Homo sapiens OX=9606 GN=PVR PE=1 SV=1	33.118	10	3	108	3	417	45.3	6.52	1301	Deamidated [Q80; Q82]	1.81052e+08
933	High	Serum	Q4LE33	TNC variant protein (Fragment) OS=Homo sapiens OX=9606 GN=TNC variant protein PE=2 SV=1	83.099	9	14	108	1	2233	244.2	4.94	1363	Deamidated [Q1852; N1880; N2150]	1.04506e+07
934	High	Serum	A0A5C2GGD1	IGH + IGL c449_light_IGKV2-28_IGKJ2 (Fragment) OS=Homo sapiens OX=9606 PE=2 SV=1	39.175	56	3	106	1	112	12.2	5.96	2795	Carbamidomethyl [C23; C93]; Deamidated [Q6; Q105]	7.22239e+06
935	High	Serum	A0A5C2G0J3	IGL c1495_light_IGKV3-20_IGKJ1 (Fragment) OS=Homo sapiens OX=9606 PE=2 SV=1	47.306	40	3	106	1	108	11.7	9.25	3549	Deamidated [Q6; N54]	4.66419e+07
936	High	Serum	A0A7S5C388	IGH c2284_heavy_IGHV3-23_IGHD4-17_IGHJ4 (Fragment) OS=Homo sapiens OX=9606 PE=2 SV=1	48.755	41	3	104	1	120	13	5.33	2069	Deamidated [Q13; N28; N77; N84]; Carbamidomethyl [C22]; Oxidation [M83]	1.07921e+07
937	High	Serum	A0A494C0F5	V-set and immunoglobulin domain-containing protein 4 OS=Homo sapiens OX=9606 GN=VSIG4 PE=1 SV=1	54.128	23	4	104	4	296	32.8	8.28	1855	Carbamidomethyl [C41; C113]; Deamidated [Q99; Q118; N123; Q124]	1.27739e+08
938	High	Serum	Q60FE5	Filamin-A OS=Homo sapiens OX=9606 GN=FLNA PE=1 SV=1	133.671	15	24	104	24	2620	278.1	6.06	1574	Oxidation [M2562]; Deamidated [N1272; Q1480; N1483; N1529; Q2145; N2168]; Carbamidomethyl [C2172; C2574]	1.40576e+08
939	High	Serum	J3QSU6	Tenascin OS=Homo sapiens OX=9606 GN=TNC PE=1 SV=1	81.891	11	14	103	1	2019	220.7	4.93	1336	Deamidated [Q1638; N1666; N1936]	1.91848e+06
940	High	Serum	A0A7T0LP04	Immunglobulin heavy chain variable region (Fragment) OS=Homo sapiens OX=9606 PE=2 SV=1	49.155	33	3	103	1	123	13.6	8.78	2120	Carbamidomethyl [C96]; Deamidated [Q13; N77; N84]; Oxidation [M83]	1.35933e+07
941	High	Serum	B4E3H8	cDNA FLJ54082, highly similar to Multimerin-2 OS=Homo sapiens OX=9606 PE=2 SV=1	51.85	9	5	102	5	888	97.9	5.81	1658	Carbamidomethyl [C24; C31; C837]; Deamidated [Q21; Q22; Q26; Q32; Q841; Q856; Q867]; Oxidation [M885]	4.77417e+07
942	High	Serum	V9HVY1	Fibrinogen beta chain OS=Homo sapiens OX=9606 GN=HEL-S-78p PE=2 SV=1	92.163	44	14	101	14	491	55.9	8.27	2043	Deamidated [Q111; Q113; Q118; Q119; N165; N170; Q180; N188; N190; N276]; Carbamidomethyl [C95; C106; C110; C223; C227; C231; C270; C316]	9.5751e+07
943	High	Serum	A0A5C2GRI1	IG c94_light_IGKV3-20_IGKJ3 (Fragment) OS=Homo sapiens OX=9606 PE=2 SV=1	47.819	51	3	101	1	109	11.7	6.55	3539	Deamidated [Q6; Q38; Q39; Q43]	2.25976e+07
944	High	Serum	B7ZLY3	LTBP1 protein OS=Homo sapiens OX=9606 GN=LTBP1 PE=2 SV=1	70.972	8	7	101	7	1353	148.4	5.1	2850	Carbamidomethyl [C104; C572; C574; C587; C593; C600; C833; C839; C1277; C1279; C1292; C1298]; Deamidated [Q1272; N1296; N1302; N1303]; Oxidation [M1290]	4.60778e+07
945	High	Serum	F8WF42	Serum paraoxonase/arylesterase 1 OS=Homo sapiens OX=9606 GN=PON1 PE=1 SV=1	60.121	52	4	101	4	77	8.4	5.24	3225	Oxidation [M12]; Deamidated [N19; Q21; Q25; N41; N43]; Carbamidomethyl [C42]	1.42298e+09
946	High	Serum	Q7Z4G9	Asialoglycoprotein receptor 2 OS=Homo sapiens OX=9606 GN=ASGR2 PE=1 SV=1	59.582	30	5	100	5	306	34.6	6.29	1936	Deamidated [Q201; Q221; N224; N227; N261; Q277]; Carbamidomethyl [C200; C273; C287]	1.08601e+08
947	High	Serum	B3KQF4	Metalloproteinase inhibitor 1 OS=Homo sapiens OX=9606 PE=2 SV=1	43.816	32	4	100	4	207	23.2	8.1	1578	Carbamidomethyl [C93; C147; C150; C155; C160; C168]; Deamidated [Q163; Q173; Q176]	1.40021e+08
948	High	Serum	A0A0S2Z4R6	Uteroglobin (Fragment) OS=Homo sapiens OX=9606 GN=SCGB1A1 PE=2 SV=1	47.238	38	3	100	3	91	10	5.06	1589	Deamidated [Q53; Q61]; Oxidation [M36; M46; M55]	9.04211e+07
949	High	Serum	A0A650F0N3	Beta-globin (Fragment) OS=Homo sapiens OX=9606 PE=3 SV=1	39.772	100	4	99	1	42	4.5	9.47	1126	Carbamidomethyl [C8]; Deamidated [N4; Q17; Q23]	6.05512e+07
950	High	Serum	A0A5C2GJU5	IG c1141_light_IGKV3-15_IGKJ1 (Fragment) OS=Homo sapiens OX=9606 PE=2 SV=1	47.347	45	3	99	1	107	11.7	8.5	1878	Deamidated [Q6; Q27; N32; Q37; Q38; Q42]	7.39062e+06
951	High	Serum	B2R7D2	Multiple inositol polyphosphate phosphatase 1 OS=Homo sapiens OX=9606 PE=2 SV=1	37.084	37	10	98	10	487	55.1	7.97	1122	Carbamidomethyl [C78; C337; C422; C469; C475]; Deamidated [N57; Q82; Q367]	1.95782e+08
952	High	Serum	A0A140VJU8	Superoxide dismutase [Cu-Zn] OS=Homo sapiens OX=9606 PE=2 SV=1	45.3	32	5	98	5	240	25.8	6.61	2069	Carbamidomethyl [C63; C207; C208; C213]; Deamidated [Q47]; Oxidation [M50]	2.53543e+08
953	High	Serum	A0A5C2GI06	IG c15_light_IGKV3-20_IGKJ1 (Fragment) OS=Homo sapiens OX=9606 PE=2 SV=1	42.377	45	3	98	1	109	11.9	8.5	3511	Deamidated [Q6]	3.89715e+07
954	High	Serum	A0A024QZQ2	Prosaposin (Variant Gaucher disease and variant metachromatic leukodystrophy), isoform CRA_b OS=Homo sapiens OX=9606 GN=PSAP PE=4 SV=1	36.98	14	5	97	5	524	58.1	5.17	2547	Carbamidomethyl [C241; C265; C271; C315; C318]; Oxidation [M255; M256; M257; M259]; Deamidated [Q254; Q260]	1.23103e+08
955	High	Serum	B2RAN2	cDNA, FLJ95014, highly similar to Homo sapiens vanin 1 (VNN1), mRNA OS=Homo sapiens OX=9606 PE=2 SV=1	44.299	28	8	97	8	513	57	5.57	924	Carbamidomethyl [C109; C398]; Deamidated [N56; Q70; N86; N88; N105; N110; N111]	3.17514e+08
956	High	Serum	A0A024R6N9	Serpin peptidase inhibitor, clade A (Alpha-1 antiproteinase, antitrypsin), member 5, isoform CRA_a OS=Homo sapiens OX=9606 GN=SERPINA5 PE=3 SV=1	64.327	33	9	96	9	406	45.6	9.26	1121	Deamidated [Q112; Q113; N119; N194; N378; Q380; N385; N395; N396; N404]	6.34226e+07
957	High	Serum	Q9HB00	Desmocollin 1, isoform CRA_b OS=Homo sapiens OX=9606 GN=DSC1 PE=4 SV=1	41.283	8	6	95	6	840	93.8	5.53	1764	Carbamidomethyl [C55; C454]	1.50893e+08
958	High	Serum	A0A384P5Q0	Catalase OS=Homo sapiens OX=9606 PE=2 SV=1	64.302	26	9	95	9	527	59.7	7.39	1270	Deamidated [Q53; N142; N148; N149; N436; N439; N507]	1.37073e+08
959	High	Serum	B7Z7R8	cDNA FLJ55622, highly similar to Multimerin-1 OS=Homo sapiens OX=9606 PE=2 SV=1	94.756	18	13	95	13	970	110.7	7.02	1744	Deamidated [Q141; N142; Q145; Q189; N191; Q261; Q267; Q380; N382; Q392; Q397; N479; Q485]; Carbamidomethyl [C787]	4.69383e+07
960	High	Serum	A0A384MTL2	Transgelin OS=Homo sapiens OX=9606 PE=2 SV=1	68.239	40	6	93	6	199	22.4	8.25	2546	Carbamidomethyl [C63]; Deamidated [N67; Q74; N106; Q112]	4.54225e+07
961	High	Serum	A0A385KNS5	CD44 antigen OS=Homo sapiens OX=9606 GN=CD44 PE=4 SV=1	16.247	6	2	91	2	361	39.4	5.33	2045	Carbamidomethyl [C77]	1.07791e+09
962	High	Serum	A0A5C2GN59	IG c875_heavy_IGHV3-33_IGHD2-2_IGHJ4 (Fragment) OS=Homo sapiens OX=9606 PE=2 SV=1	34.974	37	3	91	2	124	13.8	8.16	1360	Carbamidomethyl [C22]; Oxidation [M34; M83]; Deamidated [Q1; Q3; Q13; N77; N84]	1.50008e+07
963	High	Serum	A0A024R6R4	72 kDa type IV collagenase OS=Homo sapiens OX=9606 GN=MMP2 PE=3 SV=1	48.491	24	9	90	9	660	73.8	5.47	1275	Deamidated [Q52; Q85; Q91; N92; N285; N611; N616; Q624]; Carbamidomethyl [C60; C259; C274; C291]	1.21492e+08
964	High	Serum	A0A5C2FZ87	IGL c2338_light_IGKV4-1_IGKJ2 (Fragment) OS=Homo sapiens OX=9606 PE=2 SV=1	39.793	37	3	90	1	113	12.5	6.57	1464	Deamidated [Q6]	8.95153e+06
965	High	Serum	A0A5C2GV04	IG c1147_light_IGKV3-20_IGKJ5 (Fragment) OS=Homo sapiens OX=9606 PE=2 SV=1	68.111	84	6	89	1	109	11.8	8.5	2684	Deamidated [Q6; Q27; Q38; Q39; Q43; Q90; Q91; Q102]; Carbamidomethyl [C89]	4.79441e+06
966	High	Serum	B3KNN9	CD166 antigen OS=Homo sapiens OX=9606 PE=2 SV=1	56.861	21	7	88	7	555	61.9	6.19	1226	Deamidated [N120; Q197; Q385; N389; Q397]; Carbamidomethyl [C113; C392]	6.08985e+07
967	High	Serum	B4E2S7	cDNA FLJ58780, highly similar to Homo sapiens lysosomal-associated membrane protein 2 (LAMP2), transcript variant LAMP2B, mRNA OS=Homo sapiens OX=9606 PE=2 SV=1	12.017	8	3	88	3	363	39.8	5.67	1319		3.31894e+08
968	High	Serum	A0A024RDS2	Periostin, osteoblast specific factor, isoform CRA_c OS=Homo sapiens OX=9606 GN=POSTN PE=4 SV=1	85.738	21	10	87	10	836	93.3	7.53	1844	Deamidated [Q39; Q114; Q232; Q238; N354; N355; Q363; N637; Q639; N645]; Carbamidomethyl [C44; C79; C80; C92]	7.14486e+07
969	High	Serum	V9HWB4	78 kDa glucose-regulated protein OS=Homo sapiens OX=9606 GN=HEL-S-89n PE=2 SV=1	74.351	30	14	87	13	654	72.3	5.16	1852		1.04965e+08
970	High	Serum	A0A1K0FU49	Myoglobin OS=Homo sapiens OX=9606 GN=GLNG PE=3 SV=1	50.791	40	4	87	4	154	17.2	7.68	1996	Deamidated [Q9; Q114; Q117]; Carbamidomethyl [C111]	1.21897e+08
971	High	Serum	B1AP13	Complement decay-accelerating factor OS=Homo sapiens OX=9606 GN=CD55 PE=1 SV=1	25.729	17	5	86	4	444	49.3	8.82	509	Carbamidomethyl [C81; C129; C158; C225]; Deamidated [Q111; Q116; N117; Q230; N233]	1.71503e+08
972	High	Serum	A0A5C2GGX1	IG c704_heavy_IGHV3-23_IGHD2-2_IGHJ6 (Fragment) OS=Homo sapiens OX=9606 PE=2 SV=1	27.78	39	3	85	2	126	13.8	8.46	709	Deamidated [Q3; Q13; N77; N84]; Carbamidomethyl [C22]; Oxidation [M83]	1.03716e+07
973	High	Serum	A0A024RD39	Platelet-activating factor acetylhydrolase OS=Homo sapiens OX=9606 GN=PLA2G7 PE=4 SV=1	42.696	20	6	84	6	441	50	7.56	797	Deamidated [Q53; Q312; N318; Q323; N327]; Oxidation [M46]	4.38113e+07
974	High	Serum	Q59ED3	Intercellular adhesion molecule 2 variant (Fragment) OS=Homo sapiens OX=9606 PE=2 SV=1	23.655	12	3	84	3	344	38.4	7.78	2755	Deamidated [Q143]	2.5018e+08
975	High	Serum	D6RB32	Coagulation factor XI OS=Homo sapiens OX=9606 GN=F11 PE=1 SV=1	20.655	38	5	84	5	162	18.4	6.49	1122	Carbamidomethyl [C29; C56; C76]	4.54164e+08
976	High	Serum	A0A5C2FVM1	IGL c420_light_IGKV3-20_IGKJ4 (Fragment) OS=Homo sapiens OX=9606 PE=2 SV=1	48.001	64	4	83	2	108	11.5	7.96	1565	Deamidated [Q6; Q90; Q91]; Carbamidomethyl [C89]	5.79549e+06
977	High	Serum	A0A0S2Z428	HCG2039812, isoform CRA_b (Fragment) OS=Homo sapiens OX=9606 GN=KRT6A PE=2 SV=1	53.091	21	10	82	6	564	60	8	1754	Carbamidomethyl [C77]; Deamidated [N327]	2.17402e+07
978	High	Serum	A0A7S5BY90	IGH c683_heavy_IGHV3-11_IGHD4-4_IGHJ3 (Fragment) OS=Homo sapiens OX=9606 PE=2 SV=1	20.357	24	2	82	1	125	13.9	7.96	621	Deamidated [Q1; Q3; N77; Q82; N84]	1.55848e+07
979	High	Serum	K7EJ44	Profilin OS=Homo sapiens OX=9606 GN=PFN1 PE=1 SV=1	26.544	48	4	81	3	104	11.4	9.17	1423	Deamidated [N26; Q44]	1.00041e+08
980	High	Serum	Q53XB4	Epididymis secretory sperm binding protein OS=Homo sapiens OX=9606 GN=RAB1 PE=2 SV=1	35.596	21	3	80	3	147	16.8	9.03	670	Carbamidomethyl [C135]; Deamidated [N138; Q140]	1.06795e+08
981	High	Serum	Q6MZL2	Uncharacterized protein DKFZp686M0562 (Fragment) OS=Homo sapiens OX=9606 GN=DKFZp686M0562 PE=2 SV=1	46.691	26	5	79	2	321	35.1	5.97	1020	Deamidated [N48; Q57; Q307]; Carbamidomethyl [C25; C29]	9.12938e+07
982	High	Serum	Q53S56	Proliferation-inducing protein 34 OS=Homo sapiens OX=9606 GN=PAP PE=2 SV=1	36.36	27	3	79	3	175	19.4	7.64	1432	Carbamidomethyl [C51; C68]; Deamidated [N75]	1.44259e+08
983	High	Serum	G3V3D1	NPC intracellular cholesterol transporter 2 (Fragment) OS=Homo sapiens OX=9606 GN=NPC2 PE=1 SV=1	24.21	18	2	79	2	221	23.7	6.73	1100	Carbamidomethyl [C42; C47; C93]; Oxidation [M79]; Deamidated [Q45; Q48]	8.0047e+07
984	High	Serum	A0A087WV75	Neural cell adhesion molecule 1 OS=Homo sapiens OX=9606 GN=NCAM1 PE=1 SV=1	67.686	17	9	79	9	884	97.3	4.93	2077	Carbamidomethyl [C41; C96; C139; C287]; Deamidated [N58; N111; Q253; Q256; N280]	2.02329e+08
985	High	Serum	A0A024RDA6	Insulin-like growth factor binding protein 7, isoform CRA_a (Fragment) OS=Homo sapiens OX=9606 GN=IGFBP7 PE=4 SV=1	41.42	49	7	77	7	194	20.3	8.54	936	Carbamidomethyl [C23; C25; C32; C43; C68]	9.66398e+07
986	High	Serum	E7EUF1	Ectonucleotide pyrophosphatase/phosphodiesterase family member 2 OS=Homo sapiens OX=9606 GN=ENPP2 PE=1 SV=1	39.551	13	8	77	8	884	101.5	7.53	768	Carbamidomethyl [C153; C688]; Deamidated [N722]	8.10727e+07
987	High	Serum	D6RIU5	Serine protease inhibitor Kazal-type 1 OS=Homo sapiens OX=9606 GN=SPINK1 PE=1 SV=1	26.044	37	1	76	1	65	7	4.82	1229	Carbamidomethyl [C47; C58; C61]; Deamidated [N52; N56; N64]	5.95789e+07
988	High	Serum	A0A804HJ09	Desmoglein-2 (Fragment) OS=Homo sapiens OX=9606 GN=DSG2 PE=1 SV=1	36.033	24	5	76	3	371	41.4	5	645	Deamidated [N97; N99; Q105; N158]	1.88343e+08
989	High	Serum	A0A5C2GFS6	IG c512_heavy_IGHV3-20_IGHD5-18_IGHJ5 (Fragment) OS=Homo sapiens OX=9606 PE=2 SV=1	17.831	34	3	76	1	120	12.8	7.28	713	Carbamidomethyl [C22; C96]; Deamidated [N77; Q82; N84]	2.99102e+08
990	High	Serum	B4E1T1	cDNA FLJ54081, highly similar to Keratin, type II cytoskeletal 5 OS=Homo sapiens OX=9606 PE=2 SV=1	32.464	12	6	76	1	555	58.8	5.97	1453	Deamidated [N297]	1.16258e+07
991	High	Serum	A0A494C165	Xaa-Pro dipeptidase OS=Homo sapiens OX=9606 GN=PEPD PE=1 SV=2	53.409	16	5	75	5	523	57.8	6.52	2366	Carbamidomethyl [C58; C243; C245]; Deamidated [Q139; N250; N263]	6.41691e+07
992	High	Serum	H0YD68	Protein BCAP (Fragment) OS=Homo sapiens OX=9606 GN=ODF2L PE=1 SV=1	6.493	5	1	75	1	520	60.4	6.87	150	Deamidated [N4; N12; N16; N20; N22]; Oxidation [M8]	1.63615e+08
993	High	Serum	A0A5C2GVI3	IG c1501_light_IGKV2D-28_IGKJ3 (Fragment) OS=Homo sapiens OX=9606 PE=2 SV=1	31.925	33	2	75	1	113	12.3	5.34	1300	Carbamidomethyl [C23]; Deamidated [Q6]	8.66391e+06
994	High	Serum	B3KVF5	cDNA FLJ16494 fis, clone CTONG3004576, highly similar to Keratin, type I cytoskeletal 15 OS=Homo sapiens OX=9606 PE=2 SV=1	20.977	9	4	74	1	456	49.1	4.79	1047	Deamidated [N130]	6.88687e+06
995	High	Serum	A0A5C2G346	IGL c2473_light_IGKV3-20_IGKJ3 (Fragment) OS=Homo sapiens OX=9606 PE=2 SV=1	32.967	37	3	73	1	108	11.5	8.48	1392	Deamidated [Q6]	1.68574e+07
996	High	Serum	A0A804HIA2	Desmoglein-2 OS=Homo sapiens OX=9606 GN=DSG2 PE=1 SV=1	23.203	23	3	73	1	248	27.8	6.14	413	Deamidated [N153; N155; Q161; N214]	2.55144e+07
997	High	Serum	A0A5C2FY44	IGL c545_light_IGLV3-21_IGLJ1 (Fragment) OS=Homo sapiens OX=9606 PE=2 SV=1	26.513	41	2	73	1	108	11.5	6.51	3123	Deamidated [N65; N68]; Carbamidomethyl [C87]	2.51974e+07
998	High	Serum	A8K486	Peptidyl-prolyl cis-trans isomerase OS=Homo sapiens OX=9606 PE=2 SV=1	56.161	65	9	73	9	165	18	6.9	887	Carbamidomethyl [C62; C115; C161]; Deamidated [N102; N108; Q111]	6.80911e+07
999	High	Serum	B1AP58	Carboxypeptidase N catalytic chain (Fragment) OS=Homo sapiens OX=9606 GN=CPN1 PE=1 SV=1	51.613	31	3	73	3	204	22.9	5.34	1089	Deamidated [Q134; Q137; N147; N149; N150; N153; N162]	1.94012e+08
1000	High	Serum	A0A386NEX7	ADP-ribosyl cyclase/cyclic ADP-ribose hydrolase OS=Homo sapiens OX=9606 GN=BST1 PE=2 SV=1	31.723	22	5	71	5	333	37.5	7.97	859	Carbamidomethyl [C159; C253; C286; C295]; Deamidated [N249]	4.5066e+07
1001	High	Serum	C9JC84	Fibrinogen gamma chain OS=Homo sapiens OX=9606 GN=FGG PE=1 SV=1	55.608	21	6	71	6	461	52.3	5.63	1072	Deamidated [Q59; Q160; Q162; Q170; N264; N288]; Carbamidomethyl [C45; C49; C161; C165]	6.73384e+07
1002	High	Serum	A0A5C2FYN7	IGL c1999_light_IGKV4-1_IGKJ2 (Fragment) OS=Homo sapiens OX=9606 PE=2 SV=1	34.169	31	3	71	1	116	12.8	6.52	1461	Deamidated [Q6]	1.62926e+07
1003	High	Serum	A0A5C2H3D3	IG c1516_light_IGKV3-20_IGKJ1 (Fragment) OS=Homo sapiens OX=9606 PE=2 SV=1	31.359	40	3	70	1	108	11.5	7.96	1396	Deamidated [Q6]	5.60857e+07
1004	High	Serum	A0A5C2FU65	IGL c528_light_IGKV2D-28_IGKJ2 (Fragment) OS=Homo sapiens OX=9606 PE=2 SV=1	31.529	33	2	70	1	112	12.2	5.31	1150	Carbamidomethyl [C23]; Deamidated [Q6]	1.93272e+07
1005	High	Serum	A0A024R1X6	Keratin 14 (Epidermolysis bullosa simplex, Dowling-Meara, Koebner), isoform CRA_a OS=Homo sapiens OX=9606 GN=KRT14 PE=3 SV=1	39.805	35	6	69	4	261	30	4.89	983	Deamidated [Q161; Q219; Q225]; Carbamidomethyl [C156]	1.58523e+07
1006	High	Serum	A0A5C2FX15	IGL c105_light_IGKV3-20_IGKJ2 (Fragment) OS=Homo sapiens OX=9606 PE=2 SV=1	31.184	40	3	69	1	108	11.8	8.48	1380	Deamidated [Q6]	2.9275e+07
1007	High	Serum	A0A5C2G182	IGL c2909_light_IGKV4-1_IGKJ2 (Fragment) OS=Homo sapiens OX=9606 PE=2 SV=1	33.74	32	3	69	1	114	12.6	5.99	1351	Deamidated [Q6]	1.17161e+07
1008	High	Serum	B4DLJ5	cDNA FLJ55716, highly similar to Desmocollin-2 OS=Homo sapiens OX=9606 PE=2 SV=1	27.642	5	3	69	3	912	101	5.27	1170	Carbamidomethyl [C279]; Deamidated [Q277]	7.80166e+07
1009	High	Serum	B2R4M6	Protein S100 OS=Homo sapiens OX=9606 PE=2 SV=1	44.918	54	7	69	7	114	13.2	6.13	1536	Deamidated [N17; N69]	1.05896e+08
1010	High	Serum	D3DPK5	SH3 domain binding glutamic acid-rich protein like 3, isoform CRA_a (Fragment) OS=Homo sapiens OX=9606 GN=SH3BGRL3 PE=3 SV=1	26.068	20	3	69	3	257	26.8	8.38	529	Carbamidomethyl [C235]; Deamidated [Q200; Q206; N208; Q227; N230; Q233]	2.75021e+07
1011	High	Serum	A0A5C2GK36	IG c684_light_IGKV3-20_IGKJ4 (Fragment) OS=Homo sapiens OX=9606 PE=2 SV=1	38.061	40	3	69	1	108	11.7	7.99	1639	Deamidated [Q6]	1.06181e+07
1012	High	Serum	Q8NF20	FLJ00382 protein (Fragment) OS=Homo sapiens OX=9606 GN=FLJ00382 PE=2 SV=1	51.514	23	7	68	7	482	52.9	8.66	1594	Carbamidomethyl [C98; C244; C273; C438]; Deamidated [Q249; Q261; Q432]	6.19775e+07
1013	High	Serum	D3YTG3	Target of Nesh-SH3 OS=Homo sapiens OX=9606 GN=ABI3BP PE=1 SV=2	36.755	4	5	68	5	1786	196.3	9.73	985	Carbamidomethyl [C1525; C1693]; Deamidated [Q1518; N1522]	6.34457e+07
1014	High	Serum	A0A7S5EUN9	IGH c2_heavy_IGHV3-23_IGHD6-19_IGHJ4 (Fragment) OS=Homo sapiens OX=9606 PE=2 SV=1	6.02	31	2	68	2	122	13.4	7.94	44	Carbamidomethyl [C22]; Deamidated [N30]	3.72278e+08
1015	High	Serum	Q15430	Coagulation factor V (Fragment) OS=Homo sapiens OX=9606 GN=F5 PE=2 SV=1	25.336	21	3	68	1	236	26.1	5.48	1099	Deamidated [N92; N93; Q216]	1.14749e+08
1016	High	Serum	A8K104	cDNA FLJ78726, highly similar to Homo sapiens olfactomedin 1 (OLFM1), transcript variant 1, mRNA OS=Homo sapiens OX=9606 PE=2 SV=1	25.49	15	6	68	6	467	54.1	6.99	684		1.2342e+08
1017	High	Serum	A0A120HV04	CD248 (Fragment) OS=Homo sapiens OX=9606 GN=CD248 PE=2 SV=1	19.133	7	3	67	3	670	71.4	5.01	851	Carbamidomethyl [C14; C19; C256; C260; C265; C269; C279; C281]; Deamidated [Q262; Q267; Q268; Q275]	1.65725e+07
1018	High	Serum	A0A5C2GWB2	IG c1824_light_IGKV4-1_IGKJ3 (Fragment) OS=Homo sapiens OX=9606 PE=2 SV=1	35.76	37	3	67	2	113	12.5	7.96	1346	Deamidated [Q6; Q44; Q48]	19901606
1019	High	Serum	V9HW21	Carbonic anhydrase OS=Homo sapiens OX=9606 GN=HEL-76 PE=2 SV=1	30.063	25	5	67	5	260	29.2	7.4	1232	Deamidated [Q53]	8.43347e+07
1020	High	Serum	A0A7S5C3Z4	IGH c2930_heavy_IGHV3-49_IGHD2-15_IGHJ4 (Fragment) OS=Homo sapiens OX=9606 PE=2 SV=1	24.171	34	3	67	1	129	14	7.72	1359	Deamidated [Q3]; Carbamidomethyl [C22]	1.66452e+06
1021	High	Serum	A0A087X089	C-C motif chemokine OS=Homo sapiens OX=9606 GN=CCL14 PE=1 SV=1	25.092	35	3	66	3	115	13.1	8.57	742	Carbamidomethyl [C81; C97]; Deamidated [N78; Q80; N99; Q106]	8.24776e+07
1022	High	Serum	A0A5C2GW91	IG c1794_light_IGKV1-27_IGKJ1 (Fragment) OS=Homo sapiens OX=9606 PE=2 SV=1	52.309	51	4	66	1	107	11.6	8.85	2363	Deamidated [Q3; Q6; N31; Q37; Q38; N42; Q55]; Oxidation [M4]; Carbamidomethyl [C23]	1.58187e+07
1023	High	Serum	B3KX75	cDNA FLJ44930 fis, clone BRAMY3015549, highly similar to Neural cell adhesion molecule L1-like protein (Fragment) OS=Homo sapiens OX=9606 PE=2 SV=1	47.051	15	10	66	10	1113	124.7	6.16	1284	Carbamidomethyl [C57; C153; C352; C494; C996; C1001]; Deamidated [N347; Q359; N498; Q999]	1.33176e+08
1024	High	Serum	A2MYD0	V1-17 protein (Fragment) OS=Homo sapiens OX=9606 GN=V1-17 PE=4 SV=1	20.853	76	4	66	1	99	10.4	5.19	1578	Deamidated [N28; N32; N52; N53; Q54]; Carbamidomethyl [C22]	4.48117e+06
1025	High	Serum	A0A7S5C263	IGH c2711_heavy_IGHV3-15_IGHD3-10_IGHJ6 (Fragment) OS=Homo sapiens OX=9606 PE=2 SV=1	56.591	47	4	65	1	120	12.8	9.1	1517	Deamidated [Q3; N31; N35]; Carbamidomethyl [C22]	1.29938e+07
1026	High	Serum	A0A0U1RQQ4	Endothelial protein C receptor (Fragment) OS=Homo sapiens OX=9606 GN=PROCR PE=1 SV=1	27.422	18	3	65	3	213	24.4	6.95	552	Carbamidomethyl [C153]; Deamidated [Q54; Q59]	1.89326e+08
1027	High	Serum	A0A5C2GHU7	IG c214_light_IGKV1-33_IGKJ5 (Fragment) OS=Homo sapiens OX=9606 PE=2 SV=1	52.212	43	3	65	1	108	11.9	5.01	2593	Deamidated [Q3; Q6]; Oxidation [M4]; Carbamidomethyl [C23]	8.83496e+06
1028	High	Serum	B7Z351	Secreted phosphoprotein 1 variant 6 OS=Homo sapiens OX=9606 GN=SPP1 PE=2 SV=1	45.682	22	4	64	4	327	37.2	4.73	814	Deamidated [Q222; N225; N268; Q277]	1.02706e+08
1029	High	Serum	Q59HE0	receptor protein-tyrosine kinase (Fragment) OS=Homo sapiens OX=9606 PE=2 SV=1	32.363	7	4	64	4	725	80.1	6.55	1251	Carbamidomethyl [C231]; Deamidated [Q225; Q227; Q230]	1.70021e+08
1030	High	Serum	A0A384NPY7	Epididymis secretory sperm binding protein OS=Homo sapiens OX=9606 GN=LMAN2 PE=2 SV=1	53.827	41	10	64	10	356	40.2	6.95	1016	Deamidated [N265; Q275]; Carbamidomethyl [C202; C239]	1.22328e+08
1031	High	Serum	A0A5C2GU26	IG c807_light_IGKV1-5_IGKJ1 (Fragment) OS=Homo sapiens OX=9606 PE=2 SV=1	38.205	31	2	63	1	107	11.7	8.88	1595	Deamidated [Q3; Q6; N31; Q37]; Oxidation [M4]	17728704
1032	High	Serum	A0A024R1M3	HGFL gene, isoform CRA_a OS=Homo sapiens OX=9606 GN=MGC17330 PE=4 SV=1	23.118	14	3	63	3	263	28.2	5.01	1451	Carbamidomethyl [C82]; Deamidated [N72]	1.09059e+08
1033	High	Serum	A0A5C2FYI2	IGL c1226_light_IGKV1-5_IGKJ1 (Fragment) OS=Homo sapiens OX=9606 PE=2 SV=1	40.401	32	2	62	1	107	11.8	7.94	1611	Deamidated [Q3; Q6]; Oxidation [M4]	8296417
1034	High	Serum	A0A024RC42	Cadherin-2 OS=Homo sapiens OX=9606 GN=CDH2 PE=4 SV=1	58.135	19	10	61	10	906	99.7	4.81	633	Deamidated [Q204; N213; N440; N455; N466; Q467; N550; Q552; N687]	47285326
1035	High	Serum	Q9UIU0	Dihydropyridine receptor alpha 2 subunit OS=Homo sapiens OX=9606 GN=CACNA2D1 PE=3 SV=1	70.468	20	16	61	16	1110	125.2	5.36	1062	Carbamidomethyl [C404; C911; C1051]; Deamidated [N196; Q206; N720; Q1043]	2.43683e+07
1036	High	Serum	A0A678ZVS4	MHC class I antigen OS=Homo sapiens OX=9606 GN=HLA-A PE=3 SV=1	51.038	33	8	61	4	365	40.9	7.17	854	Carbamidomethyl [C188; C283; C363]; Deamidated [Q250; N251; Q266; Q277; Q279; Q346; Q354]	5.97416e+06
1037	High	Serum	B4E1S8	cDNA FLJ59147, highly similar to Cysteine-rich secretory protein 3 OS=Homo sapiens OX=9606 PE=2 SV=1	32.677	30	2	61	1	155	17.3	6.67	932	Carbamidomethyl [C62; C67; C79; C82]; Deamidated [N43; Q51; N64; Q80; N86; N89]	1.01429e+07
1038	High	Serum	A0A125QYY9	IBM-B2 heavy chain variable region (Fragment) OS=Homo sapiens OX=9606 PE=2 SV=1	44.881	46	4	61	1	123	13.6	7.12	1384	Carbamidomethyl [C22; C96]; Deamidated [Q3; N84]; Oxidation [M34]	1.53799e+07
1039	High	Serum	V9HWC9	Superoxide dismutase [Cu-Zn] OS=Homo sapiens OX=9606 GN=HEL-S-44 PE=2 SV=1	36.821	36	3	61	3	154	15.9	6.13	2022	Carbamidomethyl [C7; C112]; Deamidated [Q16; N87]	7.94691e+07
1040	High	Serum	A0A5C2GEU6	IG c688_heavy_IGHV3-48_IGHD2-2_IGHJ6 (Fragment) OS=Homo sapiens OX=9606 PE=2 SV=1	45.566	23	2	60	1	130	14.4	4.93	3025	Deamidated [Q3; Q13]	6.16929e+06
1041	High	Serum	B4E367	cDNA FLJ61564, highly similar to Plexin domain-containing protein 2 OS=Homo sapiens OX=9606 PE=2 SV=1	41.403	12	4	59	4	515	58.1	6.37	1179	Deamidated [Q183; N191]	7.81881e+07
1042	High	Serum	A0A5C2GSD1	IG c977_light_IGKV4-1_IGKJ4 (Fragment) OS=Homo sapiens OX=9606 PE=2 SV=1	23.017	37	3	59	1	114	12.5	6.57	501	Deamidated [Q6]	5.30791e+06
1043	High	Serum	B4DYV8	Roundabout homolog 4 OS=Homo sapiens OX=9606 GN=ROBO4 PE=1 SV=1	42.312	12	6	59	6	862	92.1	6.62	651	Deamidated [N66; Q84; Q148; Q161; Q172; N191]; Carbamidomethyl [C62]	1.82895e+07
1044	High	Serum	A0A5C2GPT7	IG c714_heavy_IGHV3-48_IGHD1-26_IGHJ3 (Fragment) OS=Homo sapiens OX=9606 PE=2 SV=1	9.847	25	2	59	1	120	12.9	7.12	119	Deamidated [Q3; Q13]; Carbamidomethyl [C96]	1.8319e+09
1045	High	Serum	V9HW12	Epididymis secretory sperm binding protein Li 2a OS=Homo sapiens OX=9606 GN=HEL-S-2a PE=2 SV=1	34.801	31	5	59	5	198	21.9	5.97	710	Deamidated [Q80; N88; N100]; Carbamidomethyl [C70]	5.56487e+07
1046	High	Serum	A0A5C2FYL4	IGL c2061_light_IGLV3-10_IGLJ3 (Fragment) OS=Homo sapiens OX=9606 PE=2 SV=1	23.569	31	2	58	1	108	11.6	5.86	1146	Deamidated [Q6; Q16]	8.29567e+07
1047	High	Serum	A8K061	cDNA FLJ77880, highly similar to Homo sapiens angiopoietin-like 3, mRNA OS=Homo sapiens OX=9606 PE=2 SV=1	16.06	8	3	57	3	460	53.6	6.6	621	Carbamidomethyl [C246]	4.33228e+07
1048	High	Serum	B1AH90	Signal peptide, CUB and EGF-like domain-containing protein 1 OS=Homo sapiens OX=9606 GN=SCUBE1 PE=1 SV=1	20.634	14	2	57	2	347	37.3	5.71	116	Carbamidomethyl [C187; C189; C202; C206; C213; C217; C226; C228]; Deamidated [Q197; N198; Q199; N207; N210; Q214; Q230]	2.40545e+06
1049	High	Serum	H0YBE4	Glutathione peroxidase 3 (Fragment) OS=Homo sapiens OX=9606 GN=GPX3 PE=1 SV=1	18.685	22	1	57	1	79	8.8	9.7	357	Deamidated [N29; Q31]	1.26611e+08
1050	High	Serum	A0A7S5C544	IGH c3304_heavy_IGHV5-51_IGHD3-22_IGHJ4 (Fragment) OS=Homo sapiens OX=9606 PE=2 SV=1	18.31	32	3	57	1	124	13.9	7.11	1408		1.11512e+07
1051	High	Serum	A0A5C2GQW5	IG c1293_heavy_IGHV3-23_IGHD5-18_IGHJ4 (Fragment) OS=Homo sapiens OX=9606 PE=2 SV=1	40.834	41	3	57	1	120	12.9	6.55	1557	Deamidated [Q13]; Carbamidomethyl [C22]	3.83595e+07
1052	High	Serum	A0A5C2GFJ2	IG c935_heavy_IGHV3-9_IGHD4-17_IGHJ4 (Fragment) OS=Homo sapiens OX=9606 PE=2 SV=1	30.743	38	3	56	1	120	13	8.85	1328	Deamidated [Q3; N77; Q82; N84]; Carbamidomethyl [C22]; Oxidation [M34]	8.32927e+06
1053	High	Serum	A0A5C2GTB1	IG c1904_heavy_IGHV3-13_IGHD3-3_IGHJ2 (Fragment) OS=Homo sapiens OX=9606 PE=2 SV=1	43.247	24	2	56	1	127	13.9	6.04	2934	Deamidated [Q3; Q13]	2.01731e+07
1054	High	Serum	A0A7S5EVS2	IGH c3886_heavy_IGHV3-15_IGHD2-15_IGHJ4 (Fragment) OS=Homo sapiens OX=9606 PE=2 SV=1	32.261	23	2	56	1	123	13.3	5.4	1298	Deamidated [Q3]	1.40142e+07
1055	High	Serum	A0A7S5C0H2	IGH c1943_heavy_IGHV3-74_IGHD3-22_IGHJ4 (Fragment) OS=Homo sapiens OX=9606 PE=2 SV=1	21.998	25	2	56	1	122	13.4	8.48	637	Deamidated [Q3; Q13; N77; N84]; Oxidation [M2; M5; M83]	1.79635e+07
1056	High	Serum	B4DI63	Mimecan OS=Homo sapiens OX=9606 PE=2 SV=1	42.476	12	4	55	4	356	40.5	7.99	1992	Deamidated [N211; N235; Q236]	3.8012e+07
1057	High	Serum	Q76LA1	CSTB protein OS=Homo sapiens OX=9606 GN=CSTB PE=2 SV=1	32.923	46	3	55	3	98	11.1	7.56	985	Deamidated [N77; N84]	6.47597e+08
1058	High	Serum	H0Y512	Adipocyte plasma membrane-associated protein (Fragment) OS=Homo sapiens OX=9606 GN=APMAP PE=1 SV=1	42.762	17	4	55	4	409	45.4	5.66	962	Deamidated [N82; Q83; N111; N245; Q248]	4.06355e+07
1059	High	Serum	A0A1B0GU03	Peptidase A1 domain-containing protein OS=Homo sapiens OX=9606 PE=1 SV=1	49.147	19	7	54	7	582	62.7	7.77	517	Carbamidomethyl [C329]; Deamidated [N209; N210; N217; Q240; Q322]	3.07918e+07
1060	High	Serum	A0A024RDY3	Lysosomal-associated membrane protein 1, isoform CRA_a OS=Homo sapiens OX=9606 GN=LAMP1 PE=3 SV=1	24.114	8	3	54	3	417	44.9	8.75	540	Deamidated [Q305; N307]	4.95579e+07
1061	High	Serum	A8K6C9	Insulin-like growth factor II OS=Homo sapiens OX=9606 PE=2 SV=1	16.031	14	2	54	1	180	20.2	9.32	1571	Carbamidomethyl [C70; C71; C75; C84]	3.49038e+08
1062	High	Serum	A0A7P0TAT8	Endoplasmin OS=Homo sapiens OX=9606 GN=HSP90B1 PE=1 SV=1	38.22	13	8	54	8	814	93.7	4.91	813	Deamidated [N276]	8.05974e+07
1063	High	Serum	B7Z8A2	cDNA FLJ51671, highly similar to Prenylcysteine oxidase OS=Homo sapiens OX=9606 PE=2 SV=1	35.339	22	7	53	3	487	54.5	5.73	702	Deamidated [N363]; Oxidation [M198; M203; M473]; Carbamidomethyl [C240]	6.00718e+06
1064	High	Serum	A0A7S5C338	IGH c1918_heavy_IGHV5-51_IGHD3-22_IGHJ3 (Fragment) OS=Homo sapiens OX=9606 PE=2 SV=1	26.886	50	5	53	1	125	13.9	6.58	1150		8.69423e+06
1065	High	Serum	A0A5C2GS01	IG c265_light_IGKV3-20_IGKJ1 (Fragment) OS=Homo sapiens OX=9606 PE=2 SV=1	44.652	61	4	52	1	107	11.7	7.96	2301	Deamidated [Q6; Q27; Q38; Q39; Q43]	1.08542e+07
1066	High	Serum	Q4ZG40	Macrophage receptor with collagenous structure OS=Homo sapiens OX=9606 GN=MARCO PE=2 SV=1	21.864	5	2	52	2	520	52.6	8.78	1483	Carbamidomethyl [C488]; Deamidated [Q480]	4.05525e+07
1067	High	Serum	A0A5F9ZHM4	L-lactate dehydrogenase OS=Homo sapiens OX=9606 GN=LDHB PE=1 SV=1	26.758	18	5	52	5	341	37.4	6.25	1322	Deamidated [N21; N22]	6.30333e+07
1068	High	Serum	A0A5C2GC94	IGL c203_light_IGKV3D-20_IGKJ1 (Fragment) OS=Homo sapiens OX=9606 PE=2 SV=1	30.547	57	4	52	1	108	11.7	7.96	2364	Carbamidomethyl [C89]; Deamidated [Q90]	3.95178e+06
1069	High	Serum	A0A5C2GS16	IG c441_heavy_IGHV3-21_IGHD6-13_IGHJ4 (Fragment) OS=Homo sapiens OX=9606 PE=2 SV=1	37.76	32	3	52	2	127	13.5	8.81	1359	Deamidated [Q3]; Carbamidomethyl [C96]	7.84366e+06
1070	High	Serum	A0A5C2GU63	IG c293_light_IGKV3-20_IGKJ2 (Fragment) OS=Homo sapiens OX=9606 PE=2 SV=1	29.381	64	4	52	1	109	11.9	6.57	2251	Deamidated [Q6; Q91; Q102]; Carbamidomethyl [C89]	2.50883e+06
1071	High	Serum	A0A5C2GSB5	IG c551_heavy_IGHV3-7_IGHD3-10_IGHJ6 (Fragment) OS=Homo sapiens OX=9606 PE=2 SV=1	20.061	29	3	52	1	126	14.2	7.9	1122	Deamidated [N77; Q82; N84]	1.08688e+07
1072	High	Serum	B3KNK9	Epididymis luminal protein 46 OS=Homo sapiens OX=9606 GN=HEL46 PE=2 SV=1	20.356	15	5	52	5	401	45.3	4.97	844	Deamidated [Q249; N256; Q259]	2.6753e+08
1073	High	Serum	A0A5C2H359	IG c1426_light_IGKV3-15_IGKJ2 (Fragment) OS=Homo sapiens OX=9606 PE=2 SV=1	35.629	38	3	52	1	110	12.1	9.2	1190	Deamidated [Q6]	3.74866e+06
1074	High	Serum	A0A7S5BYH2	IGH c611_heavy_IGHV3-21_IGHD5-24_IGHJ4 (Fragment) OS=Homo sapiens OX=9606 PE=2 SV=1	38.757	34	3	51	1	120	13	7.97	1406	Deamidated [Q3]; Carbamidomethyl [C97]	3.64774e+07
1075	High	Serum	A0A5C2GN80	IG c917_heavy_IGHV3-30_IGHD3-3_IGHJ6 (Fragment) OS=Homo sapiens OX=9606 PE=2 SV=1	16.345	24	2	51	1	124	13.6	8.73	596	Deamidated [N77; N84]; Oxidation [M83]	3.00065e+08
1076	High	Serum	A0A5C2G3C8	IGL c1927_light_IGKV3-11_IGKJ4 (Fragment) OS=Homo sapiens OX=9606 PE=2 SV=1	35.867	45	3	51	1	107	11.7	8.48	1240	Deamidated [Q6; Q27; Q37; Q38]	4.7701e+06
1077	High	Serum	E9PNQ8	Thy-1 membrane glycoprotein (Fragment) OS=Homo sapiens OX=9606 GN=THY1 PE=1 SV=1	18.477	24	4	51	4	165	18.2	9.16	1103	Carbamidomethyl [C28]	3.00512e+07
1078	High	Serum	W0UV60	Ribonuclease A F3 OS=Homo sapiens OX=9606 GN=RAF3 PE=3 SV=1	34.499	19	2	50	2	161	18.3	8.73	1379	Carbamidomethyl [C138]; Deamidated [Q127; N131; N140]	5.32777e+07
1079	High	Serum	A0A5C2FVX4	IGL c1079_light_IGKV3-20_IGKJ1 (Fragment) OS=Homo sapiens OX=9606 PE=2 SV=1	25.225	40	3	50	1	108	11.7	6.57	2322		4.17456e+07
1080	High	Serum	Q59FF1	Insulin-like growth factor binding protein 2 variant (Fragment) OS=Homo sapiens OX=9606 PE=2 SV=1	22.353	12	2	50	2	292	30.3	8.38	1264	Carbamidomethyl [C87; C132]	1.10782e+08
1081	High	Serum	A0A5C2GH70	IG c941_heavy_IGHV3-7_IGHD3-3_IGHJ6 (Fragment) OS=Homo sapiens OX=9606 PE=2 SV=1	6.3	14	1	50	1	132	14.8	6.6	147	Deamidated [Q13]	1.93273e+08
1082	High	Serum	A0A7I2V2X8	Dipeptidyl peptidase 4 OS=Homo sapiens OX=9606 GN=DPP4 PE=1 SV=1	19.459	8	6	50	6	765	88.1	6.11	641	Carbamidomethyl [C443; C446]	5.90224e+07
1083	High	Serum	A0A384P5L6	Fumarylacetoacetase OS=Homo sapiens OX=9606 PE=2 SV=1	32.254	21	6	50	6	419	46.3	6.95	701	Deamidated [N276]	3.41508e+07
1084	High	Serum	A0A7S5C5V6	IGH c3890_heavy_IGHV3-11_IGHD3-22_IGHJ4 (Fragment) OS=Homo sapiens OX=9606 PE=2 SV=1	11.316	15	1	50	1	131	14.6	6.06	139	Deamidated [Q1; Q3]	2.92695e+07
1085	High	Serum	A0A5C2G4Z5	IGL c4209_light_IGKV3-11_IGKJ3 (Fragment) OS=Homo sapiens OX=9606 PE=2 SV=1	25.773	24	2	50	1	108	11.7	7.97	1207	Deamidated [Q6]	1.6337e+07
1086	High	Serum	B2RAS2	adenosine deaminase OS=Homo sapiens OX=9606 PE=2 SV=1	41.92	18	7	50	7	511	59	8.43	478	Carbamidomethyl [C408]; Deamidated [Q363]	2.85033e+07
1087	High	Serum	A0A0G2JMY9	Leukocyte immunoglobulin-like receptor subfamily A member 3 OS=Homo sapiens OX=9606 GN=LILRA3 PE=1 SV=1	26.775	13	4	49	4	489	52.9	8.09	999	Carbamidomethyl [C246]	3.6849e+07
1088	High	Serum	D6RD17	Immunoglobulin J chain (Fragment) OS=Homo sapiens OX=9606 GN=JCHAIN PE=1 SV=8	8.807	8	2	49	2	157	18	5.6	265	Carbamidomethyl [C100]	1.80067e+08
1089	High	Serum	Q5U000	cathepsin X OS=Homo sapiens OX=9606 PE=2 SV=1	32.251	25	5	49	5	303	33.8	7.11	637	Carbamidomethyl [C164; C170; C173; C214]; Deamidated [Q162; N168; Q169; N209]	4.95329e+07
1090	High	Serum	Q6EZE9	Defensin, alpha 3, neutrophil-specific OS=Homo sapiens OX=9606 GN=DEFA3 PE=2 SV=1	25.982	33	1	49	1	94	10.2	5.99	1579	Deamidated [Q35]	5.49339e+07
1091	High	Serum	A0A5C2GHE4	IG c288_light_IGKV1D-33_IGKJ3 (Fragment) OS=Homo sapiens OX=9606 PE=2 SV=1	46.584	39	3	48	1	106	11.6	8.44	2085	Deamidated [Q3; Q6]; Oxidation [M4]; Carbamidomethyl [C23]	9.01956e+06
1092	High	Serum	A0A0A0MSN4	Angiotensin-converting enzyme OS=Homo sapiens OX=9606 GN=ACE PE=1 SV=1	38.98	10	9	48	9	1242	142.3	6.23	482	Carbamidomethyl [C957]; Deamidated [Q83; Q91]	5.54739e+07
1093	High	Serum	B7Z6V5	cDNA FLJ50240, highly similar to ADAM DEC1 OS=Homo sapiens OX=9606 PE=2 SV=1	24.078	12	3	48	3	391	43.5	7.01	665	Carbamidomethyl [C45; C64]; Deamidated [N41]	6.15405e+07
1094	High	Serum	Q6IQ50	NOTCH2 protein OS=Homo sapiens OX=9606 GN=NOTCH2 PE=2 SV=2	30.297	5	4	48	4	1235	132	4.82	680	Carbamidomethyl [C131; C133; C412; C419; C427; C480; C482; C668; C670]; Deamidated [N423; N425]; Oxidation [M421]	3.96363e+06
1095	High	Serum	A0A7S5C1G5	IGH c2316_heavy_IGHV3-23_IGHD3-10_IGHJ4 (Fragment) OS=Homo sapiens OX=9606 PE=2 SV=1	19.583	24	2	47	1	125	13.6	7.94	599	Carbamidomethyl [C22]; Deamidated [N35; N77; N84]; Oxidation [M83]	7.20897e+06
1096	High	Serum	A0A7S5BZH3	IGH c759_heavy_IGHV3-21_IGHD5-12_IGHJ2 (Fragment) OS=Homo sapiens OX=9606 PE=2 SV=1	35.185	25	2	47	2	122	13.4	8.48	1248	Deamidated [Q3; Q6]; Carbamidomethyl [C96]	2.19406e+07
1097	High	Serum	O60420	Protein tyrosine phosphatase gamma (Fragment) OS=Homo sapiens OX=9606 GN=PTPRG PE=3 SV=1	26.547	42	4	47	4	142	15.9	5.27	491	Deamidated [Q112; N117; Q125]	5.78306e+07
1098	High	Serum	A0A5C2GD17	IGL c483_light_IGKV3D-20_IGKJ1 (Fragment) OS=Homo sapiens OX=9606 PE=2 SV=1	31.97	40	3	47	1	108	11.7	7.96	2391	Deamidated [Q6]	7.01981e+06
1099	High	Serum	Q59EE5	Tissue factor pathway inhibitor (Lipoprotein-associated coagulation inhibitor) variant (Fragment) OS=Homo sapiens OX=9606 PE=2 SV=1	24.059	28	4	47	1	201	23.4	5.48	408	Carbamidomethyl [C65; C136; C145; C169; C182]; Deamidated [Q129; Q130; N172; N174; N175]	2.52436e+07
1100	High	Serum	A0A7S5EVG5	IGH c3526_heavy_IGHV3-74_IGHD2-21_IGHJ4 (Fragment) OS=Homo sapiens OX=9606 PE=2 SV=1	16.328	26	2	47	1	117	12.6	8	598	Deamidated [Q3; N77; N84]; Oxidation [M83]	1.94229e+08
1101	High	Serum	A0A2R8Y4Z1	Protein HEG homolog 1 (Fragment) OS=Homo sapiens OX=9606 GN=HEG1 PE=1 SV=1	24.64	12	2	47	2	351	36.3	4.92	1658	Deamidated [Q88; N96]	11926261
1102	High	Serum	A0A5C2GBW2	IGH + IGL c636_light_IGKV2-28_IGKJ2 (Fragment) OS=Homo sapiens OX=9606 PE=2 SV=1	21.339	33	2	47	1	112	12.3	7.12	1849	Carbamidomethyl [C23]; Deamidated [Q6]	5.91604e+06
1103	High	Serum	A0A5C2GNV1	IG c541_heavy_IGHV3-53_IGHD6-13_IGHJ6 (Fragment) OS=Homo sapiens OX=9606 PE=2 SV=1	21.009	24	2	47	1	125	13.5	7.99	633	Deamidated [N76; N83]; Oxidation [M82]	1.14993e+07
1104	High	Serum	A0A7S5C1T4	IGH c2302_heavy_IGHV3-15_IGHD3-9_IGHJ4 (Fragment) OS=Homo sapiens OX=9606 PE=2 SV=1	35.488	30	3	46	1	125	13.4	5.15	1250	Deamidated [Q3]	2.99274e+07
1105	High	Serum	A0A5C2GL27	IG c232_heavy_IGHV3-15_IGHD1-1_IGHJ5 (Fragment) OS=Homo sapiens OX=9606 PE=2 SV=1	34.67	32	2	46	1	119	12.8	6.61	1241	Deamidated [Q3; N30; N31; N35]; Carbamidomethyl [C22]; Oxidation [M34]	3.09945e+06
1106	High	Serum	V9HWK2	Vinculin OS=Homo sapiens OX=9606 GN=HEL114 PE=2 SV=1	42.71	9	7	46	7	1134	123.7	5.66	490	Deamidated [Q249; Q745; Q747]	2.26633e+07
1107	High	Serum	A0A5C2GBE5	IGH + IGL c38_heavy_IGHV3-15_IGHD1-14_IGHJ4 (Fragment) OS=Homo sapiens OX=9606 PE=2 SV=1	34.16	33	3	46	1	119	12.8	8.47	1233	Deamidated [Q3]	1.65214e+07
1108	High	Serum	A0A7S5BY02	IGH c548_heavy_IGHV3-11_IGHD6-13_IGHJ5 (Fragment) OS=Homo sapiens OX=9606 PE=2 SV=1	25.225	24	3	46	2	124	13.6	8.91	781	Deamidated [N84]	2.70318e+07
1109	High	Serum	A0A384P5H7	Collagen, type VI, alpha 1, isoform CRA_b OS=Homo sapiens OX=9606 GN=COL6A1 PE=2 SV=1	40.222	8	6	46	6	1028	108.5	5.43	1015	Deamidated [Q230]; Carbamidomethyl [C247; C248; C252]	1.79537e+07
1110	High	Serum	A0A5C2GRV9	IG c215_light_IGKV1-27_IGKJ1 (Fragment) OS=Homo sapiens OX=9606 PE=2 SV=1	43.469	36	3	45	1	107	11.6	9.51	2047	Deamidated [Q3; Q6; Q37]; Oxidation [M4]; Carbamidomethyl [C23]	1.06674e+09
1111	High	Serum	A0A5C2FWB3	IGL c1378_light_IGKV1-16_IGKJ5 (Fragment) OS=Homo sapiens OX=9606 PE=2 SV=1	43.61	37	3	45	1	107	11.5	8.46	2047	Deamidated [Q3; Q6]; Oxidation [M4]; Carbamidomethyl [C23]	9.15815e+06
1112	High	Serum	A0A7S5C4J8	IGH c1810_heavy_IGHV3-48_IGHD3-22_IGHJ3 (Fragment) OS=Homo sapiens OX=9606 PE=2 SV=1	20.341	32	3	45	1	127	14.2	5.91	819	Carbamidomethyl [C96]; Deamidated [N77; Q82; N84]	5.7971e+06
1113	High	Serum	A0A1W2PQB1	Fc of IgG low affinity IIIa receptor isoform 1 (Fragment) OS=Homo sapiens OX=9606 GN=FCGR3A PE=1 SV=1	12.071	12	3	45	2	290	32.7	8.1	560		1.18661e+08
1114	High	Serum	A0A679KA99	ACX136 (Fragment) OS=Homo sapiens OX=9606 PE=2 SV=1	30.79	32	5	45	1	248	27.1	9.06	1052	Deamidated [N52]; Carbamidomethyl [C95]	3.95401e+06
1115	High	Serum	F8WDW9	Endothelial cell-selective adhesion molecule OS=Homo sapiens OX=9606 GN=ESAM PE=1 SV=1	8.829	7	1	45	1	245	26.7	8.56	361	Deamidated [Q190; Q195]	6.16008e+06
1116	High	Serum	A0A5C2GZ35	IG c918_light_IGKV1-27_IGKJ1 (Fragment) OS=Homo sapiens OX=9606 PE=2 SV=1	43.242	37	3	44	1	107	11.4	8.84	2047	Deamidated [Q3; Q6]; Oxidation [M4]; Carbamidomethyl [C23]	1.7977e+07
1117	High	Serum	V9HW56	Epididymis secretory protein Li 108 OS=Homo sapiens OX=9606 GN=HEL-S-108 PE=2 SV=1	42.348	25	7	44	5	248	28.5	4.69	696	Carbamidomethyl [C247]; Deamidated [Q15; Q18; Q19; Q20; N231; Q236]	3.83464e+07
1118	High	Serum	B2MUX6	Insulin-like growth factor II OS=Homo sapiens OX=9606 GN=IGF2 PE=3 SV=1	17.059	26	2	44	1	69	7.6	5.31	1448	Carbamidomethyl [C53; C62]	1.50648e+07
1119	High	Serum	A0A5C2GMM8	IG c951_light_IGKV1-12_IGKJ3 (Fragment) OS=Homo sapiens OX=9606 PE=2 SV=1	30.841	32	2	44	1	107	11.5	7.96	1525	Deamidated [Q3; Q6]	1.21281e+07
1120	High	Serum	A0A0S2Z421	Myocilin (Fragment) OS=Homo sapiens OX=9606 GN=MYOC PE=2 SV=1	40.835	14	4	44	4	504	56.9	5.54	510	Deamidated [Q306; Q309; N491; N493]; Carbamidomethyl [C245]	1.07462e+08
1121	High	Serum	B4DLB8	Beta-1,4-galactosyltransferase OS=Homo sapiens OX=9606 PE=2 SV=1	31.296	17	4	44	4	355	39.9	8.5	354	Deamidated [Q241; N329]	5.74469e+07
1122	High	Serum	A0A5C2GJW9	IGH + IGL c307_light_IGKV1-17_IGKJ2 (Fragment) OS=Homo sapiens OX=9606 PE=2 SV=1	44.012	40	3	44	1	107	11.7	8.48	2047	Deamidated [Q3; Q6]; Oxidation [M4]; Carbamidomethyl [C23]	3.25414e+06
1123	High	Serum	A0A5C2G2M3	IGL c2840_light_IGKV1D-39_IGKJ4 (Fragment) OS=Homo sapiens OX=9606 PE=2 SV=1	48.671	37	3	44	1	107	11.4	8.47	2085	Deamidated [Q3; Q6; N49; Q55]; Oxidation [M4]; Carbamidomethyl [C23]	1.45299e+07
1124	High	Serum	A0A5C2GDA8	IGL c593_light_IGKV1D-39_IGKJ3 (Fragment) OS=Homo sapiens OX=9606 PE=2 SV=1	45.458	37	3	44	1	107	11.5	8.48	2053	Deamidated [Q3; Q6]; Oxidation [M4]; Carbamidomethyl [C23]	1.24847e+07
1125	High	Serum	A6XMV9	Protease serine 2 preproprotein OS=Homo sapiens OX=9606 GN=PRSS2 PE=1 SV=1	38.768	23	5	44	4	261	28	5.14	588	Deamidated [N91; N98; Q100]; Carbamidomethyl [C199]	6.97639e+07
1126	High	Serum	A0A024R969	Chitinase-3-like protein 1 OS=Homo sapiens OX=9606 GN=CHI3L1 PE=3 SV=1	32.813	25	7	43	7	383	42.6	8.46	493	Carbamidomethyl [C300]	4.00188e+07
1127	High	Serum	A0A5C2GPZ1	IG c1402_heavy_IGHV3-7_IGHD1-26_IGHJ4 (Fragment) OS=Homo sapiens OX=9606 PE=2 SV=1	22.615	48	5	43	1	120	13.2	5.45	1015	Carbamidomethyl [C22; C96]	4.19475e+07
1128	High	Serum	Q16195	Keratin (Fragment) OS=Homo sapiens OX=9606 GN=keratin PE=2 SV=1	37.035	26	5	43	5	244	27.6	4.83	158	Deamidated [Q145; Q147; X193; Q202; Q203; Q207]; Carbamidomethyl [C140]; Oxidation [M141]	1.99912e+06
1129	High	Serum	A0A5C2GXA1	IG c1583_light_IGKV2D-28_IGKJ2 (Fragment) OS=Homo sapiens OX=9606 PE=2 SV=1	10.739	25	2	43	1	112	12.3	6.57	1802	Carbamidomethyl [C23]	1.16297e+07
1130	High	Serum	A0A7P0TA71	Protein disulfide-isomerase OS=Homo sapiens OX=9606 GN=P4HB PE=1 SV=1	13.291	11	4	43	4	557	62	5.45	227		2.06622e+07
1131	High	Serum	B2RBF5	cDNA, FLJ95483, highly similar to Homo sapiens chitobiase, di-N-acetyl- (CTBS), mRNA OS=Homo sapiens OX=9606 PE=2 SV=1	32.787	16	4	42	4	385	43.8	6.64	922	Carbamidomethyl [C93; C358]; Deamidated [N355; N357]	4.15616e+07
1132	High	Serum	J3QRE0	NAD(+) hydrolase SARM1 (Fragment) OS=Homo sapiens OX=9606 GN=SARM1 PE=1 SV=1	5.585	14	2	42	2	118	13.5	6.3	46	Deamidated [Q5; Q7; Q8]	1.10694e+09
1133	High	Serum	O75942	Major prion protein OS=Homo sapiens OX=9606 GN=PRNP PE=3 SV=2	10.936	4	1	42	1	285	30.7	9	1684	Carbamidomethyl [C246]; Oxidation [M245]	1.1373e+08
1134	High	Serum	Q5VVP7	C-reactive protein OS=Homo sapiens OX=9606 GN=CRP PE=1 SV=1	10.568	15	1	42	1	102	11.6	8.46	648	Deamidated [Q99]	5.26104e+08
1135	High	Serum	A0A5C2GY75	IG c670_light_IGKV2-24_IGKJ2 (Fragment) OS=Homo sapiens OX=9606 PE=2 SV=1	32.848	33	2	42	2	113	12.4	8.5	935	Carbamidomethyl [C23]; Deamidated [Q6; Q17]	8.3194e+06
1136	High	Serum	A0A5C2FVT3	IGL c744_light_IGKV1-12_IGKJ2 (Fragment) OS=Homo sapiens OX=9606 PE=2 SV=1	31.567	49	3	42	1	107	11.5	8.47	1443	Deamidated [Q3; Q6; Q27; Q37]	2.57688e+07
1137	High	Serum	A6PVK5	Coagulation factor XIII A chain (Fragment) OS=Homo sapiens OX=9606 GN=F13A1 PE=1 SV=9	26.901	31	3	42	1	185	20.9	6.57	368	Deamidated [N72; N73; N75; Q87; N101]	2.13545e+07
1138	High	Serum	B4DID6	cDNA FLJ52545, highly similar to Dickkopf-related protein 3 OS=Homo sapiens OX=9606 PE=2 SV=1	13.766	11	3	41	3	364	39.8	4.67	483		1.86113e+07
1139	High	Serum	A0A384MDR3	Ferritin OS=Homo sapiens OX=9606 GN=FTL PE=2 SV=1	48.026	29	4	41	4	175	20	5.78	1202	Carbamidomethyl [C127]	6.80695e+07
1140	High	Serum	J3KPS3	Fructose-bisphosphate aldolase OS=Homo sapiens OX=9606 GN=ALDOA PE=1 SV=1	24.443	23	5	40	5	368	39.8	8.09	838	Deamidated [N120; N167]	2.37802e+07
1141	High	Serum	A0A5C2G775	IGL c2293_light_IGKV3-20_IGKJ1 (Fragment) OS=Homo sapiens OX=9606 PE=2 SV=1	21.965	39	3	40	1	109	11.8	8.51	2166		1.46811e+07
1142	High	Serum	A0A7T0LP36	Immunglobulin kappa chain variable region (Fragment) OS=Homo sapiens OX=9606 PE=2 SV=1	28.736	34	2	40	1	107	11.8	8.94	1442	Deamidated [Q3; Q6]	2.46248e+07
1143	High	Serum	A0A5C2GQ76	IG c99_heavy_IGHV4-59_IGHD3-10_IGHJ3 (Fragment) OS=Homo sapiens OX=9606 PE=2 SV=1	17.212	27	3	40	1	121	13.4	8.44	957	Carbamidomethyl [C95]	2.22552e+07
1144	High	Serum	A0A5C2G2K2	IGL c3382_light_IGKV1D-12_IGKJ4 (Fragment) OS=Homo sapiens OX=9606 PE=2 SV=1	26.376	32	2	39	1	107	11.4	8.5	1445	Deamidated [Q3; Q6]	2.07344e+07
1145	High	Serum	B4E2J5	cDNA FLJ53570, highly similar to Keratin, type I cytoskeletal 16 OS=Homo sapiens OX=9606 PE=2 SV=1	29.46	26	4	39	1	188	21.5	5	630	Deamidated [N22; N65]	1.13304e+08
1146	High	Serum	A0A024R104	Contactin 1, isoform CRA_a OS=Homo sapiens OX=9606 GN=CNTN1 PE=3 SV=1	30.98	13	8	39	8	1018	113.2	5.9	332		1.48399e+07
1147	High	Serum	A0A5C2FWK5	IGL c566_light_IGKV1-12_IGKJ2 (Fragment) OS=Homo sapiens OX=9606 PE=2 SV=1	26.429	32	2	39	1	107	11.6	8.48	1450	Deamidated [Q3; Q6]	6.97816e+07
1148	High	Serum	A0A5C2G865	IGL c3957_light_IGKV1-9_IGKJ5 (Fragment) OS=Homo sapiens OX=9606 PE=2 SV=1	35.186	49	3	39	1	107	11.5	8.88	1030	Deamidated [Q3; Q37; Q55]	4.75267e+07
1149	High	Serum	A0A5C2GRW0	IG c254_light_IGKV2D-28_IGKJ2 (Fragment) OS=Homo sapiens OX=9606 PE=2 SV=1	11.378	35	2	39	1	112	12.1	5.97	1721	Carbamidomethyl [C93]; Deamidated [Q95; Q98; Q105]	8.62084e+06
1150	High	Serum	C9JPK5	Integrin beta OS=Homo sapiens OX=9606 GN=ITGB1 PE=1 SV=2	36.23	14	8	38	8	809	90	5.59	492	Carbamidomethyl [C508; C510; C524; C699]; Deamidated [Q125; N516]	3.72939e+07
1151	High	Serum	A0A5C2GHF5	IG c1123_heavy_IGHV4-59B_IGHD3-22_IGHJ5 (Fragment) OS=Homo sapiens OX=9606 PE=2 SV=1	15.448	18	2	38	1	127	14.1	7.99	982	Carbamidomethyl [C95]	4.87302e+07
1152	High	Serum	A0A5C2GGP2	IGH + IGL c351_light_IGKV2D-40_IGKJ2 (Fragment) OS=Homo sapiens OX=9606 PE=2 SV=1	13.786	24	2	38	1	114	12.5	4.77	1745	Carbamidomethyl [C94]	2.8156e+06
1153	High	Serum	A0A5C2G8J2	IGL c3955_light_IGLV1-47_IGLJ3 (Fragment) OS=Homo sapiens OX=9606 PE=2 SV=1	16.925	54	4	38	2	110	11.6	8.97	1624	Carbamidomethyl [C22]	253111
1154	High	Serum	A0A3B3ISU3	Low affinity immunoglobulin gamma Fc region receptor III-B OS=Homo sapiens OX=9606 GN=FCGR3B PE=1 SV=1	14.451	12	2	37	1	233	26.2	6.71	379		1.38544e+08
1155	High	Serum	A0A024R8G4	ADAM metallopeptidase with thrombospondin type 1 motif, 13, isoform CRA_a OS=Homo sapiens OX=9606 GN=ADAMTS13 PE=4 SV=1	29.602	9	7	37	7	1041	112.4	7.31	457	Carbamidomethyl [C30; C120; C469; C474; C589]; Deamidated [Q118; Q320; Q326]	4.10824e+07
1156	High	Serum	A0A5C2GWX1	IG c929_light_IGKV2D-28_IGKJ5 (Fragment) OS=Homo sapiens OX=9606 PE=2 SV=1	10.308	33	2	37	1	111	12.1	5.96	1739	Carbamidomethyl [C23]	5.04066e+06
1157	High	Serum	A0A5C2G737	IGH c128_heavy__IGHV1-3_IGHD2-8_IGHJ4 (Fragment) OS=Homo sapiens OX=9606 PE=2 SV=1	3.332	17	1	36	1	120	13.3	5.4	154	Deamidated [Q112]	3.91643e+07
1158	High	Serum	A0A2R8Y7X9	GLOBIN domain-containing protein OS=Homo sapiens OX=9606 PE=1 SV=1	19.908	25	3	36	2	168	18.4	6.96	821		4.61138e+06
1159	High	Serum	H0YF92	Putative sodium-coupled neutral amino acid transporter 10 (Fragment) OS=Homo sapiens OX=9606 GN=SLC38A10 PE=1 SV=8	16.406	19	3	36	3	298	31.6	5.08	272		4.7667e+06
1160	High	Serum	A0A2H4ZEU7	Cromer blood group antigen (Fragment) OS=Homo sapiens OX=9606 GN=CD55 PE=4 SV=1	14.08	49	2	36	1	61	6.7	4.35	141	Carbamidomethyl [C2; C47]; Deamidated [N10]	5.31533e+06
1161	High	Serum	B4DQM5	cDNA FLJ51277, highly similar to Ganglioside GM2 activator OS=Homo sapiens OX=9606 PE=2 SV=1	16.333	35	3	36	3	186	20.1	6.25	327	Carbamidomethyl [C39; C99; C106; C112; C125]; Deamidated [N38]; Oxidation [M117]	7.51542e+07
1162	High	Serum	Q6ICS1	REG1B protein (Fragment) OS=Homo sapiens OX=9606 GN=REG1B PE=2 SV=1	23.468	34	3	36	2	166	18.7	5.95	535	Carbamidomethyl [C137; C143]; Deamidated [N133]	1.0767e+07
1163	High	Serum	E7DVW4	Fatty acid-binding protein, adipocyte OS=Homo sapiens OX=9606 GN=FABP4 PE=2 SV=1	21.754	25	3	35	3	132	14.7	7.14	952	Deamidated [Q69]	7.52399e+07
1164	High	Serum	A0A0S2Z3E8	Fibrinogen alpha chain isoform 2 (Fragment) OS=Homo sapiens OX=9606 GN=FGA PE=1 SV=1	7.945	6	2	35	2	436	47.4	8.27	681	Oxidation [M259]	3.05703e+07
1165	High	Serum	A0A5C2FT88	IGL c158_light_IGLV1-40_IGLJ2 (Fragment) OS=Homo sapiens OX=9606 PE=2 SV=1	17.733	41	2	34	2	111	11.4	7.12	502	Deamidated [N28; Q39; N53; N54; N55]; Carbamidomethyl [C22]	2.73144e+07
1166	High	Serum	K4DIA0	ICOS ligand OS=Homo sapiens OX=9606 GN=ICOSLG PE=1 SV=1	16.179	8	3	34	3	473	51.9	8.05	1116	Carbamidomethyl [C37; C39]	9.61767e+07
1167	High	Serum	B3KWF7	cDNA FLJ42993 fis, clone BRTHA2010884, highly similar to ADAMTS-13 OS=Homo sapiens OX=9606 PE=2 SV=1	19.184	4	2	34	2	409	44	7.27	491	Carbamidomethyl [C174]; Deamidated [Q165]	1.68129e+06
1168	High	Serum	A0A5C2GVA1	IG c723_light_IGLV1-47_IGLJ3 (Fragment) OS=Homo sapiens OX=9606 PE=2 SV=1	9.442	38	2	34	1	110	11.7	8.48	1578	Carbamidomethyl [C22]; Deamidated [N28; Q38; Q39]	2.67193e+07
1169	High	Serum	A0A5C2GIW7	IG c259_light_IGLV1-40_IGLJ1 (Fragment) OS=Homo sapiens OX=9606 PE=2 SV=1	6.542	15	1	33	1	112	11.7	7.12	325	Deamidated [Q1]	1.61703e+08
1170	High	Serum	B4DTZ8	cDNA FLJ52277, highly similar to Follistatin-related protein 1 OS=Homo sapiens OX=9606 PE=2 SV=1	5.08	6	2	33	2	251	28.4	4.94	304		6.30287e+07
1171	High	Serum	A0A7S5C4T9	IGH c3380_heavy_IGHV3-20_IGHD2-15_IGHJ6 (Fragment) OS=Homo sapiens OX=9606 PE=2 SV=1	18.126	32	3	33	1	129	13.9	7.66	651	Carbamidomethyl [C96]; Deamidated [N77; Q82; N84]	2.39067e+07
1172	High	Serum	Q59EZ3	Insulin-like growth factor 2 receptor variant (Fragment) OS=Homo sapiens OX=9606 PE=2 SV=1	25.394	4	6	33	5	2414	265.9	5.83	249	Carbamidomethyl [C135; C654; C1384; C2111; C2117]; Deamidated [Q2118; N2122]	2.10229e+07
1173	High	Serum	I3L3D5	Profilin (Fragment) OS=Homo sapiens OX=9606 GN=PFN1 PE=1 SV=1	22.389	25	3	33	2	165	17.5	11.4	530	Deamidated [N141]	5.20288e+07
1174	High	Serum	C9J6K0	Secreted phosphoprotein 24 (Fragment) OS=Homo sapiens OX=9606 GN=SPP2 PE=1 SV=1	9.175	18	2	33	2	131	15.1	7.84	587	Carbamidomethyl [C23; C36]	4.58816e+07
1175	High	Serum	A0A0U1RRH7	Histone H2A OS=Homo sapiens OX=9606 PE=3 SV=1	16.102	16	2	33	2	170	18.5	11.52	502	Deamidated [N111; Q113]	1.01757e+07
1176	High	Serum	Q658S9	protein disulfide-isomerase (Fragment) OS=Homo sapiens OX=9606 GN=DKFZp666I134 PE=2 SV=1	12.491	15	5	33	5	392	43.5	5.49	323	Deamidated [Q189]; Carbamidomethyl [C207; C214]	1.72464e+07
1177	High	Serum	B4DJQ5	Glucosidase 2 subunit beta OS=Homo sapiens OX=9606 PE=2 SV=1	14.677	8	4	33	4	535	60.1	4.42	543		2.93268e+07
1178	High	Serum	A0A384MTY2	Epididymis secretory sperm binding protein OS=Homo sapiens OX=9606 PE=2 SV=1	27.451	20	2	33	2	142	15.9	5.67	681	Deamidated [N85; Q90]	1.49307e+07
1179	High	Serum	A0A5C2GTF1	IG c3_light_IGKV4-1_IGKJ1 (Fragment) OS=Homo sapiens OX=9606 PE=2 SV=1	14.816	37	3	33	2	113	12.6	7.12	206		1.60842e+07
1180	High	Serum	A0A024R9J3	Collectin sub-family member 10 (C-type lectin), isoform CRA_a OS=Homo sapiens OX=9606 GN=COLEC10 PE=4 SV=1	19.964	16	4	33	4	277	30.7	7.33	418		3.2395e+07
1181	High	Serum	A0A5C2FXN5	IGL c1768_light_IGKV3-15_IGKJ1 (Fragment) OS=Homo sapiens OX=9606 PE=2 SV=1	26.643	45	3	32	2	107	11.6	8.51	1048	Deamidated [Q6]	2.38376e+07
1182	High	Serum	A8K6K4	cDNA FLJ77565, highly similar to Homo sapiens interleukin 1 receptor accessory protein (IL1RAP), transcript variant 1, mRNA OS=Homo sapiens OX=9606 PE=2 SV=1	17.792	12	5	32	5	570	65.4	8.22	309	Carbamidomethyl [C160; C181]; Deamidated [N162]	8.15484e+07
1183	High	Serum	A0A5C2FX20	IGL c756_light_IGLV1-44_IGLJ3 (Fragment) OS=Homo sapiens OX=9606 PE=2 SV=1	9.395	26	2	32	1	110	11.4	7.97	1578		29691018
1184	High	Serum	A0A5C2FU34	IGL c74_light_IGKV3-20_IGKJ4 (Fragment) OS=Homo sapiens OX=9606 PE=2 SV=1	35.306	55	4	31	2	108	11.7	7.99	214	Deamidated [Q6; N31; N32; Q38; Q39; Q43]	2.94101e+07
1185	High	Serum	A8K2T6	receptor protein-tyrosine kinase OS=Homo sapiens OX=9606 PE=2 SV=1	28.32	5	3	31	3	976	108	6.64	1191	Carbamidomethyl [C249; C329]; Deamidated [Q326]	9.1031e+06
1186	High	Serum	A0A5C2FVJ7	IGL c1078_light_IGKV1D-17_IGKJ1 (Fragment) OS=Homo sapiens OX=9606 PE=2 SV=1	22.993	32	2	31	1	107	11.7	8.47	589	Deamidated [Q55]	7.34639e+06
1187	High	Serum	A0A024R8Y9	Selectin P (Granule membrane protein 140kDa, antigen CD62), isoform CRA_b OS=Homo sapiens OX=9606 GN=SELP PE=3 SV=1	32.047	9	5	31	5	830	90.8	6.6	481	Deamidated [N112; N116; N120; N123; N124]; Carbamidomethyl [C131; C536; C540; C567]	8.32747e+06
1188	High	Serum	A0A5C2FXZ0	IGL c1514_light_IGKV1D-17_IGKJ2 (Fragment) OS=Homo sapiens OX=9606 PE=2 SV=1	27.567	31	3	31	2	109	11.9	8.46	364	Deamidated [Q55]	1.54483e+07
1189	High	Serum	A0A7S5C5N4	IGH c4137_heavy_IGHV5-51_IGHD5-12_IGHJ4 (Fragment) OS=Homo sapiens OX=9606 PE=2 SV=1	9.325	20	2	31	1	123	13.7	7.12	448		1.76425e+07
1190	High	Serum	A0A0X9V9B3	MS-F1 light chain variable region (Fragment) OS=Homo sapiens OX=9606 PE=2 SV=1	12.129	33	2	31	1	112	12.1	5.96	1071	Carbamidomethyl [C23]; Oxidation [M4]	3.98787e+08
1191	High	Serum	E9PHZ5	Cathepsin B OS=Homo sapiens OX=9606 GN=CTSB PE=1 SV=9	34.629	17	4	31	4	371	41.3	6.58	724	Carbamidomethyl [C243]; Deamidated [N278; Q300]	1.22763e+07
1192	High	Serum	B2R8Y9	Tissue factor pathway inhibitor OS=Homo sapiens OX=9606 PE=2 SV=1	22.511	19	4	30	1	304	35	8.25	254	Carbamidomethyl [C54; C125; C134; C158; C171]; Deamidated [Q118; Q119; N161; N163; N164]	1.92068e+07
1193	High	Serum	A0A384MR25	Epididymis secretory sperm binding protein OS=Homo sapiens OX=9606 PE=2 SV=1	14.71	5	3	30	3	1114	122	5.5	595	Carbamidomethyl [C695; C697]	2.16363e+07
1194	High	Serum	A0A7T0PYL3	Immunglobulin heavy chain variable region (Fragment) OS=Homo sapiens OX=9606 PE=2 SV=1	10.659	25	2	30	1	122	13.3	7.96	507	Carbamidomethyl [C22]; Deamidated [Q82; N84]	1.93974e+06
1195	High	Serum	A0A7S5C014	IGH c1673_heavy_IGHV3-49_IGHD4-17_IGHJ6 (Fragment) OS=Homo sapiens OX=9606 PE=2 SV=1	7.014	20	2	30	1	126	13.9	9.23	600		2.99192e+06
1196	High	Serum	K7ESC4	Suprabasin (Fragment) OS=Homo sapiens OX=9606 GN=SBSN PE=1 SV=2	20.452	19	2	30	2	149	15.3	6.73	390	Deamidated [N35; N50]	1.74286e+07
1197	High	Serum	A0A0C4DH07	Latent-transforming growth factor beta-binding protein 4 OS=Homo sapiens OX=9606 GN=LTBP4 PE=1 SV=1	26.453	1	1	29	1	1587	169.3	5.29	853	Carbamidomethyl [C1535; C1541; C1551]; Deamidated [N1539; N1553]	3.18098e+07
1198	High	Serum	A0A5C2G6M0	IGL c2073_light_IGKV3-20_IGKJ3 (Fragment) OS=Homo sapiens OX=9606 PE=2 SV=1	37.26	52	4	28	1	109	11.8	8.88	547	Carbamidomethyl [C89]; Deamidated [Q6; Q90]	1.29101e+07
1199	High	Serum	H9C5C5	Collagen alpha-1(I) chain preproprotein OS=Homo sapiens OX=9606 GN=COL1A1 PE=2 SV=1	17.686	4	2	28	2	1091	100.2	6.81	1126	Carbamidomethyl [C70; C75; C81; C91; C92; C95]; Deamidated [N80; Q105]	2.13833e+08
1200	High	Serum	C9JMN4	Protein FAM3C (Fragment) OS=Homo sapiens OX=9606 GN=FAM3C PE=1 SV=1	14.797	20	2	28	2	151	16.1	8.85	898	Carbamidomethyl [C86]	5.44796e+07
1201	High	Serum	Q6PJ72	LRP1 protein OS=Homo sapiens OX=9606 GN=LRP1 PE=1 SV=1	11.978	4	1	28	1	439	48.1	5	276	Carbamidomethyl [C92; C98; C108]; Deamidated [N93; Q96]	663708
1202	High	Serum	A0A5C2GMQ2	IG c371_light_IGKV3-15_IGKJ4 (Fragment) OS=Homo sapiens OX=9606 PE=2 SV=1	12.651	45	3	27	2	107	11.5	7.99	165	Deamidated [Q6; N32]	1.28947e+07
1203	High	Serum	B7ZMD7	Alpha-amylase OS=Homo sapiens OX=9606 GN=AMY1A PE=2 SV=1	27.339	10	4	27	2	511	57.7	6.93	1106	Deamidated [N165; N167]; Carbamidomethyl [C43]	1.15614e+07
1204	High	Serum	A0A348GSH9	Secreted and transmembrane 1 OS=Homo sapiens OX=9606 GN=SECTM PE=2 SV=1	28.236	14	2	27	2	248	27	7.47	433	Deamidated [Q73; N79]	4.54242e+07
1205	High	Serum	A0A5C2GHC0	IGH + IGL c581_light_IGKV3-15_IGKJ1 (Fragment) OS=Homo sapiens OX=9606 PE=2 SV=1	23.762	25	2	27	1	107	11.7	7.12	1044	Deamidated [Q6]	4.07192e+07
1206	High	Serum	B2R4R0	Histone H4 OS=Homo sapiens OX=9606 GN=HIST1H4J PE=2 SV=1	8.115	19	2	27	2	103	11.4	11.36	169		4.53703e+07
1207	High	Serum	A0A494C0G5	Agrin OS=Homo sapiens OX=9606 GN=AGRN PE=1 SV=1	18.588	2	3	27	3	1940	203	6.55	882	Carbamidomethyl [C1911]	4.15331e+07
1208	High	Serum	E9PK25	Cofilin-1 OS=Homo sapiens OX=9606 GN=CFL1 PE=1 SV=1	40.636	34	5	27	5	204	22.7	8.34	876	Deamidated [N84; Q100]	3.79901e+07
1209	High	Serum	A0A0C4DFV3	Adhesion G protein-coupled receptor F4 OS=Homo sapiens OX=9606 GN=ADGRF4 PE=1 SV=1	4.601	2	1	27	1	752	83.8	8.98	699	Deamidated [Q372; N374]	5.74913e+09
1210	High	Serum	B2RBW9	cDNA, FLJ95746, highly similar to Homo sapiens inhibin, beta C (INHBC), mRNA OS=Homo sapiens OX=9606 PE=2 SV=1	13.945	10	3	26	3	352	38.2	7.11	639	Carbamidomethyl [C26; C29]	1.80266e+07
1211	High	Serum	A0A5C2GJ10	IG c544_light_IGKV1-9_IGKJ1 (Fragment) OS=Homo sapiens OX=9606 PE=2 SV=1	34.89	51	3	26	1	107	11.7	7.97	728	Deamidated [Q3; Q37; Q38]	4.78171e+06
1212	High	Serum	D0PNI2	Lysyl oxidase homolog OS=Homo sapiens OX=9606 GN=LOX PE=3 SV=1	2.472	2	1	26	1	417	46.9	8.09	777		8.34861e+07
1213	High	Serum	A8K613	HCG37164, isoform CRA_b OS=Homo sapiens OX=9606 GN=LYSMD3 PE=2 SV=1	2.344	2	1	26	1	306	34.5	5.97	142	Deamidated [Q170]	2.51941e+08
1214	High	Serum	A0A8I5KHR1	Gastrokine-1 OS=Homo sapiens OX=9606 GN=GKN1 PE=1 SV=1	14.366	15	3	26	3	199	22	6.32	391		134678044
1215	High	Serum	Q53F26	Alpha-amylase (Fragment) OS=Homo sapiens OX=9606 PE=2 SV=1	24.166	7	3	26	1	511	57.7	7.05	1105	Deamidated [N165; N167]; Carbamidomethyl [C43]	1.47899e+07
1216	High	Serum	Q05DH5	EXTL2 protein (Fragment) OS=Homo sapiens OX=9606 GN=EXTL2 PE=2 SV=1	13.086	12	3	26	3	331	37.6	9.14	260	Deamidated [N112]	1.14726e+07
1217	High	Serum	Q53EM5	Transketolase variant (Fragment) OS=Homo sapiens OX=9606 PE=2 SV=1	33.064	8	3	25	3	623	67.9	7.81	572	Deamidated [Q269; Q272; Q277; Q279]	4.66623e+06
1218	High	Serum	B8ZWD9	Diazepam binding inhibitor, splice form 1D(2) OS=Homo sapiens OX=9606 GN=DBI PE=2 SV=1	16.334	18	2	25	2	144	16.1	5.05	101	Oxidation [M82]	1.95669e+07
1219	High	Serum	Q6IB39	RNASE6 protein OS=Homo sapiens OX=9606 GN=RNASE6 PE=2 SV=1	8.212	31	3	25	3	150	17.2	8.76	252	Carbamidomethyl [C78; C85; C129]	3.98611e+07
1220	High	Serum	X5D7A8	Cell adhesion molecule 1 isoform A (Fragment) OS=Homo sapiens OX=9606 GN=CADM1 PE=2 SV=1	23.81	10	3	25	3	471	51.5	4.87	215	Carbamidomethyl [C267]; Deamidated [Q274]; Oxidation [M277]	3.03099e+07
1221	High	Serum	U6A3P2	Mutant hemoglobin alpha 2 globin chain (Fragment) OS=Homo sapiens OX=9606 GN=HBA2 PE=3 SV=1	32.814	100	3	25	2	41	4.4	7.44	830	Carbamidomethyl [C5]	2.86932e+07
1222	High	Serum	A0A5C2GHK4	IG c602_heavy_IGHV3-48_IGHD6-13_IGHJ4 (Fragment) OS=Homo sapiens OX=9606 PE=2 SV=1	9.476	16	1	25	1	122	13.4	7.88	46	Oxidation [M5]; Deamidated [Q3; Q13]	9.17386e+07
1223	High	Serum	V9HW92	Epididymis secretory protein Li 112 OS=Homo sapiens OX=9606 GN=HEL-S-112 PE=2 SV=1	18.15	22	5	24	5	329	36	7.02	231	Carbamidomethyl [C45; C73; C307]; Deamidated [N43; N57; N60; Q67; N68]	3.49648e+07
1224	High	Serum	A0A5C2GIK0	IG c719_light_IGKV1-9_IGKJ4 (Fragment) OS=Homo sapiens OX=9606 PE=2 SV=1	16.669	32	2	24	1	106	11.5	8.46	348	Deamidated [Q6; Q55]	3.12381e+07
1225	High	Serum	J3KPI6	Mitogen-activated protein kinase kinase kinase OS=Homo sapiens OX=9606 GN=MAP3K9 PE=1 SV=1	2.019	1	1	24	1	1081	119.3	5.73	177		1.10706e+08
1226	High	Serum	B4DPV7	cysteine--tRNA ligase OS=Homo sapiens OX=9606 PE=2 SV=1	3.358	1	1	23	1	809	92	7.08	147	Deamidated [Q128]	1.04502e+08
1227	High	Serum	B7ZL91	Meprin A subunit OS=Homo sapiens OX=9606 GN=MEP1A PE=1 SV=1	14.311	2	1	23	1	774	87.8	5.78	511	Carbamidomethyl [C702; C707; C713]; Deamidated [N705; Q708; N709]	6.67163e+06
1228	High	Serum	A0A7S5C1N6	IGH c1730_heavy_IGHV5-51_IGHD1-1_IGHJ4 (Fragment) OS=Homo sapiens OX=9606 PE=2 SV=1	13.946	22	2	23	1	123	13.4	7.96	813		5.75533e+07
1229	High	Serum	A0A5C2G4J9	IGL c2875_light_IGKV1-6_IGKJ2 (Fragment) OS=Homo sapiens OX=9606 PE=2 SV=1	26.939	24	2	23	1	107	11.6	7.99	1031	Deamidated [Q3; Q6]	9.50868e+07
1230	High	Serum	A0A0S2Z4G4	Tropomyosin 3 isoform 1 (Fragment) OS=Homo sapiens OX=9606 GN=TPM3 PE=2 SV=1	28.174	18	5	23	3	248	29	4.78	294		2.97899e+07
1231	High	Serum	A0A2X0TVV1	ARHGEF17 (Fragment) OS=Homo sapiens OX=9606 GN=ARHGEF17 PE=4 SV=1	4.932	1	1	23	1	2065	221.8	6.29	50	Deamidated [Q1211]	2.53068e+08
1232	High	Serum	A0A7P0TAQ0	Cathepsin S OS=Homo sapiens OX=9606 GN=CTSS PE=1 SV=1	24.296	18	3	23	3	272	30.3	7.39	414	Carbamidomethyl [C111; C121]; Deamidated [Q106; N122; Q131]	7.84446e+07
1233	High	Serum	A0A5C2GEV1	IG c33_heavy_IGHV3-53_IGHD1-7_IGHJ4 (Fragment) OS=Homo sapiens OX=9606 PE=2 SV=1	24.316	33	3	23	1	120	13.1	7.12	256	Deamidated [Q3; Q13]	2.5199e+07
1234	High	Serum	A0A5C2GDZ7	IGH c221_heavy__IGHV3-48_IGHD4-23_IGHJ6 (Fragment) OS=Homo sapiens OX=9606 PE=2 SV=1	8.08	14	1	23	1	135	14.7	8.84	486		1.84045e+07
1235	High	Serum	A0A5C2GD19	IGH + IGL c588_light_IGLV2-23_IGLJ2 (Fragment) OS=Homo sapiens OX=9606 PE=2 SV=1	4.49	10	2	22	2	110	11.3	7.9	51		7.36027e+07
1236	High	Serum	A0A5C2FXE2	IGL c265_light_IGLV2-14_IGLJ2 (Fragment) OS=Homo sapiens OX=9606 PE=2 SV=1	11.523	14	1	22	1	112	11.7	5.87	137	Deamidated [N55; N62]	6.86813e+07
1237	High	Serum	A0A669KBE7	ADAMTS-like protein 4 OS=Homo sapiens OX=9606 GN=ADAMTSL4 PE=1 SV=1	11.495	3	2	22	2	1035	111.9	8.28	184	Carbamidomethyl [C466; C474]	4.31718e+07
1238	High	Serum	H0YID6	Keratin, type II cytoskeletal 79 (Fragment) OS=Homo sapiens OX=9606 GN=KRT79 PE=1 SV=1	12.477	19	3	22	2	119	13	4.63	301		5.41524e+07
1239	High	Serum	B2RCP7	cDNA, FLJ96197, highly similar to Homo sapiens connective tissue growth factor (CTGF), mRNA OS=Homo sapiens OX=9606 PE=2 SV=1	8.425	7	2	22	2	349	38	8	168	Carbamidomethyl [C103; C148]	3.68555e+07
1240	High	Serum	Q5W9G3	protein-tyrosine-phosphatase (Fragment) OS=Homo sapiens OX=9606 GN=LAR PE=2 SV=1	12.391	3	3	22	1	1484	166.5	6.2	275		1.37871e+08
1241	High	Serum	A0A5C2G7V9	IGL c100_light_IGKV1-39_IGKJ2 (Fragment) OS=Homo sapiens OX=9606 PE=2 SV=1	25.202	32	2	21	1	107	11.7	7.99	363	Deamidated [Q3; Q6]	1.64407e+07
1242	High	Serum	A0A8C8KD64	Peptidyl-glycine alpha-amidating monooxygenase OS=Homo sapiens OX=9606 GN=PAM PE=1 SV=1	3.573	1	1	21	1	973	108.2	6.47	426		2.53744e+07
1243	High	Serum	A0A5C2G3M2	IGL c893_light_IGLV1-40_IGLJ1 (Fragment) OS=Homo sapiens OX=9606 PE=2 SV=1	16.144	41	2	21	2	112	11.6	7.12	501	Carbamidomethyl [C22]; Deamidated [N28; Q40]	2.86481e+07
1244	High	Serum	A0A5C2GGC9	IG c107_heavy_IGHV2-70_IGHD6-6_IGHJ4 (Fragment) OS=Homo sapiens OX=9606 PE=2 SV=1	11.713	19	2	21	2	122	13.7	8.27	173	Carbamidomethyl [C97]; Deamidated [N86]	1.00585e+08
1245	High	Serum	A0A5C2FWF3	IGL c1269_light_IGLV1-40_IGLJ3 (Fragment) OS=Homo sapiens OX=9606 PE=2 SV=1	16.204	41	2	20	1	112	11.5	5.91	344	Carbamidomethyl [C22]; Deamidated [N28; Q39; Q40]	3.23588e+07
1246	High	Serum	A0A5C2GJP7	IG c399_light_IGKV2D-29_IGKJ3 (Fragment) OS=Homo sapiens OX=9606 PE=2 SV=1	4.358	28	2	20	1	114	12.4	8.79	88	Carbamidomethyl [C23]; Deamidated [Q17]	5.82445e+07
1247	High	Serum	D3DTX7	Collagen, type I, alpha 1, isoform CRA_a OS=Homo sapiens OX=9606 GN=COL1A1 PE=4 SV=1	10.962	4	3	20	3	885	84.7	6.24	268		1.21758e+07
1248	High	Serum	A0A7S5C4H3	IGH c2959_heavy_IGHV4-34_IGHD1-26_IGHJ4 (Fragment) OS=Homo sapiens OX=9606 PE=2 SV=1	16.195	38	3	20	1	121	13.2	8.46	495	Deamidated [N52]; Carbamidomethyl [C95]	1.45154e+07
1249	High	Serum	A0A5C2G7M3	IGL c3685_light_IGKV3-11_IGKJ4 (Fragment) OS=Homo sapiens OX=9606 PE=2 SV=1	12.648	28	2	19	1	107	11.6	9.51	131	Deamidated [Q27; Q37; Q38]	2.13839e+07
1250	High	Serum	A0A7S5EU65	IGH c1666_heavy_IGHV3-15_IGHD7-27_IGHJ6 (Fragment) OS=Homo sapiens OX=9606 PE=2 SV=1	7.379	21	2	19	1	126	13.5	5.19	35		2.16471e+07
1251	High	Serum	B5A977	Soluble TNFR1B variant 1 OS=Homo sapiens OX=9606 GN=TNFRSF1B PE=1 SV=1	6.821	10	1	19	1	155	17	7.33	223	Carbamidomethyl [C53; C54]; Deamidated [Q48]	1.82552e+06
1252	High	Serum	A0A5C2FV02	IGL c709_light_IGLV2-14_IGLJ2 (Fragment) OS=Homo sapiens OX=9606 PE=2 SV=1	10.806	14	1	19	1	112	11.6	5.87	140	Deamidated [N55; N62]	3.54317e+07
1253	High	Serum	A0A5C2G250	IGL c3222_light_IGLV2-23_IGLJ1 (Fragment) OS=Homo sapiens OX=9606 PE=2 SV=1	2.625	7	1	19	1	112	11.6	7.85	100		1.18872e+08
1254	High	Serum	A0A890VZQ2	Heavy chain variable region (Fragment) OS=Homo sapiens OX=9606 PE=2 SV=1	12.954	24	2	19	2	125	13.9	7.97	50	Deamidated [N77; Q82; N84]; Oxidation [M83]	2.73359e+06
1255	High	Serum	J3QSF7	Myeloperoxidase (Fragment) OS=Homo sapiens OX=9606 GN=MPO PE=1 SV=8	12.767	29	2	19	2	86	9.8	9.72	839	Carbamidomethyl [C69]	3.95404e+07
1256	High	Serum	Q5HYL0	Uncharacterized protein DKFZp686E01144 OS=Homo sapiens OX=9606 GN=DKFZp686E01144 PE=2 SV=1	21.033	5	2	19	2	967	105.3	6.83	87	Deamidated [Q83; Q84; Q159]	5.97742e+06
1257	High	Serum	E1U340	ZNF511/PRAP1 fusion protein OS=Homo sapiens OX=9606 PE=2 SV=1	18.392	20	3	19	3	310	35.2	5.94	622	Oxidation [M252]; Deamidated [Q303]	1.08894e+08
1258	High	Serum	D6W5L6	Surfactant, pulmonary-associated protein B, isoform CRA_a OS=Homo sapiens OX=9606 GN=SFTPB PE=4 SV=1	41.062	23	6	19	6	393	43.3	5.74	283	Carbamidomethyl [C67; C81; C84; C112; C247; C258; C260]; Deamidated [Q69; Q82; Q259]	1.39203e+07
1259	High	Serum	A0A5C2FZE7	IGL c1045_light_IGKV3-20_IGKJ1 (Fragment) OS=Homo sapiens OX=9606 PE=2 SV=1	10.922	23	2	19	2	108	11.5	6.55	449		4.6494e+07
1260	High	Serum	Q0VDC6	peptidylprolyl isomerase OS=Homo sapiens OX=9606 GN=FKBP1A PE=1 SV=1	7.422	10	1	19	1	145	15.7	9.17	867		5.40779e+07
1261	High	Serum	A0A804H3B5	EF-hand calcium-binding domain-containing protein 14 OS=Homo sapiens OX=9606 GN=EFCAB14 PE=1 SV=1	12.944	6	2	19	2	526	58.1	6.58	219	Deamidated [Q455; Q471]	8.22163e+06
1262	High	Serum	B2RDY9	Adenylyl cyclase-associated protein OS=Homo sapiens OX=9606 PE=2 SV=1	28.105	11	3	19	3	475	51.6	8.22	403	Deamidated [Q45]; Carbamidomethyl [C93]	7.70979e+06
1263	High	Serum	B7ZKQ8	Podocalyxin OS=Homo sapiens OX=9606 GN=PODXL PE=2 SV=1	4.051	2	1	19	1	560	58.8	5.49	185		2.96322e+07
1264	High	Serum	H0Y6Z7	protein-tyrosine-phosphatase (Fragment) OS=Homo sapiens OX=9606 GN=PTPRF PE=1 SV=1	11.342	2	2	18	1	1553	174.8	6.6	288		1.51136e+07
1265	High	Serum	A0A024R882	Stomatin, isoform CRA_a OS=Homo sapiens OX=9606 GN=STOM PE=3 SV=1	16.975	22	4	18	4	288	31.7	7.88	222	Carbamidomethyl [C87]; Deamidated [N264; Q277]	3.56421e+06
1266	High	Serum	A0A5C2GHK1	IG c1179_light_IGLV3-21_IGLJ3 (Fragment) OS=Homo sapiens OX=9606 PE=2 SV=1	15.12	30	2	18	2	108	11.5	7.28	604	Carbamidomethyl [C87]	7.37128e+06
1267	High	Serum	A0A804F729	Pyruvate kinase OS=Homo sapiens OX=9606 GN=PKM PE=1 SV=1	13.522	6	3	18	3	605	65.9	7.87	248	Carbamidomethyl [C123]; Deamidated [N118]	2.3838e+07
1268	High	Serum	A0A087X0K0	Collagen alpha-1(XV) chain OS=Homo sapiens OX=9606 GN=COL15A1 PE=1 SV=1	13.674	3	3	18	3	1374	140	4.98	390	Carbamidomethyl [C1325]	2.6832e+07
1269	High	Serum	A0N5G3	Rheumatoid factor G9 light chain (Fragment) OS=Homo sapiens OX=9606 GN=V-lambda-3 PE=2 SV=1	19.643	13	1	18	1	121	12.9	6.52	727	Deamidated [N65; N68]	2.60481e+07
1270	High	Serum	A6XND5	Ribonuclease T2 OS=Homo sapiens OX=9606 PE=2 SV=1	2.272	3	1	18	1	307	35.6	8.07	58		1.19862e+07
1271	High	Serum	V9HWB9	L-lactate dehydrogenase OS=Homo sapiens OX=9606 GN=HEL-S-133P PE=2 SV=1	18.485	13	3	18	3	332	36.7	8.27	334	Deamidated [N138]	1.24677e+07
1272	High	Serum	E9PJ29	Out at first protein homolog OS=Homo sapiens OX=9606 GN=OAF PE=1 SV=1	16.164	19	2	17	2	157	18.1	7.64	159	Deamidated [Q66]; Carbamidomethyl [C111]	4.06148e+07
1273	High	Serum	H3BUX1	Mesothelin (Fragment) OS=Homo sapiens OX=9606 GN=MSLN PE=1 SV=1	14.64	10	3	17	3	398	43.8	6.37	307		3.17173e+07
1274	High	Serum	A0A5C2FZE3	IGL c617_light_IGKV3-11_IGKJ4 (Fragment) OS=Homo sapiens OX=9606 PE=2 SV=1	18.044	25	2	17	2	106	11.5	8.94	292	Deamidated [Q1; Q6]	1.57359e+07
1275	High	Serum	A0A5C2GC20	IGH + IGL c632_heavy_IGHV3-23_IGHD6-19_IGHJ4 (Fragment) OS=Homo sapiens OX=9606 PE=2 SV=1	9.455	25	2	17	1	122	13.1	9.1	204	Deamidated [Q3; Q13]	4.69992e+06
1276	High	Serum	A0A140VJE4	Testicular tissue protein Li 18 OS=Homo sapiens OX=9606 PE=2 SV=1	31.37	11	5	17	5	743	82.2	6.65	206	Deamidated [Q693; Q694]	4.99625e+06
1277	High	Serum	A0A5C2GC07	IGH + IGL c188_light_IGKV3-11_IGKJ2 (Fragment) OS=Homo sapiens OX=9606 PE=2 SV=1	11.414	21	2	17	1	107	11.7	8.47	152		1.78702e+07
1278	High	Serum	K7EPJ9	Keratin, type I cytoskeletal 17 (Fragment) OS=Homo sapiens OX=9606 GN=KRT17 PE=1 SV=1	12.317	13	3	17	1	231	24.9	4.92	222		1.90471e+07
1279	High	Serum	C9JXX4	Insulin-like growth factor-binding protein 5 (Fragment) OS=Homo sapiens OX=9606 GN=IGFBP5 PE=1 SV=1	9.271	15	2	17	2	233	25.5	7.31	167	Carbamidomethyl [C38; C45]	3.16574e+07
1280	High	Serum	Q6NVI1	MARCKS protein (Fragment) OS=Homo sapiens OX=9606 GN=MARCKS PE=2 SV=1	12.593	32	2	16	2	157	14.9	4.79	206	Deamidated [Q59; N61]	675118
1281	High	Serum	E2RVJ0	Anion exchange protein OS=Homo sapiens OX=9606 GN=SLC4A1 PE=2 SV=1	47.39	10	5	16	5	912	101.9	5.22	379	Deamidated [Q248; Q280; N365; Q373; Q374]	1.09186e+07
1282	High	Serum	A0A5C2GJS5	IG c1285_heavy_IGHV3-23_IGHD3-3_IGHJ4 (Fragment) OS=Homo sapiens OX=9606 PE=2 SV=1	2.271	18	1	16	1	125	13.5	5.41	23	Deamidated [Q55]	2.2545e+07
1283	High	Serum	A0A5C2FUP7	IGL c482_light_IGLV2-23_IGLJ1 (Fragment) OS=Homo sapiens OX=9606 PE=2 SV=1	2.232	7	1	16	1	110	11.5	8.63	43		4.09052e+07
1284	High	Serum	B2RDW1	Ubiquitin-40S ribosomal protein S27a OS=Homo sapiens OX=9606 GN=HEL112 PE=2 SV=1	6.09	10	1	16	1	156	18	9.64	267		1.29291e+07
1285	High	Serum	A0A024RAS5	Rho GDP dissociation inhibitor (GDI) beta, isoform CRA_a OS=Homo sapiens OX=9606 GN=ARHGDIB PE=3 SV=1	16.714	28	3	16	3	201	23	5.21	370	Carbamidomethyl [C76]	7.92947e+06
1286	High	Serum	A0A5C2FX12	IGL c1372_light_IGLV3-21_IGLJ3 (Fragment) OS=Homo sapiens OX=9606 PE=2 SV=1	12.589	15	1	16	1	108	11.5	6	518	Deamidated [N65; N68]	2.85184e+08
1287	High	Serum	Q5T382	Dopamine beta-hydroxylase (Fragment) OS=Homo sapiens OX=9606 GN=DBH PE=1 SV=2	11.33	24	3	16	3	256	28.5	5.73	187	Carbamidomethyl [C161; C181]; Deamidated [Q166; N169; Q171]	4.23313e+07
1288	High	Serum	A0A5C2GK43	IG c442_light_IGKV3-15_IGKJ1 (Fragment) OS=Homo sapiens OX=9606 PE=2 SV=1	10.439	14	2	15	1	108	11.8	9.57	116	Deamidated [N32; Q37]	13414248
1289	High	Serum	Q9UIR5	Apolipoprotein(A) (Fragment) OS=Homo sapiens OX=9606 GN=APOA PE=4 SV=1	35.274	30	2	15	1	113	12.7	6.25	646	Carbamidomethyl [C60; C71]; Deamidated [N49; N52]; Oxidation [M57]	1.47354e+08
1290	High	Serum	A0A7S5C4U8	IGH c3395_heavy_IGHV3-15_IGHD2-2_IGHJ6 (Fragment) OS=Homo sapiens OX=9606 PE=2 SV=1	11.864	24	3	15	1	129	13.7	6.54	240		4.38004e+07
1291	High	Serum	Q59GZ2	PLEK protein variant (Fragment) OS=Homo sapiens OX=9606 PE=2 SV=1	24.154	25	4	15	4	308	35.4	8.73	209	Carbamidomethyl [C77; C173; C178]; Deamidated [N171; N177; N186; Q187; Q209]	1.43537e+07
1292	High	Serum	A0A5C2G534	IGL c4044_light_IGKV1-39_IGKJ2 (Fragment) OS=Homo sapiens OX=9606 PE=2 SV=1	28.54	51	3	15	2	107	11.6	7.96	224	Deamidated [N30; N34; Q55]	1.01319e+07
1293	High	Serum	Q8N274	cDNA FLJ33834 fis, clone CTONG2004264, moderately similar to NEUROBLAST DIFFERENTIATION ASSOCIATED PROTEIN AHNAK OS=Homo sapiens OX=9606 PE=2 SV=1	7.166	5	2	15	2	791	86	6.05	248		110241720
1294	High	Serum	F8VV57	Keratin, type II cytoskeletal 5 (Fragment) OS=Homo sapiens OX=9606 GN=KRT5 PE=1 SV=1	15.212	30	3	15	2	132	12.2	12	436	Carbamidomethyl [C55]	3.44287e+07
1295	High	Serum	V9HWI1	Epididymis secretory protein Li 10 OS=Homo sapiens OX=9606 GN=HEL-S-10 PE=2 SV=1	20.898	38	5	15	5	206	22.1	7.65	233	Carbamidomethyl [C109]	9.15692e+06
1296	High	Serum	B2R5H0	Protein S100 OS=Homo sapiens OX=9606 PE=2 SV=1	5.844	15	1	15	1	105	11.7	7.18	285		5.2379e+06
1297	High	Serum	A0A024QZL1	Proteoglycan 1, secretory granule, isoform CRA_a OS=Homo sapiens OX=9606 GN=PRG1 PE=4 SV=1	10.153	8	1	15	1	158	17.6	4.86	390	Oxidation [M56]	3.49205e+07
1298	High	Serum	A0A7S5EY06	IGH c2418_heavy_IGHV5-51_IGHD6-13_IGHJ4 (Fragment) OS=Homo sapiens OX=9606 PE=2 SV=1	3.133	10	1	15	1	121	13.3	7.12	48	Deamidated [Q3; Q6]	2.90348e+07
1299	High	Serum	V9HWC2	protein deglycase OS=Homo sapiens OX=9606 GN=HEL-S-67p PE=2 SV=1	16.612	26	3	14	3	189	19.9	6.79	246	Carbamidomethyl [C46]	7.51175e+06
1300	High	Serum	A0A5C2GJI8	IG c1065_heavy_IGHV3-43_IGHD4-23_IGHJ4 (Fragment) OS=Homo sapiens OX=9606 PE=2 SV=1	19.61	40	3	14	2	121	13.1	4.48	135	Deamidated [Q3]; Carbamidomethyl [C22; C96]; Oxidation [M34]	7.72086e+06
1301	High	Serum	B4E2I0	cDNA FLJ61073, highly similar to Serum paraoxonase/lactonase 3 OS=Homo sapiens OX=9606 PE=2 SV=1	16.024	16	3	14	3	280	31.9	5.63	167	Carbamidomethyl [C268]; Oxidation [M122]	4.30175e+07
1302	High	Serum	E7EWH8	Putative hydroxypyruvate isomerase OS=Homo sapiens OX=9606 GN=HYI PE=1 SV=1	2.104	3	1	14	1	276	30.3	5.36	22		2.38383e+06
1303	High	Serum	V9HWC6	Peptidyl-prolyl cis-trans isomerase OS=Homo sapiens OX=9606 GN=HEL-S-39 PE=2 SV=1	15.278	24	4	14	4	208	22.7	9.32	142	Deamidated [N140]	5.8521e+07
1304	High	Serum	A8K9D8	cDNA FLJ78129, highly similar to Homo sapiens reversion-inducing-cysteine-rich protein with kazal motifs (RECK), mRNA OS=Homo sapiens OX=9606 PE=2 SV=1	7.636	2	2	14	2	971	106.4	6.68	450	Carbamidomethyl [C51; C704; C709]	6.41053e+06
1305	High	Serum	B4DJI2	cDNA FLJ53342, highly similar to Granulins OS=Homo sapiens OX=9606 PE=2 SV=1	13.226	6	2	14	2	530	56.8	6.87	68	Carbamidomethyl [C101; C102; C108; C221; C227; C233; C234]; Oxidation [M223]	1.44773e+06
1306	High	Serum	A0A0K0K1J8	Adenylate cyclase type 10 OS=Homo sapiens OX=9606 GN=HEL-S-7a PE=2 SV=1	2.033	0	1	14	1	1610	187	7.31	38	Deamidated [Q329; Q331; N333]	2.1968e+08
1307	High	Serum	A0A024R8D7	Lipocalin 1 (Tear prealbumin), isoform CRA_a OS=Homo sapiens OX=9606 GN=LCN1 PE=3 SV=1	13.377	27	3	14	3	176	19.2	5.58	89	Deamidated [N50]	1.85849e+07
1308	High	Serum	A0A024R8E5	Collagen, type V, alpha 1, isoform CRA_a OS=Homo sapiens OX=9606 GN=COL5A1 PE=4 SV=1	11.172	4	4	14	4	1838	183.4	5.06	94	Deamidated [N1721]	3.68632e+07
1309	High	Serum	A0A346JF56	Fc gamma receptor RIIa3 splice variant OS=Homo sapiens OX=9606 GN=FCGR2A PE=2 SV=1	14.657	8	2	14	2	333	36.7	6.28	60	Carbamidomethyl [C59]; Deamidated [Q51; Q60]	1.15777e+08
1310	High	Serum	A8K0D8	cDNA FLJ75412, highly similar to Homo sapiens G protein-coupled receptor 116 (GPR116), mRNA OS=Homo sapiens OX=9606 PE=2 SV=1	13.092	3	3	14	3	1346	149.4	6.65	198	Carbamidomethyl [C361]	5.69338e+06
1311	High	Serum	Q2QD09	Triosephosphate isomerase (Fragment) OS=Homo sapiens OX=9606 PE=3 SV=1	16.633	21	4	13	4	249	26.9	8.06	235	Carbamidomethyl [C218]	1.99544e+07
1312	High	Serum	B3KMD1	cDNA FLJ10722 fis, clone NT2RP3001140, highly similar to Spondin-1 OS=Homo sapiens OX=9606 PE=2 SV=1	9.217	5	1	13	1	343	39.2	7.37	153	Carbamidomethyl [C291]; Deamidated [Q287]	2.09474e+06
1313	High	Serum	B4DWX1	cDNA FLJ56800 OS=Homo sapiens OX=9606 PE=2 SV=1	10.766	8	2	13	2	339	36.4	8.43	306	Oxidation [M71]	4.67077e+06
1314	High	Serum	A0A5C2GUU1	IG c1281_heavy_IGHV1-2_IGHD3-22_IGHJ4 (Fragment) OS=Homo sapiens OX=9606 PE=2 SV=1	8.799	19	2	13	1	128	14.3	8.72	166	Carbamidomethyl [C96]	1.66003e+07
1315	High	Serum	A0A024R5J8	Leucine rich repeat containing 54, isoform CRA_a OS=Homo sapiens OX=9606 GN=LRRC54 PE=4 SV=1	21.113	12	3	13	3	353	37.8	6.87	302	Deamidated [Q187; N190; N194]	5.11447e+06
1316	High	Serum	A0A1C9J6R5	B cell receptor heavy chain variable region (Fragment) OS=Homo sapiens OX=9606 PE=4 SV=1	13.974	14	1	13	1	132	14.6	8.02	167	Deamidated [Q3; Q6; Q13]	1.73668e+07
1317	High	Serum	B2R7N9	cDNA, FLJ93532, highly similar to Homo sapiens osteomodulin (OMD), mRNA OS=Homo sapiens OX=9606 PE=2 SV=1	7.414	8	2	13	2	421	49.4	5.52	66	Deamidated [N275; N290]	5.15602e+07
1318	High	Serum	A0A024R145	Fructose-bisphosphate aldolase OS=Homo sapiens OX=9606 GN=ALDOB PE=3 SV=1	33.692	13	3	12	3	364	39.4	7.87	400	Deamidated [N42; Q165; N169]; Carbamidomethyl [C158]	2.92773e+07
1319	High	Serum	A0A024R972	Laminin, gamma 1 (Formerly LAMB2), isoform CRA_a OS=Homo sapiens OX=9606 GN=LAMC1 PE=4 SV=1	14.348	2	2	12	2	1573	173.9	5.05	532		4.34441e+06
1320	High	Serum	A0A5C2GRB8	IG c1748_heavy_IGHV3-13_IGHD3-3_IGHJ2 (Fragment) OS=Homo sapiens OX=9606 PE=2 SV=1	2.223	15	1	12	1	127	13.8	5.86	21	Deamidated [N2; Q3; Q13]	1.644e+07
1321	High	Serum	A0A5C2GF22	IG c1325_heavy_IGHV1-18_IGHD5-18_IGHJ4 (Fragment) OS=Homo sapiens OX=9606 PE=2 SV=1	6.681	10	1	12	1	124	13.6	7.28	129	Deamidated [Q1; Q6]	2.37494e+08
1322	High	Serum	A0A8I5KS03	Mast/stem cell growth factor receptor OS=Homo sapiens OX=9606 GN=KIT PE=1 SV=1	10.762	2	2	12	2	977	109.9	6.98	175	Carbamidomethyl [C58]; Deamidated [Q476]	7.59649e+06
1323	High	Serum	M0QZ17	Soluble scavenger receptor cysteine-rich domain-containing protein SSC5D (Fragment) OS=Homo sapiens OX=9606 GN=SSC5D PE=1 SV=1	4.855	13	1	12	1	90	9.3	6.49	316	Carbamidomethyl [C45]	1.21511e+07
1324	High	Serum	D6REY1	Chitotriosidase-1 OS=Homo sapiens OX=9606 GN=CHIT1 PE=1 SV=1	17.599	10	2	12	2	361	40.2	7.36	167	Deamidated [Q167; Q168]	6.45332e+06
1325	High	Serum	A0A024R9J4	Nephroblastoma overexpressed gene, isoform CRA_a OS=Homo sapiens OX=9606 GN=NOV PE=3 SV=1	6.145	4	1	12	1	357	39.1	7.72	393	Carbamidomethyl [C61; C63; C64; C67]	4.29777e+07
1326	High	Serum	A0A0B4J2G5	C-C motif chemokine 14 OS=Homo sapiens OX=9606 GN=CCL14 PE=1 SV=1	7.364	25	1	12	1	65	7.4	8.66	153	Carbamidomethyl [C35; C36]	3.02652e+07
1327	High	Serum	A0A5C2GS99	IG c1544_heavy_IGHV4-39_IGHD6-19_IGHJ5 (Fragment) OS=Homo sapiens OX=9606 PE=2 SV=1	2.153	11	1	12	1	123	13.3	8.94	304	Oxidation [M117]	6.8976e+07
1328	High	Serum	A8K2W3	cDNA FLJ78516 OS=Homo sapiens OX=9606 PE=2 SV=1	12.485	7	2	11	2	425	47.1	5.25	244		8.60255e+06
1329	High	Serum	A0A5C2GYZ9	IG c980_light_IGLV2-14_IGLJ3 (Fragment) OS=Homo sapiens OX=9606 PE=2 SV=1	5.654	19	2	11	1	110	11.4	8.29	125		7.46822e+07
1330	High	Serum	H9ZYJ2	Thioredoxin OS=Homo sapiens OX=9606 GN=TXN PE=2 SV=1	12.577	24	2	11	2	105	11.7	4.92	418		5.16685e+07
1331	High	Serum	A0A087WV17	Osteoclast-associated immunoglobulin-like receptor OS=Homo sapiens OX=9606 GN=OSCAR PE=1 SV=1	16.095	22	4	11	4	286	30.8	6.52	91	Deamidated [Q98]	6.05801e+06
1332	High	Serum	A0A384MDY5	Epididymis secretory sperm binding protein OS=Homo sapiens OX=9606 PE=2 SV=1	13.566	25	4	11	4	133	14.8	6.8	196		1.03681e+07
1333	High	Serum	A0A024R878	Endoglin (Osler-Rendu-Weber syndrome 1), isoform CRA_a OS=Homo sapiens OX=9606 GN=ENG PE=4 SV=1	14.594	6	3	11	3	658	70.5	6.61	112	Deamidated [Q166]	1.43667e+07
1334	High	Serum	A0A7S5C5F1	IGH c3665_heavy_IGHV1-2_IGHD5-24_IGHJ6 (Fragment) OS=Homo sapiens OX=9606 PE=2 SV=1	13.268	20	2	11	1	125	14	8.81	194	Carbamidomethyl [C96]; Deamidated [N89]	1.28337e+07
1335	High	Serum	A0A7S5EUM3	IGH c1095_heavy_IGHV3-23_IGHD3-10_IGHJ4 (Fragment) OS=Homo sapiens OX=9606 PE=2 SV=1	14.639	40	3	11	1	124	13.3	6.51	88	Carbamidomethyl [C22]	7.93765e+06
1336	High	Serum	A0A5C2GKM9	IG c184_light_IGKV2D-29_IGKJ5 (Fragment) OS=Homo sapiens OX=9606 PE=2 SV=1	7.626	33	2	11	1	112	12.3	7.28	223	Carbamidomethyl [C23]; Deamidated [Q17]	1.70689e+07
1337	High	Serum	Q6ICV2	ELA2A protein (Fragment) OS=Homo sapiens OX=9606 GN=ELA2A PE=2 SV=1	13.142	14	3	11	3	269	28.8	8.46	165	Carbamidomethyl [C243]	2.19931e+06
1338	High	Serum	A0A669KBG0	Proprotein convertase subtilisin/kexin type 9 OS=Homo sapiens OX=9606 GN=PCSK9 PE=1 SV=1	18.205	8	3	11	2	567	60.3	6.51	96	Deamidated [Q153]	5.71284e+06
1339	High	Serum	A0A5C2G040	IGL c1295_light_IGKV3-20_IGKJ2 (Fragment) OS=Homo sapiens OX=9606 PE=2 SV=1	20.747	31	2	11	1	108	11.6	8.68	188	Deamidated [Q6]	8.50597e+06
1340	High	Serum	E9PD35	Vascular endothelial growth factor receptor 3 OS=Homo sapiens OX=9606 GN=FLT4 PE=1 SV=1	11.854	3	3	11	3	1306	146.4	6.42	365	Deamidated [N612]	8.24711e+06
1341	High	Serum	B4DZY7	cDNA FLJ57022, highly similar to Growth-arrest-specific protein 6 OS=Homo sapiens OX=9606 PE=2 SV=1	11.558	3	1	10	1	542	59.6	5.81	72	Carbamidomethyl [C59; C65; C71]; Deamidated [Q60]	220712
1342	High	Serum	A0A5C2GHH5	IG c550_heavy_IGHV3-73_IGHD3-3_IGHJ4 (Fragment) OS=Homo sapiens OX=9606 PE=2 SV=1	18.229	30	3	10	2	124	13.3	7.96	150	Deamidated [Q13]	7.74564e+06
1343	High	Serum	A0A5C2GAD4	IGH + IGL c101_heavy_IGHV4-39_IGHD4-17_IGHJ4 (Fragment) OS=Homo sapiens OX=9606 PE=2 SV=1	10.301	20	2	10	1	125	13.8	7.91	152	Carbamidomethyl [C96]	1.14344e+07
1344	High	Serum	A0A5C2GT99	IG c577_light_IGKV3-11_IGKJ4 (Fragment) OS=Homo sapiens OX=9606 PE=2 SV=1	5.673	17	1	10	1	109	11.6	7.97	114	Deamidated [Q1; Q6]	2.93906e+08
1345	High	Serum	A0A5C2G7F1	IGH c258_heavy__IGHV3-43_IGHD5-24_IGHJ4 (Fragment) OS=Homo sapiens OX=9606 PE=2 SV=1	3.593	15	1	10	1	124	13.7	5.45	34	Deamidated [Q3]	3.41096e+07
1346	High	Serum	A0A5C2FWN1	IGL c1222_light_IGKV3-20_IGKJ4 (Fragment) OS=Homo sapiens OX=9606 PE=2 SV=1	16.721	30	2	10	1	107	11.5	8.5	287	Carbamidomethyl [C89]; Deamidated [Q90]	10729262
1347	High	Serum	D2JYI1	TGF-beta receptor type-2 OS=Homo sapiens OX=9606 GN=TGFBR2 PE=3 SV=1	9.286	3	1	10	1	592	67.4	5.88	56		1.19691e+07
1348	High	Serum	A0A5C2FUX0	IGL c394_light_IGLV2-14_IGLJ1 (Fragment) OS=Homo sapiens OX=9606 PE=2 SV=1	8.149	14	1	10	1	111	11.7	7.97	52	Deamidated [N55; N62]	1.13555e+07
1349	High	Serum	A0A8V8TPE5	Myeloperoxidase (Fragment) OS=Homo sapiens OX=9606 GN=MPO PE=4 SV=1	14.708	13	1	10	1	191	21	5.48	62	Deamidated [N90; Q91; N93]	3.96228e+06
1350	High	Serum	A0A2U8J8Q6	Ig heavy chain variable region (Fragment) OS=Homo sapiens OX=9606 GN=IgH PE=2 SV=1	18.527	44	3	10	1	94	10.4	7.97	198	Carbamidomethyl [C3; C77]; Deamidated [N16]	3.78959e+07
1351	High	Serum	A0A5C2G6Y8	IGL c148_light_IGLV2-18_IGLJ3 (Fragment) OS=Homo sapiens OX=9606 PE=2 SV=1	8.196	17	2	10	2	166	17.3	5.15	181	Deamidated [N55]	2.93447e+07
1352	High	Serum	Q5CZI2	Uncharacterized protein DKFZp686D12108 (Fragment) OS=Homo sapiens OX=9606 GN=DKFZp686D12108 PE=2 SV=1	12.967	5	3	10	3	1180	129.6	5.31	102	Deamidated [Q95]	1.02083e+08
1353	High	Serum	A0A5C2GGF5	IGL c499_light_IGKV1-5_IGKJ2 (Fragment) OS=Homo sapiens OX=9606 PE=2 SV=1	16.206	42	3	10	1	106	11.5	7.97	144		1.09268e+07
1354	High	Serum	A0A8V8TL19	Multiple epidermal growth factor-like domains protein 6 OS=Homo sapiens OX=9606 GN=MEGF6 PE=4 SV=1	6.164	1	1	10	1	1436	149.5	6.34	90	Carbamidomethyl [C303; C305; C311]	262623
1355	High	Serum	A0A7S5C2L3	IGH c580_heavy_IGHV3-23_IGHD1-14_IGHJ2 (Fragment) OS=Homo sapiens OX=9606 PE=2 SV=1	21.593	26	2	10	2	119	13.2	8.88	217	Deamidated [Q13]; Carbamidomethyl [C22]	9.05689e+06
1356	High	Serum	A0A5C2GGC1	IG c354_heavy_IGHV3-7_IGHD3-3_IGHJ4 (Fragment) OS=Homo sapiens OX=9606 PE=2 SV=1	13.133	23	3	10	1	122	14	6.68	316		1.87618e+07
1357	High	Serum	Q0P5N8	TMSB4X protein (Fragment) OS=Homo sapiens OX=9606 GN=TMSB4X PE=2 SV=1	15.391	34	2	10	2	70	7.8	8.13	107	Deamidated [Q63]	1.04135e+06
1358	High	Serum	V9HW48	SH3 domain-binding glutamic acid-rich-like protein OS=Homo sapiens OX=9606 GN=HEL-S-115 PE=2 SV=1	9.671	34	3	9	3	114	12.8	5.25	121		1.36212e+07
1359	High	Serum	Q8N780	cDNA FLJ25943 fis, clone JTH10559 OS=Homo sapiens OX=9606 PE=2 SV=1	7.046	5	1	9	1	320	33.3	6.47	130	Carbamidomethyl [C116; C120; C122]	319867
1360	High	Serum	A0A024R610	Neogenin homolog 1 (Chicken), isoform CRA_a OS=Homo sapiens OX=9606 GN=NEO1 PE=3 SV=1	13.683	5	4	9	4	1257	137.6	6.34	95	Deamidated [N393]	1.78592e+07
1361	High	Serum	A0A5C2GHB7	IG c677_heavy_IGHV3-9_IGHD6-13_IGHJ4 (Fragment) OS=Homo sapiens OX=9606 PE=2 SV=1	9.113	14	1	9	1	133	14.5	6.06	72	Carbamidomethyl [C22]; Oxidation [M34]	23817142
1362	High	Serum	Q17RA0	Interleukin 6 signal transducer (Gp130, oncostatin M receptor) OS=Homo sapiens OX=9606 GN=IL6ST PE=2 SV=1	9.958	2	1	9	1	918	103.6	6.01	64	Deamidated [Q287]	9.93386e+06
1363	High	Serum	A0A024R7C1	HCG2033729, isoform CRA_a OS=Homo sapiens OX=9606 GN=hCG_2033729 PE=3 SV=1	2.421	2	1	9	1	547	59.5	5.43	225		1.68572e+07
1364	High	Serum	A0A452Q6Z9	Chordin-like protein 1 OS=Homo sapiens OX=9606 GN=CHRDL1 PE=1 SV=1	3.775	3	1	9	1	450	51.1	8.13	47	Carbamidomethyl [C158; C168; C169]	6.6802e+06
1365	High	Serum	A0A087WZB5	Beta-parvin OS=Homo sapiens OX=9606 GN=PARVB PE=1 SV=1	13.754	14	3	9	3	289	33.2	5.9	209		1.30121e+07
1366	High	Serum	A0A7S5C098	IGH c1626_heavy_IGHV3-33_IGHD3-16_IGHJ2 (Fragment) OS=Homo sapiens OX=9606 PE=2 SV=1	7.934	16	2	9	2	122	13.6	9.13	123	Carbamidomethyl [C22]	1.16948e+07
1367	High	Serum	A0A5C2FVD8	IGL c30_light_IGKV6-21_IGKJ1 (Fragment) OS=Homo sapiens OX=9606 PE=2 SV=1	6.371	15	1	9	1	107	11.6	7.39	214	Deamidated [Q6; Q11]	1.53817e+07
1368	High	Serum	A0A7S5EX40	IGH c1173_heavy_IGHV3-49_IGHD1-1_IGHJ6 (Fragment) OS=Homo sapiens OX=9606 PE=2 SV=1	3.6	15	1	9	1	129	14.2	7.96	98	Carbamidomethyl [C22]	6.86373e+06
1369	High	Serum	D6W633	Protein tyrosine phosphatase, receptor type, S, isoform CRA_a OS=Homo sapiens OX=9606 GN=PTPRS PE=4 SV=1	14.744	6	4	9	4	1310	143.3	6.24	128		5.55317e+06
1370	High	Serum	A8K2Q6	Peptidyl-prolyl cis-trans isomerase OS=Homo sapiens OX=9606 PE=2 SV=1	5.282	11	2	9	2	212	22.7	8.4	52		5.23568e+06
1371	High	Serum	F8W1S1	Keratin, type II cytoskeletal 74 OS=Homo sapiens OX=9606 GN=KRT74 PE=1 SV=1	10.911	5	3	9	2	543	59.4	7.44	108	Deamidated [N148]	8.22522e+06
1372	High	Serum	A0A4P8J548	IgG4_IGHV3-7 (Fragment) OS=Homo sapiens OX=9606 PE=2 SV=1	11.286	23	3	9	2	134	14.7	7.75	147	Carbamidomethyl [C41; C115]; Deamidated [Q108]	6.20632e+07
1373	High	Serum	Q6PEY6	Insulin-like growth factor-binding protein 1 OS=Homo sapiens OX=9606 GN=IGFBP1 PE=2 SV=1	12.74	12	2	9	2	259	27.9	5.19	178	Carbamidomethyl [C41; C48]	1.77694e+07
1374	High	Serum	A0A384ME06	Epididymis secretory sperm binding protein OS=Homo sapiens OX=9606 PE=2 SV=1	2.191	4	1	9	1	205	23.8	6.98	41		7.80083e+07
1375	High	Serum	A0A5C2G0A9	IGL c2592_light_IGKV1-12_IGKJ5 (Fragment) OS=Homo sapiens OX=9606 PE=2 SV=1	11.995	32	2	9	1	107	11.7	7.99	138	Deamidated [Q3; Q6]	6.13628e+06
1376	High	Serum	A0A146E5L3	Mesenchymal stromal cell-and fibroblast-expressing Linx paralogue OS=Homo sapiens OX=9606 GN=Meflin PE=2 SV=1	4.938	11	2	9	2	428	46	5.15	78	Carbamidomethyl [C36; C184; C186]; Deamidated [Q176; N178; N180]	2.63167e+07
1377	High	Serum	A0A5C2G8S9	IGH + IGL c230_heavy_IGHV3-33_IGHD3-10_IGHJ1 (Fragment) OS=Homo sapiens OX=9606 PE=2 SV=1	13.393	28	2	9	2	126	13.7	8.85	120	Carbamidomethyl [C22]; Oxidation [M34]; Deamidated [N30; N31]	8.03132e+06
1378	High	Serum	Q8TBD0	Ig-like domain-containing protein (Fragment) OS=Homo sapiens OX=9606 PE=2 SV=1	4.621	8	1	8	1	132	14	7.9	183		2.0522e+07
1379	High	Serum	A0A5C2G866	IGL c2633_light_IGKV1-12_IGKJ3 (Fragment) OS=Homo sapiens OX=9606 PE=2 SV=1	9.18	32	2	8	1	107	11.6	8.91	50	Deamidated [Q27; Q37]	1.93275e+07
1380	High	Serum	B4E3D4	cDNA FLJ56293, highly similar to Transmembrane glycoprotein NMB OS=Homo sapiens OX=9606 PE=2 SV=1	17.5	4	2	8	2	607	68	6.19	223	Deamidated [Q270; Q279]	2.46633e+07
1381	High	Serum	Q5JB40	Selectin-like protein OS=Homo sapiens OX=9606 PE=2 SV=1	13.174	1	3	8	3	3574	390.3	5.53	210	Carbamidomethyl [C480; C1032; C3419]	2.35766e+06
1382	High	Serum	B4DVJ0	Glucose-6-phosphate isomerase OS=Homo sapiens OX=9606 PE=2 SV=1	10.636	10	3	8	3	531	60	8.65	201	Deamidated [Q278]	7.0421e+06
1383	Medium	Serum	A0A126GVZ3	Olfactory receptor OS=Homo sapiens OX=9606 GN=OR2AK2 PE=3 SV=1	1.861	5	1	8	1	335	37.8	9.01	23	Oxidation [M1; M16]	1.79822e+07
1384	High	Serum	A0A5C2GB01	IGH + IGL c272_heavy_IGHV3-9_IGHD6-13_IGHJ4 (Fragment) OS=Homo sapiens OX=9606 PE=2 SV=1	17.41	28	2	8	2	124	13.4	7.28	109	Carbamidomethyl [C22]; Deamidated [N31]	1.03987e+07
1385	High	Serum	A0A5C2GRK8	IG c1160_heavy_IGHV3-48_IGHD2-2_IGHJ6 (Fragment) OS=Homo sapiens OX=9606 PE=2 SV=1	8.483	23	2	8	1	132	14.6	8.91	161	Deamidated [Q13]; Carbamidomethyl [C96]	4.06086e+07
1386	High	Serum	A0A024R9B8	Carboxypeptidase Q OS=Homo sapiens OX=9606 GN=PGCP PE=4 SV=1	8.132	4	2	8	2	472	51.9	6.18	216		1.60619e+07
1387	High	Serum	A0A5C2GXS3	IG c510_light_IGKV3-11_IGKJ5 (Fragment) OS=Homo sapiens OX=9606 PE=2 SV=1	14.171	25	2	8	2	107	11.7	7.97	93	Deamidated [Q6]	9.48708e+06
1388	High	Serum	Q7Z3T9	Neuropilin OS=Homo sapiens OX=9606 GN=DKFZp686J1169 PE=2 SV=1	7.62	2	1	8	1	931	104.7	5.22	329		677967
1389	High	Serum	A0A5C2GSW5	IG c417_light_IGLV3-21_IGLJ3 (Fragment) OS=Homo sapiens OX=9606 PE=2 SV=1	13.428	14	1	8	1	109	11.6	7.28	362	Deamidated [N68]	1.20898e+07
1390	High	Serum	A0A2U8J933	Ig heavy chain variable region (Fragment) OS=Homo sapiens OX=9606 GN=IgH PE=2 SV=1	7.665	19	2	8	1	104	11.7	7.83	115	Carbamidomethyl [C72]	9.80864e+06
1391	High	Serum	A0A5C2FSX5	IGL c61_light_IGLV2-23_IGLJ2 (Fragment) OS=Homo sapiens OX=9606 PE=2 SV=1	2.254	7	1	8	1	111	11.4	8.29	28		8.33944e+07
1392	High	Serum	A0A5C2GZJ5	IG c1799_light_IGLV2-11_IGLJ3 (Fragment) OS=Homo sapiens OX=9606 PE=2 SV=1	10.674	17	1	8	1	109	11.3	7.08	278	Carbamidomethyl [C22]	1.2484e+06
1393	High	Serum	A0A140VK57	Metalloproteinase inhibitor 2 OS=Homo sapiens OX=9606 PE=2 SV=1	6.101	7	1	8	1	220	24.4	7.49	148		1.3187e+07
1394	High	Serum	A0A5C2GQ14	IG c814_heavy_IGHV3-49_IGHD5-12_IGHJ4 (Fragment) OS=Homo sapiens OX=9606 PE=2 SV=1	9.779	21	2	8	2	120	13.1	7.94	167		1.70745e+07
1395	High	Serum	B0BCY7	Aminopeptidase OS=Homo sapiens OX=9606 GN=ENPEP PE=2 SV=1	7.633	3	2	7	2	957	109.2	5.47	169		5.48397e+06
1396	High	Serum	A5PLK9	Metalloendopeptidase OS=Homo sapiens OX=9606 GN=BMP1 PE=2 SV=1	8.841	3	2	7	2	986	111.2	6.83	154		9.60172e+06
1397	High	Serum	V9HWC0	Epididymis luminal protein 70 OS=Homo sapiens OX=9606 GN=HEL70 PE=2 SV=1	11.965	4	2	7	2	577	67.8	6.4	84		1.89578e+07
1398	High	Serum	A0A7S5BYN7	IGH c953_heavy_IGHV3-15_IGHD3-22_IGHJ4 (Fragment) OS=Homo sapiens OX=9606 PE=2 SV=1	13.453	28	3	7	2	121	13.1	7.96	68	Deamidated [Q3; N31]	3.06198e+07
1399	High	Serum	A0A5C2GEM7	IG c310_heavy_IGHV1-69_IGHD4-23_IGHJ4 (Fragment) OS=Homo sapiens OX=9606 PE=2 SV=1	6.889	19	2	7	1	120	13.2	8.88	68	Carbamidomethyl [C96]	1.93156e+07
1400	High	Serum	V9HWF4	Phosphoglycerate kinase OS=Homo sapiens OX=9606 GN=HEL-S-68p PE=2 SV=1	9.702	10	3	6	3	417	44.6	8.1	133	Carbamidomethyl [C367; C379; C380]	5.83774e+06
1401	High	Serum	A8KAM8	Platelet-derived growth factor receptor beta OS=Homo sapiens OX=9606 PE=2 SV=1	8.047	4	3	6	3	1106	123.8	4.98	29		2.99081e+06
1402	High	Serum	A4D0Y8	Leptin OS=Homo sapiens OX=9606 GN=LEP PE=3 SV=1	19.868	50	4	6	4	167	18.6	6.37	140	Carbamidomethyl [C117; C167]; Deamidated [Q151]	7.28843e+06
1403	High	Serum	F8WEP7	Fetuin-B OS=Homo sapiens OX=9606 GN=FETUB PE=1 SV=1	6.221	18	1	6	1	119	13.3	8.5	138	Carbamidomethyl [C93]	1.4125e+07
1404	High	Serum	A0A0C4DGM3	Sorting nexin-29 (Fragment) OS=Homo sapiens OX=9606 GN=SNX29 PE=1 SV=1	1.983	4	1	6	1	282	32.7	8.87	96	Deamidated [Q228; N229; N236]; Oxidation [M235]	2.11682e+08
1405	High	Serum	A0A5C2GXQ5	IG c1532_light_IGKV1-5_IGKJ2 (Fragment) OS=Homo sapiens OX=9606 PE=2 SV=1	9.502	34	2	6	1	106	11.6	8.44	86		4.52597e+07
1406	High	Serum	Q2TSD0	Glyceraldehyde-3-phosphate dehydrogenase OS=Homo sapiens OX=9606 PE=2 SV=1	15.501	18	4	6	4	335	36	8.46	165	Carbamidomethyl [C152; C156; C247]; Deamidated [N149; N155]	2.02859e+07
1407	High	Serum	A0A5C2GD14	IG c725_heavy_IGHV1-18_IGHD6-6_IGHJ4 (Fragment) OS=Homo sapiens OX=9606 PE=2 SV=1	5.445	15	2	6	2	119	13.2	8.47	45	Carbamidomethyl [C96]	4.18588e+06
1408	High	Serum	A0A024R380	Cerebellin 2, isoform CRA_a OS=Homo sapiens OX=9606 GN=CBLN2 PE=4 SV=1	3.023	5	1	6	1	224	24.1	8.48	30		939392
1409	High	Serum	E2PU09	Plexin-B2 (Fragment) OS=Homo sapiens OX=9606 GN=PLXNB2 PE=1 SV=1	14.344	8	3	6	3	477	51.7	6.6	142	Carbamidomethyl [C312]	3.77103e+07
1410	High	Serum	H0YEA7	N-acetylglucosamine-1-phosphotransferase subunit gamma OS=Homo sapiens OX=9606 GN=GNPTG PE=1 SV=9	6.669	4	1	6	1	333	36.9	7.3	199		9.72854e+06
1411	High	Serum	Q6AZ94	Latent transforming growth factor beta binding protein 2 OS=Homo sapiens OX=9606 GN=LTBP2 PE=2 SV=1	5.337	1	1	6	1	1821	194.9	5.19	146		1.02442e+07
1412	High	Serum	D3DR24	Exostoses (Multiple) 2, isoform CRA_a OS=Homo sapiens OX=9606 GN=EXT2 PE=3 SV=1	5.298	3	2	6	2	731	83.7	6.16	63		552362
1413	High	Serum	E7EMB3	Calmodulin-2 OS=Homo sapiens OX=9606 GN=CALM2 PE=1 SV=1	12.628	28	3	6	3	196	21.7	4.56	110	Deamidated [N145]	1.39138e+07
1414	High	Serum	A0A5C2G229	IGL c2506_light_IGKV1-33_IGKJ4 (Fragment) OS=Homo sapiens OX=9606 PE=2 SV=1	9.242	32	2	5	2	107	11.8	4.94	59		3.86198e+06
1415	High	Serum	A5YM51	MYH7 protein (Fragment) OS=Homo sapiens OX=9606 GN=MYH7 PE=2 SV=1	13.862	1	2	5	2	1934	222.9	5.8	283		1.11177e+07
1416	High	Serum	A0A5C2FZU0	IGL c1646_light_IGLV2-14_IGLJ1 (Fragment) OS=Homo sapiens OX=9606 PE=2 SV=1	5.754	15	1	5	1	110	11.5	7.11	38	Deamidated [N55; N62]	3.44325e+06
1417	High	Serum	A0A024QZU0	Receptor (TNFRSF)-interacting serine-threonine kinase 1, isoform CRA_a OS=Homo sapiens OX=9606 GN=RIPK1 PE=4 SV=1	2.193	2	1	5	1	671	75.9	6.33	38		5.09891e+06
1418	High	Serum	A0A024R0V4	Vasodilator-stimulated phosphoprotein isoform 1 OS=Homo sapiens OX=9606 GN=VASP PE=2 SV=1	4.584	3	1	5	1	380	39.8	8.94	80		7.23291e+06
1419	High	Serum	A0A804HL07	protein disulfide-isomerase OS=Homo sapiens OX=9606 GN=CRELD1 PE=1 SV=1	5.261	2	1	5	1	537	58.1	6.74	172	Carbamidomethyl [C98]	9.39504e+06
1420	High	Serum	W0UUR6	Ribonuclease A F1 OS=Homo sapiens OX=9606 GN=RAF1 PE=3 SV=1	12.15	18	2	5	2	160	18.4	10.24	144	Carbamidomethyl [C82]	8.15282e+06
1421	High	Serum	A0A8V8TP41	Fermitin family homolog 3 OS=Homo sapiens OX=9606 GN=FERMT3 PE=4 SV=1	8.813	8	3	5	3	670	76.1	6.77	45	Deamidated [Q474]	24495736
1422	High	Serum	V9HWG1	Methanethiol oxidase OS=Homo sapiens OX=9606 GN=HEL-S-134P PE=2 SV=1	7.394	4	2	5	2	472	52.4	6.37	29		1.20995e+07
1423	High	Serum	A0A5C2G984	IGH + IGL c324_heavy_IGHV3-15_IGHD3-16_IGHJ5 (Fragment) OS=Homo sapiens OX=9606 PE=2 SV=1	11.314	26	3	5	2	121	13.2	7.99	72		1.30683e+07
1424	High	Serum	Q14CE6	FCN2 protein OS=Homo sapiens OX=9606 GN=FCN2 PE=2 SV=1	7.705	14	1	5	1	102	10	5.36	95		3.06113e+07
1425	High	Serum	B2RU26	Thyroglobulin OS=Homo sapiens OX=9606 GN=TG PE=2 SV=1	13.792	2	4	5	4	2768	304.5	5.62	71	Carbamidomethyl [C319; C1510; C1514]	2.98174e+07
1426	High	Serum	B4E259	cDNA FLJ59607, moderately similar to D-dopachrome decarboxylase OS=Homo sapiens OX=9606 PE=2 SV=1	4.964	6	1	5	1	234	25.3	8.22	112		5.12083e+06
1427	High	Serum	Q59FL3	Notch homolog 3 variant (Fragment) OS=Homo sapiens OX=9606 PE=2 SV=1	5.535	2	2	5	2	1289	134.4	5.31	37	Carbamidomethyl [C147; C149; C1249; C1255]	1.04043e+07
1428	High	Serum	A0A5C2GGI2	IGH + IGL c281_light_IGLV2-11_IGLJ3 (Fragment) OS=Homo sapiens OX=9606 PE=2 SV=1	3.129	7	1	5	1	112	11.9	5.96	49		4.10349e+07
1429	High	Serum	A0A024R2S8	Scotin, isoform CRA_a OS=Homo sapiens OX=9606 GN=SCOTIN PE=4 SV=1	3.326	14	1	5	1	209	22.4	6.25	28	Carbamidomethyl [C13; C17; C18; C21; C26; C27]; Deamidated [Q24]	2.13505e+07
1430	High	Serum	A0A384MTN6	Epididymis secretory sperm binding protein OS=Homo sapiens OX=9606 GN=WFDC2 PE=2 SV=1	2.036	6	1	5	1	124	13	4.84	49	Carbamidomethyl [C119]	1.18079e+07
1431	High	Serum	A0A024R825	Carbonic anhydrase OS=Homo sapiens OX=9606 GN=CA3 PE=3 SV=1	10.705	18	3	5	3	260	29.6	7.34	111	Deamidated [N243]	7.41865e+06
1432	High	Serum	A0A7S5EWE7	IGH c2027_heavy_IGHV1-24_IGHD6-13_IGHJ5 (Fragment) OS=Homo sapiens OX=9606 PE=2 SV=1	8.585	19	2	5	1	124	13.8	7.12	133	Carbamidomethyl [C96]	5.57381e+06
1433	High	Serum	A0A7S5C4E7	IGH c2914_heavy_IGHV2-26_IGHD3-10_IGHJ2 (Fragment) OS=Homo sapiens OX=9606 PE=2 SV=1	2.227	5	1	5	1	132	14.9	9.2	52		2.91886e+07
1434	High	Serum	H0Y9C7	N(4)-(beta-N-acetylglucosaminyl)-L-asparaginase (Fragment) OS=Homo sapiens OX=9606 GN=AGA PE=1 SV=8	6.254	16	2	4	2	154	16.9	6.27	30	Carbamidomethyl [C64]	1.63487e+07
1435	High	Serum	A0A024RBU4	HCG1981838, isoform CRA_b OS=Homo sapiens OX=9606 GN=hCG_1981838 PE=4 SV=1	2.626	2	1	4	1	694	78.1	6.1	25	Oxidation [M446]	1.18027e+08
1436	High	Serum	A0A5C2GL83	IG c76_heavy_IGHV6-1_IGHD1-1_IGHJ3 (Fragment) OS=Homo sapiens OX=9606 PE=2 SV=1	6.169	14	2	4	2	125	14	8.88	72		5.58162e+06
1437	High	Serum	A0A5E4DMZ9	Integrin beta OS=Homo sapiens OX=9606 GN=ITGB3 PE=3 SV=1	7.218	5	2	4	2	788	87	5.3	40	Carbamidomethyl [C547; C549; C554]	1.1347e+06
1438	High	Serum	Q3SXP2	VMO1 protein OS=Homo sapiens OX=9606 GN=VMO1 PE=2 SV=1	6.684	11	1	4	1	151	16.1	5.08	164		2.76894e+06
1439	High	Serum	A0A384MR27	Galectin OS=Homo sapiens OX=9606 PE=2 SV=1	5.734	18	2	4	2	135	14.7	5.5	58	Oxidation [M121]	1.87278e+07
1440	High	Serum	A0A890W0L6	Light chain variable region (Fragment) OS=Homo sapiens OX=9606 PE=2 SV=1	14.466	29	2	4	1	107	11.6	5.31	144		2.29389e+07
1441	High	Serum	A0A8Q3SJ74	Hepatitis A virus cellular receptor 2 OS=Homo sapiens OX=9606 GN=HAVCR2 PE=1 SV=1	6.264	14	2	4	2	300	33.3	5.72	64	Carbamidomethyl [C38; C52; C58; C63]; Deamidated [N47]	7.47006e+06
1442	High	Serum	B8XCX8	EPC1/ASXL2b fusion protein OS=Homo sapiens OX=9606 PE=2 SV=1	2.64	1	1	4	1	1852	201.7	8.53	37		6.92987e+07
1443	High	Serum	Q5IWS5	Intelectin 1 OS=Homo sapiens OX=9606 GN=ITLN1 PE=2 SV=1	2.665	4	1	4	1	313	35	5.82	34	Carbamidomethyl [C31]	7.86391e+06
1444	High	Serum	A0A5C2G620	IGL c3245_light_IGLV2-14_IGLJ2 (Fragment) OS=Homo sapiens OX=9606 PE=2 SV=1	4.885	14	1	4	1	111	11.6	6.51	36	Deamidated [N62]	4.36595e+07
1445	High	Serum	A8K7Q1	Nucleobindin-1 OS=Homo sapiens OX=9606 PE=2 SV=1	8.256	5	2	4	2	461	53.9	5.25	87		8.20093e+06
1446	High	Serum	B4DEZ9	cDNA FLJ60453, highly similar to Proprotein convertase subtilisin/kexin type 9 OS=Homo sapiens OX=9606 PE=2 SV=1	6.51	10	2	4	1	205	23.1	5.58	49		1.01718e+07
1447	High	Serum	A0A5C2FZ22	IGL c517_light_IGKV1-39_IGKJ2 (Fragment) OS=Homo sapiens OX=9606 PE=2 SV=1	11.839	17	1	4	1	107	11.7	9.13	62	Deamidated [Q6]; Oxidation [M4]	2.7704e+07
1448	High	Serum	A0A5C2G0X4	IGL c2809_light_IGLV1-44_IGLJ3 (Fragment) OS=Homo sapiens OX=9606 PE=2 SV=1	7.863	27	2	4	1	111	11.6	8.51	73		7.46109e+06
1449	High	Serum	A0A5C2G652	IGH c439_heavy__IGHV1-18_IGHD3-9_IGHJ3 (Fragment) OS=Homo sapiens OX=9606 PE=2 SV=1	15.012	23	2	4	1	124	13.9	8.44	266	Deamidated [Q3]	8.78316e+06
1450	High	Serum	A6H8L5	Hepatic triacylglycerol lipase OS=Homo sapiens OX=9606 GN=LIPC PE=2 SV=1	15.974	10	3	4	3	499	55.5	8.65	114	Carbamidomethyl [C62]	3.26062e+06
1451	High	Serum	B7ZLI0	Reticulon 4 receptor-like 2 OS=Homo sapiens OX=9606 GN=RTN4RL2 PE=2 SV=1	4.146	7	2	4	2	420	46.1	7.62	39	Carbamidomethyl [C265; C267; C310]; Deamidated [N261]	7.75702e+06
1452	High	Serum	A0A5C2FZF0	IGL c1630_light_IGLV1-51_IGLJ3 (Fragment) OS=Homo sapiens OX=9606 PE=2 SV=1	9.213	26	2	4	1	111	11.6	7.94	67	Carbamidomethyl [C22]	1.71352e+07
1453	High	Serum	A0A5C2GI36	IG c798_heavy_IGHV1-2_IGHD1-26_IGHJ4 (Fragment) OS=Homo sapiens OX=9606 PE=2 SV=1	7.887	22	2	3	1	119	13.1	9.51	41	Carbamidomethyl [C96]	1.12531e+07
1454	High	Serum	A0A087WXQ3	Ragulator complex protein LAMTOR4 (Fragment) OS=Homo sapiens OX=9606 GN=LAMTOR4 PE=1 SV=1	2.506	47	1	3	1	19	2.2	10.29	21	Deamidated [N4]; Oxidation [M3]	6.98126e+07
1455	High	Serum	A0A4W8W4R1	Cell growth regulator with EF hand domain protein 1 OS=Homo sapiens OX=9606 GN=CGREF1 PE=1 SV=1	7.604	13	2	3	2	440	47	4.84	73	Deamidated [Q328; Q333]	236785
1456	High	Serum	B2RAR0	cDNA, FLJ95061, highly similar to Homo sapiens bridging integrator 2 (BIN2), mRNA OS=Homo sapiens OX=9606 PE=2 SV=1	2.869	3	1	3	1	565	61.9	5.12	31		6.78326e+06
1457	High	Serum	A0A7P0Z4P5	4F2 cell-surface antigen heavy chain OS=Homo sapiens OX=9606 GN=SLC3A2 PE=1 SV=1	3.32	2	1	3	1	654	70.4	5.21	63		1.52167e+07
1458	High	Serum	A0A5C2GMZ5	IG c855_heavy_IGHV3-23_IGHD1-26_IGHJ1 (Fragment) OS=Homo sapiens OX=9606 PE=2 SV=1	2.046	7	1	3	1	120	13	5.14	25		1.83629e+07
1459	High	Serum	B4DUT8	Calponin OS=Homo sapiens OX=9606 GN=CNN2 PE=1 SV=1	5.532	5	1	3	1	330	35.9	7.3	66		1.44233e+07
1460	High	Serum	A0A5C2GR94	IG c4_light_IGKV3-20_IGKJ3 (Fragment) OS=Homo sapiens OX=9606 PE=2 SV=1	3.153	8	1	3	1	108	11.9	6.6	36		8.53059e+06
1461	High	Serum	A8K5I6	cDNA FLJ78643, highly similar to Homo sapiens cornulin (CRNN), mRNA OS=Homo sapiens OX=9606 PE=2 SV=1	2.342	7	1	3	1	495	53.5	6.1	23	Deamidated [Q222; Q233; Q240]	54860.2
1462	High	Serum	A0A5C2GZU5	IG c1300_light_IGKV1-12_IGKJ1 (Fragment) OS=Homo sapiens OX=9606 PE=2 SV=1	13.089	17	1	3	1	107	11.5	7.96	95	Deamidated [Q6]	2.81223e+07
1463	High	Serum	A0A7S5C1I7	IGH c1625_heavy_IGHV3-15_IGHD3-9_IGHJ5 (Fragment) OS=Homo sapiens OX=9606 PE=2 SV=1	6.167	15	2	3	1	118	13	6.65	54	Deamidated [N87]	1.0101e+08
1464	Medium	Serum	A0A5C2G482	IGL c4108_light_IGLV2-14_IGLJ1 (Fragment) OS=Homo sapiens OX=9606 PE=2 SV=1	1.884	14	1	3	1	112	11.6	7.11	43		3.49401e+06
1465	High	Serum	A0A5C2GF50	IG c326_heavy_IGHV3-49_IGHD3-3_IGHJ6 (Fragment) OS=Homo sapiens OX=9606 PE=2 SV=1	3.03	12	1	3	1	131	14.4	7.96	47		1.07642e+07
1466	High	Serum	A0A5C2GNF9	IG c90_light_IGKV3-11_IGKJ5 (Fragment) OS=Homo sapiens OX=9606 PE=2 SV=1	7.764	36	2	3	2	107	11.6	7.97	66	Carbamidomethyl [C23]	3.84254e+06
1467	High	Serum	A0A024QZP2	Surfactant, pulmonary-associated protein A1, isoform CRA_b OS=Homo sapiens OX=9606 GN=SFTPA1 PE=4 SV=1	6.894	5	1	3	1	248	26.2	5	60		5.62936e+06
1468	High	Serum	V9HWE9	Glutathione S-transferase OS=Homo sapiens OX=9606 GN=HEL-S-22 PE=2 SV=1	6.391	14	2	3	2	210	23.3	5.64	28		7.51102e+06
1469	High	Serum	A0A5C2GBA3	IGH + IGL c546_heavy_IGHV4-34_IGHD3-16_IGHJ6 (Fragment) OS=Homo sapiens OX=9606 PE=2 SV=1	11.711	30	2	3	1	122	13.4	9.13	79	Deamidated [N52]; Carbamidomethyl [C95]	4588538
1470	High	Serum	A0A5C2GTM6	IG c831_heavy_IGHV3-33_IGHD1-14_IGHJ4 (Fragment) OS=Homo sapiens OX=9606 PE=2 SV=1	7.162	17	2	3	1	119	13.1	8.02	89	Carbamidomethyl [C96]	1.02902e+07
1471	High	Serum	A8K9E4	cDNA FLJ76459, highly similar to Homo sapiens matrix metallopeptidase 8 (neutrophil collagenase) (MMP8), mRNA OS=Homo sapiens OX=9606 PE=2 SV=1	3.928	3	1	3	1	467	53.4	6.55	36		7.45401e+06
1472	High	Serum	A0A5C2GEM5	IG c156_heavy_IGHV1-18_IGHD6-6_IGHJ4 (Fragment) OS=Homo sapiens OX=9606 PE=2 SV=1	4.431	14	1	3	1	119	13	8.44	52		1.00187e+07
1473	High	Serum	A0A5C2GZF7	IG c1170_light_IGLV2-14_IGLJ1 (Fragment) OS=Homo sapiens OX=9606 PE=2 SV=1	4.635	10	1	3	1	110	11.5	7.83	95		4.30425e+07
1474	High	Serum	B4DR52	Histone H2B OS=Homo sapiens OX=9606 PE=1 SV=1	6.403	9	1	3	1	166	18	10.32	153		1.30918e+07
1475	High	Serum	Q53SD2	Uncharacterized protein MYL1 (Fragment) OS=Homo sapiens OX=9606 GN=MYL1 PE=4 SV=1	3.239	49	1	3	1	53	5.4	9.13	32		214114
1476	High	Serum	A0A024R0A1	Macrophage colony-stimulating factor 1 OS=Homo sapiens OX=9606 GN=CSF1 PE=4 SV=1	8.472	8	3	3	3	554	60.1	5.29	51	Carbamidomethyl [C258]	4.57491e+06
1477	High	Serum	C9JMN9	Protein disulfide-isomerase A4 OS=Homo sapiens OX=9606 GN=PDIA4 PE=1 SV=2	5.661	2	1	3	1	694	78.5	5.34	96		4.73767e+06
1478	High	Serum	V9HWJ1	Glutathione synthetase OS=Homo sapiens OX=9606 GN=HEL-S-64p PE=2 SV=1	3.244	2	1	3	1	474	52.4	5.92	72		7.95543e+07
1479	High	Serum	A0A5C2G9L0	IGH + IGL c484_heavy_IGHV1-2_IGHD4-17_IGHJ6 (Fragment) OS=Homo sapiens OX=9606 PE=2 SV=1	11.057	18	2	3	1	125	13.8	9.29	145	Carbamidomethyl [C96]; Deamidated [Q3]	6.98147e+06
1480	High	Serum	A0A7S5BYZ6	IGH c49_heavy_IGHV1-46_IGHD3-10_IGHJ4 (Fragment) OS=Homo sapiens OX=9606 PE=2 SV=1	7.211	21	2	3	2	123	13.8	9.6	53	Carbamidomethyl [C96]	1.13009e+07
1481	High	Serum	A0A0A0N0N2	CNTFR isoform 3 OS=Homo sapiens OX=9606 GN=CNTFR PE=2 SV=1	3.211	2	1	3	1	380	41.5	6.86	35		5.16687e+06
1482	High	Serum	B4DV70	cDNA FLJ59052, highly similar to Xaa-Pro aminopeptidase 2 OS=Homo sapiens OX=9606 PE=2 SV=1	8.953	8	1	3	1	254	27.9	6.84	94		27119760
1483	High	Serum	A0A5C2GSG9	IG c341_light_IGLV6-57_IGLJ3 (Fragment) OS=Homo sapiens OX=9606 PE=2 SV=1	11.059	24	2	3	1	111	12.1	5.1	114	Carbamidomethyl [C91]	1.03383e+07
1484	High	Serum	A0A7S5EWC2	IGH c929_heavy_IGHV3-33_IGHD5-18_IGHJ4 (Fragment) OS=Homo sapiens OX=9606 PE=2 SV=1	4.024	16	1	3	1	119	13.1	6.76	36	Carbamidomethyl [C22]; Deamidated [N31]; Oxidation [M34]	8.07902e+06
1485	High	Serum	A0A024R8E8	Senataxin, isoform CRA_b OS=Homo sapiens OX=9606 GN=SETX PE=4 SV=1	2.4	1	1	3	1	1776	199.9	8.22	25	Oxidation [M1179]	7.07805e+07
1486	High	Serum	A0A5C2G6P6	IGH c262_heavy__IGHV1-2_IGHD6-19_IGHJ3 (Fragment) OS=Homo sapiens OX=9606 PE=2 SV=1	6.997	23	2	2	2	120	13.4	9.55	55	Deamidated [Q43; N52]; Carbamidomethyl [C96]	1.54558e+07
1487	High	Serum	A0A5C2FX14	IGL c680_light_IGKV1-39_IGKJ2 (Fragment) OS=Homo sapiens OX=9606 PE=2 SV=1	5.004	17	1	2	1	107	11.8	8.44	110		2.3193e+07
1488	High	Serum	A0A5C2GT39	IG c1660_heavy_IGHV4-34_IGHD5-5_IGHJ6 (Fragment) OS=Homo sapiens OX=9606 PE=2 SV=1	7.621	17	1	2	1	127	13.9	9.45	57	Deamidated [N58; N60]	2.20817e+07
1489	High	Serum	C9J0E4	Cystatin-A OS=Homo sapiens OX=9606 GN=CSTA PE=1 SV=1	2.702	19	1	2	1	63	7.1	7.24	43		6.42823e+06
1490	High	Serum	B2R5M3	cDNA, FLJ92530, highly similar to Homo sapiens chromogranin B (secretogranin 1) (CHGB), mRNA OS=Homo sapiens OX=9606 PE=2 SV=1	5.476	4	2	2	2	677	78.2	5.1	48		1.37348e+07
1491	High	Serum	A0A140VJW3	Sushi domain containing 2, isoform CRA_a OS=Homo sapiens OX=9606 GN=SUSD2 PE=2 SV=1	5.058	1	1	2	1	822	90.2	6.28	105	Carbamidomethyl [C95]	3.49468e+06
1492	High	Serum	A0A7S5BZF9	IGH c1137_heavy_IGHV5-51_IGHD3-10_IGHJ6 (Fragment) OS=Homo sapiens OX=9606 PE=2 SV=1	5.274	9	1	2	1	132	14.5	8.98	107		6.27841e+06
1493	High	Serum	A0A5C2H1V3	IG c1908_light_IGKV2D-28_IGKJ3 (Fragment) OS=Homo sapiens OX=9606 PE=2 SV=1	11.562	33	2	2	2	112	12.2	7.46	79	Carbamidomethyl [C23]	1.82537e+07
1494	High	Serum	F5H423	ADP-ribosylation factor 3 OS=Homo sapiens OX=9606 PE=3 SV=1	5.282	9	2	2	2	210	23.3	8.6	51		6.73215e+06
1495	High	Serum	A0A5C2FU62	IGL c104_light_IGLV8-61_IGLJ3 (Fragment) OS=Homo sapiens OX=9606 PE=2 SV=1	3.213	8	1	2	1	110	11.5	8.47	45		4.02752e+07
1496	High	Serum	J3KQ66	Reelin OS=Homo sapiens OX=9606 GN=RELN PE=1 SV=2	5.627	1	2	2	2	3469	388.7	5.74	26	Carbamidomethyl [C1474; C1794]	726261
1497	High	Serum	D0PNI1	Epididymis luminal protein 4 OS=Homo sapiens OX=9606 GN=YWHAZ PE=2 SV=1	6.314	12	2	2	2	245	27.7	4.79	27	Carbamidomethyl [C94]	5.13242e+06
1498	High	Serum	A0A0G2JJG8	Megakaryocyte and platelet inhibitory receptor G6b OS=Homo sapiens OX=9606 GN=MPIG6B PE=1 SV=1	2.773	5	1	2	1	241	26	9.45	27	Carbamidomethyl [C53]	5.3424e+07
1499	High	Serum	A0A804HKA2	Liprin-beta-2 OS=Homo sapiens OX=9606 GN=PPFIBP2 PE=1 SV=1	2.579	1	1	2	1	927	104	6.2	32	Oxidation [M191]	2.60089e+07
1500	High	Serum	A0A7S5EUY5	IGH c347_heavy_IGHV1-18_IGHD3-10_IGHJ4 (Fragment) OS=Homo sapiens OX=9606 PE=2 SV=1	7.627	21	2	2	2	126	14.1	8.4	39	Deamidated [Q1; Q3]; Carbamidomethyl [C96]	2.06925e+07
1501	High	Serum	V9HWC1	Epididymis luminal protein 71 OS=Homo sapiens OX=9606 GN=HEL71 PE=2 SV=1	6.197	1	1	2	1	1939	223	5.74	100		1.05861e+07
1502	High	Serum	A0A5C2GG86	IG c359_heavy_IGHV3-30_IGHD3-22_IGHJ4 (Fragment) OS=Homo sapiens OX=9606 PE=2 SV=1	2.504	8	1	2	1	126	13.9	7.97	73		7.02461e+06
1503	High	Serum	A0A024R4F1	phosphopyruvate hydratase OS=Homo sapiens OX=9606 GN=HEL-S-17 PE=2 SV=1	7.939	3	1	2	1	434	47.1	7.39	157	Carbamidomethyl [C357]	7.77899e+06
1504	High	Serum	Q5SR47	Complement receptor type 2 OS=Homo sapiens OX=9606 GN=CR2 PE=1 SV=1	3.461	2	1	2	1	971	106.3	7.53	45		9.6243e+06
1505	High	Serum	A0A5C2G9J0	IGH + IGL c510_heavy_IGHV4-39_IGHD2-21_IGHJ4 (Fragment) OS=Homo sapiens OX=9606 PE=2 SV=1	7.241	10	1	2	1	124	13.7	9.31	57		4.52768e+06
1506	High	Serum	A0A5C2GHJ3	IGH + IGL c205_heavy_IGHV3-48_IGHD5-24_IGHJ1 (Fragment) OS=Homo sapiens OX=9606 PE=2 SV=1	4.266	9	1	2	1	124	13.6	7.97	55	Carbamidomethyl [C22]	5.76461e+06
1507	High	Serum	A0A5C2G077	IGL c2658_light_IGLV2-14_IGLJ1 (Fragment) OS=Homo sapiens OX=9606 PE=2 SV=1	3.354	14	1	2	1	111	11.6	7.11	29		1.00604e+07
1508	High	Serum	A0A5C2FWT5	IGL c138_light_IGKV2-30_IGKJ2 (Fragment) OS=Homo sapiens OX=9606 PE=2 SV=1	6.399	21	2	2	2	112	12.3	7.28	53	Oxidation [M67]	1.67194e+07
1509	High	Serum	M0R0W6	receptor protein-tyrosine kinase OS=Homo sapiens OX=9606 GN=AXL PE=1 SV=1	3.21	2	1	2	1	626	69.2	5.53	34		2.11428e+07
1510	High	Serum	C9JUF9	Carboxypeptidase A1 OS=Homo sapiens OX=9606 GN=CPA1 PE=1 SV=1	2.311	5	1	2	1	331	37.3	5.77	24	Carbamidomethyl [C160]	6.77859e+06
1511	High	Serum	D3DQ79	Nexilin (F actin binding protein), isoform CRA_b OS=Homo sapiens OX=9606 GN=NEXN PE=4 SV=1	3.461	3	1	2	1	612	72.9	5.02	24		390273
1512	High	Serum	C9J5G4	Follistatin-related protein 1 (Fragment) OS=Homo sapiens OX=9606 GN=FSTL1 PE=1 SV=8	4.922	8	1	2	1	139	15.7	8.13	83	Carbamidomethyl [C31; C36]	1.65454e+07
1513	High	Serum	A0A5C2FX95	IGL c1678_light_IGLV1-40_IGLJ3 (Fragment) OS=Homo sapiens OX=9606 PE=2 SV=1	5.67	15	1	2	1	107	11.1	7.28	33		7.34661e+07
1514	High	Serum	B4DTW8	receptor protein-tyrosine kinase OS=Homo sapiens OX=9606 PE=2 SV=1	8.007	1	1	2	1	1093	120.1	7.02	87	Carbamidomethyl [C223; C227; C233]; Deamidated [Q221]	323613
1515	High	Serum	A0A669KB69	Apolipoprotein A-V OS=Homo sapiens OX=9606 GN=APOA5 PE=1 SV=1	5.872	5	1	2	1	394	44.2	6.33	52		6.58014e+07
1516	High	Serum	A0A024R483	DUF4203 domain-containing protein OS=Homo sapiens OX=9606 GN=MGC99813 PE=3 SV=1	2.801	3	1	2	1	360	39.4	9.92	44	Oxidation [M1]	2.87202e+07
1517	High	Serum	Q96QL8	Elastase 3A, pancreatic OS=Homo sapiens OX=9606 GN=ELA3A PE=2 SV=1	6.399	6	1	2	1	270	29.4	6.7	53		3.61453e+06
1518	High	Serum	A0A5C2FZ92	IGL c2281_light_IGLV2-14_IGLJ2 (Fragment) OS=Homo sapiens OX=9606 PE=2 SV=1	4.163	14	1	2	1	112	11.7	7.12	22	Deamidated [N55]	8.71497e+06
1519	High	Serum	A0A024R1Q0	Sterol regulatory element binding transcription factor 2, isoform CRA_a OS=Homo sapiens OX=9606 GN=SREBF2 PE=4 SV=1	2.565	1	1	2	1	1141	123.6	8.4	29	Deamidated [Q389; N391; N398; Q399; N401]; Oxidation [M392]	3.58416e+08
1520	High	Serum	Q54A51	Basigin OS=Homo sapiens OX=9606 GN=hEMMPRIN PE=2 SV=1	4.593	6	1	2	1	269	29.2	5.64	29	Carbamidomethyl [C126]	7.50882e+07
1521	High	Serum	A0A5C2G7I1	IGL c307_light_IGLV3-21_IGLJ1 (Fragment) OS=Homo sapiens OX=9606 PE=2 SV=1	4.19	15	1	2	1	108	11.4	5.31	76	Deamidated [N65; N68]	4.7913e+06
1522	High	Serum	H0YMF1	Aggrecan core protein OS=Homo sapiens OX=9606 GN=ACAN PE=1 SV=2	4.717	0	1	2	1	2568	265.2	4.12	97		9.62578e+06
1523	High	Serum	Q7Z6G4	HBA2 (Fragment) OS=Homo sapiens OX=9606 GN=HBA2 PE=3 SV=1	4.291	45	1	2	1	31	3.2	5.78	46		1.74452e+07
1524	High	Serum	A0A7S5C621	IGH c3995_heavy_IGHV1-2_IGHD3-10_IGHJ6 (Fragment) OS=Homo sapiens OX=9606 PE=2 SV=1	8.376	20	2	2	1	123	13.5	9.2	58	Carbamidomethyl [C96]	7.49077e+06
