# Supplementary material for: Using established biorepositories for emerging research questions: a feasibility study
Source: Clin Proteomics. 2024 Aug 17;21:54. doi: 10.1186/s12014-024-09504-6 (PMC11330044; doi:10.1186/s12014-024-09504-6)
Supplement: Supplementary file 7 — Additional file 7. [file 12014_2024_9504_MOESM7_ESM.xlsx]

## Sheet: Combine- p value<0.05
Sr. No	Pathways	Total	Plasma Expected	Serum Expected	Plasma Hits	Serum Hits	Plasma Raw p	Serum Raw p	Plasma-LOG10(p)	Serum-LOG10(p)	Plasma Holm adjust	Serum Holm adjust	Plasma FDR	Serum FDR	Plasma Impact	Serum Impact
1	Complement and coagulation cascades	80	2.8904	2.4815	40	42	9.0671e-37	1.3014e-42	36.043	41.886	3.0012e-34	4.3076e-40	3.0012e-34	4.3076e-40	1.0597	1
2	Cholesterol metabolism	60	2.1678	1.8611	19	17	1.3777e-13	1.7845e-12	12.861	11.748	4.5327e-11	5.889e-10	1.5201e-11	2.9534e-10	0.14167	0.13333
3	ECM-receptor interaction	89	3.2155	2.7607	20	19	3.6244e-11	2.1165e-11	10.441	10.674	1.1888e-08	6.942e-09	2.9992e-09	1.7514e-09	1.1736	1.1597
4	Staphylococcus aureus infection	98	3.5407	3.0398	20	20	2.317e-10	1.4983e-11	9.6351	10.824	7.5534e-08	4.9294e-09	1.2782e-08	1.6531e-09	0.60465	0.65116
5	Protein digestion and absorption	142	5.1304	4.4047	30	19	2.4036e-15	7.5955e-08	14.619	7.1194	7.9319e-13	2.4761e-05	3.9779e-13	4.1902e-06	0	0
6	Prion diseases	38	1.3729	1.1787	10	11	6.4815e-07	1.243e-08	6.1883	7.9055	0.00020935	4.0648e-06	2.3838e-05	8.229e-07	0.03125	0.48438
7	Focal adhesion	201	7.2621	6.2348	28	21	7.5222e-10	1.1021e-06	9.1237	5.9578	2.4447e-07	0.00035817	3.5569e-08	5.2112e-05	1.129	0.66129
8	Systemic lupus erythematosus	136	4.9136	4.2185	17	16	7.7919e-06	4.6274e-06	5.1084	5.3347	0.0025012	0.0014993	0.00023446	0.00019146	0.40385	0.34615
9	Pertussis	86	3.1072	2.6676	12	12	5.7214e-05	1.2743e-05	4.2425	4.8947	0.01808	0.0041161	0.0011836	0.00046867	0.41176	0.36765
10	Vitamin digestion and absorption	63	2.2762	1.9542	11	9	1.3552e-05	0.00012941	4.868	3.888	0.004323	0.041283	0.00033774	0.0032951	0	0
11	Phagosome	153	5.5278	4.7459	16	16	0.00012933	2.0981e-05	3.8883	4.6782	0.040479	0.0067559	0.002253	0.00069447	0.10256	0
12	Platelet activation	138	4.9859	4.2806	18	13	2.2752e-06	0.00035262	5.643	3.4527	0.0007326	0.11178	7.5308e-05	0.0077811	0.4023	0.29885
13	Central carbon metabolism in cancer	106	3.8297	3.288	18	11	3.9366e-08	0.00043641	7.4049	3.3601	1.2755e-05	0.13703	1.6288e-06	0.0080251	0.044248	0.061947
14	ABC transporters	183	6.6117	5.6764	28	15	8.0729e-11	0.00057264	10.093	3.2421	2.6398e-08	0.17924	5.3443e-09	0.009976	0	0
15	Phenylalanine, tyrosine and tryptophan biosynthesis	40	1.4452	1.2407	9	6	9.7037e-06	0.0013427	5.0131	2.872	0.0031052	0.41625	0.00026766	0.020202	0.41463	0.29268
16	African trypanosomiasis	45	1.6258	1.3958	7	7	0.001056	0.00042749	2.9763	3.3691	0.31997	0.13466	0.012053	0.0080251	0.055556	0.083333
17	Caffeine metabolism	27	0.9755	0.8375	5	6	0.0025124	0.00014541	2.5999	3.8374	0.75121	0.046241	0.024197	0.0034379	0.23333	0.2
18	Cell adhesion molecules (CAMs)	147	5.3111	4.5597	13	13	0.0025586	0.00064777	2.592	3.1886	0.7599	0.20211	0.024197	0.010721	0.12075	0.15472
19	Biosynthesis of unsaturated fatty acids	79	2.8542	2.4505	10	8	0.00052699	0.0030346	3.2782	2.5179	0.16231	0.92858	0.007268	0.038632	0.045455	0.060606
20	Valine, leucine and isoleucine biosynthesis	27	0.9755	0.8375	5	5	0.0025124	0.0012831	2.5999	2.8917	0.75121	0.39904	0.024197	0.020202	0.19231	0.19231
21	PI3K-Akt signaling pathway	358	12.934	11.105	23	22	0.0054576	0.0017819	2.263	2.7491	1	0.54882	0.04632	0.024301	0.15686	0.15686
22	Hypertrophic cardiomyopathy (HCM)	93	3.3601	2.8847	12	8	0.00012412	0.0081622	3.9061	2.0882	0.038975	1	0.002253	0.084428	0.30435	0.23913
23	Sulfur metabolism	43	1.5536		6		0.0042107		2.3756		1		0.036678		0
24	Fc gamma R-mediated phagocytosis	101	3.6491	3.1329	9	9	0.010711	0.0040801	1.9702	2.3893	1	1	0.079269	0.045018	0.41071	0.375
25	D-Arginine and D-ornithine metabolism	12	0.43356		3		0.0080745		2.0929		1		0.063635		0
26	Amoebiasis	115	4.1549	3.5671	12	8	0.00090008	0.026532	3.0457	1.5762	0.27453	1	0.010874	0.24201	0.016667	0
27	Steroid hormone biosynthesis	159	5.7446	4.932	11	14	0.029308	0.00042387	1.533	3.3728	1	0.13394	0.17129	0.0080251	0.20657	0.37089
28	Phenylalanine metabolism	77	2.782	2.3884	11	6	9.3386e-05	0.032046	4.0297	1.4942	0.029417	1	0.0018183	0.27914	0.26389	0.125
29	Leishmaniasis	82	2.9626	2.5435	7	8	0.028474	0.0038269	1.5455	2.4171	1	1	0.17129	0.04368	0.14545	0.14545
30	Human papillomavirus infection	333	12.031	10.329	20	18	0.018168	0.015897	1.7407	1.7987	1	1	0.12273	0.15476	0.06875	0.075
31	Dilated cardiomyopathy (DCM)	99	3.5768	3.0708	12	7	0.00022664	0.034068	3.6447	1.4677	0.070484	1	0.0035722	0.28338	0.3617	0.25532
32	Viral myocarditis	60	2.1678	1.8611	8	5	0.0013365	0.037953	2.874	1.4208	0.40363	1	0.014688	0.28592	0.27273	0.21212
33	Ferroptosis	71	2.5652	2.2023	6	8	0.042818	0.0015326	1.3684	2.8146	1	0.47356	0.22764	0.022056	0.13514	0.25676
34	Pyrimidine metabolism	122	4.4078	3.7843	10	8	0.012848	0.035957	1.8912	1.4442	1	1	0.088601	0.28338	0.23256	0.30233
35	Linoleic acid metabolism	57	2.0594	1.7681	5	9	0.054295	5.7936e-05	1.2652	4.237	1	0.018598	0.25312	0.0017434	0.31707	0.43902
36	Primary bile acid biosynthesis	64	2.3123	1.9852	7	5	0.0080488	0.04801	2.0943	1.3187	1	1	0.063635	0.34547	0.10417	0.083333
37	Proteoglycans in cancer	211	7.6234	6.5449	13	13	0.042657	0.014414	1.37	1.8412	1	1	0.22764	0.14458	0.315	0.295
38	Arrhythmogenic right ventricular cardiomyopathy (ARVC)	79	2.8542	2.4505	7	6	0.023776	0.035713	1.6239	1.4472	1	1	0.1574	0.28338	0.063492	0.14286
39	Hematopoietic cell lineage	98	3.5407	3.0398	7	9	0.064049	0.0033333	1.1935	2.4771	1	1	0.28267	0.040863	0	0
40	Malaria	54	1.951	1.675	5	5	0.044702	0.025498	1.3497	1.5935	1	1	0.22764	0.24114	0	0
41	Estrogen signaling pathway	146	5.2749	4.5287	10	9	0.03887	0.038007	1.4104	1.4201	1	1	0.21443	0.28592	0.18182	0.19481
42	Rap1 signaling pathway	215	7.7679	6.669	13	12	0.048305	0.035821	1.316	1.4459	1	1	0.23628	0.28338	0.62766	0.26596
43	Tryptophan metabolism	124	4.4801	3.8463	12	7	0.0017378	0.090874	2.76	1.0416	0.52134	1	0.017975	0.55702	0.2	0.152
44	Glycolysis or Gluconeogenesis	99	3.5768	3.0708	8	6	0.026648	0.087112	1.5743	1.0599	1	1	0.16642	0.54593	1.2769	0.4
45	D-Glutamine and D-glutamate metabolism	18	0.65033	0.55834	3	2	0.025517	0.10598	1.5932	0.97479	1	1	0.16243	0.62639	0.3125	0.25
46	Mineral absorption	87	3.1433	2.6986	9	5	0.0040835	0.13304	2.389	0.876	1	1	0.036531	0.74883	0	0.011765
47	Bile secretion	246	8.8879	7.6306	20	11	0.00060516	0.14349	3.2181	0.84317	0.18518	1	0.0077041	0.77862	0.013889	0.013889
48	Regulation of actin cytoskeleton	218	7.8763	6.7621	16	10	0.0056769	0.1408	2.2459	0.8514	1	1	0.046976	0.77674	0.6747	0.3494
49	Aminoacyl-tRNA biosynthesis	118	4.2633	3.6602	15	6	2.1732e-05	0.16025	4.6629	0.79521	0.0068891	1	0.00047956	0.81288	0.15464	0.061856
50	PPAR signaling pathway	81	2.9265	2.5125	5	8	0.16861	0.0035469	0.77313	2.4502	1	1	0.57535	0.041929	0.16949	0.25424
51	Leukocyte transendothelial migration	116	4.191	3.5982	9	6	0.024493	0.15154	1.611	0.81946	1	1	0.15896	0.80905	0.40659	0.23077
52	Shigellosis	69	2.493	2.1403	7	4	0.011996	0.16587	1.9209	0.78023	1	1	0.086322	0.81945	0.19048	0.095238
53	Pantothenate and CoA biosynthesis	47	1.6981	1.4579	7	3	0.0013756	0.1782	2.8615	0.74908	0.41406	1	0.014688	0.84265	0.33333	0.14286
54	Pathways in cancer	562	20.305	17.432	25	26	0.16459	0.027052	0.78359	1.5678	1	1	0.57347	0.24201	0.14815	0.15123
55	Prolactin signaling pathway	81	2.9265	2.5125	5	6	0.16861	0.03964	0.77313	1.4019	1	1	0.57535	0.29157	0	0.061538
56	Fat digestion and absorption	54	1.951	1.675	6	3	0.012807	0.23459	1.8925	0.6297	1	1	0.088601	0.98289	0.015152	0
57	Salmonella infection	84	3.0349	2.6056	8	4	0.010777	0.26348	1.9675	0.57926	1	1	0.079269	1	0.28571	0.16327
58	Tyrosine metabolism	114	4.1188	3.5361	15	5	1.4285e-05	0.2795	4.8451	0.55362	0.0045426	1	0.00033774	1	0.44355	0.20161
60	Taurine and hypotaurine metabolism	33	1.1923	1.0236	4	2	0.030045	0.27303	1.5222	0.56379	1	1	0.17146	1	0.2069	0.034483
61	Vitamin B6 metabolism	34	1.2284	1.0546	4	2	0.033112	0.28463	1.48	0.54571	1	1	0.18576	1	0.41026	0.25641
62	Glutathione metabolism	94	3.3962	2.9158	11	4	0.0005572	0.33347	3.254	0.47694	0.17106	1	0.0073773	1	0.44928	0.23188
63	Pentose phosphate pathway	65	2.3484	2.0162	6	3	0.029497	0.32775	1.5302	0.48446	1	1	0.17129	1	0.69841	0.1746
64	Prostate cancer	108	3.902	3.35	5	9	0.35152	0.0063316	0.45405	2.1985	1	1	0.9616	0.067605	0.1129	0.19355
65	Glyoxylate and dicarboxylate metabolism	92	3.3239	2.8537	7	4	0.048542	0.31933	1.3139	0.49576	1	1	0.23628	1	0.14773	0.11364
66	Arachidonic acid metabolism	138	4.9859	4.2806	6	14	0.38144	9.5558e-05	0.41857	4.0197	1	0.030579	1	0.0026358	0.31933	0.34454
67	Neuroactive ligand-receptor interaction	392	14.163	12.159	22	13	0.027207	0.44278	1.5653	0.35381	1	1	0.16677	1	0.1236	0.078652
68	Ovarian steroidogenesis	73	2.6375	2.2644	3	8	0.49435	0.0018354	0.30597	2.7363	1	0.56347	1	0.024301	0	0
69	Cysteine and methionine metabolism	112	4.0465	3.4741	8	4	0.049741	0.45986	1.3033	0.33737	1	1	0.23861	1	0.27184	0.13592
70	beta-Alanine metabolism	63	2.2762	1.9542	9	2	0.00040287	0.58633	3.3948	0.23185	0.12449	1	0.0057978	1	0.46296	0.037037
71	Histidine metabolism	70	2.5291	2.1713	8	2	0.0036065	0.64383	2.4429	0.19123	1	1	0.03316	1	0.20968	0.032258
72	Lysine degradation	115	4.1549	3.5671	10	3	0.0086678	0.69725	2.0621	0.15661	1	1	0.066722	1	0.19481	0.077922
73	Arginine biosynthesis	44	1.5897	1.3648	7	1	0.00091983	0.7507	3.0363	0.12453	0.27963	1	0.010874	1	0.77143	0.14286
74	Arginine and proline metabolism	128	4.6246	3.9704	14	3	0.00021083	0.76378	3.6761	0.11703	0.065778	1	0.0034892	1	0.2906	0.034188
75	Glycine, serine and threonine metabolism	90	3.2517	2.7917	11	2	0.000382	0.77352	3.4179	0.11153	0.11842	1	0.0057473	1	0.44706	0.011765
76	Synaptic vesicle cycle	90	3.2517	2.7917	7	2	0.043962	0.77352	1.3569	0.11153	1	1	0.22764	1	0	0
78	Tight junction	170	6.1421	5.2732	11	3	0.04431	0.90191	1.3535	0.044836	1	1	0.22764	1	0.22222	0.037037
79	Nicotinate and nicotinamide metabolism	92	3.3239	2.8537	7	1	0.048542	0.94557	1.3139	0.024308	1	1	0.23628	1	0.58025	0.25926
